# Supplementary material for: Androgen receptor signaling regulates the transcriptome of prostate cancer cells by modulating global alternative splicing
Source: Oncogene. 2020 Aug 20;39(39):6172–89. doi: 10.1038/s41388-020-01429-2 (PMC7515832; doi:10.1038/s41388-020-01429-2)
Supplement: Supplementary file 2 — Data Set 1 [file 41388_2020_1429_MOESM2_ESM.xlsx]

## Sheet: dhtvsdmso
#%result_name=dhtvsdmso
#%array_type=HTA-2_0
#%annotation=HTA-2_0.r3.na36.hg19.a1.transcript.csv
#%comparison=10nM DHT vs DMSO
ID	10nM DHT Avg (log2)	DMSO Avg (log2)	Fold Change	P-val	FDR P-val	Gene Symbol	Description	Group
TC19000770.hg.1	14.99	5.9	546.98	1.53e-12	8.87e-08	KLK3	kallikrein related peptidase 3	Coding
TC19002207.hg.1	14.37	6.16	294.66	2.63e-12	8.87e-08	KLK3	kallikrein related peptidase 3	NonCoding
TC19000771.hg.1	13.17	5.52	201.26	3.54e-11	7.98e-07	KLK2	kallikrein related peptidase 2	Coding
TC18000674.hg.1	9.65	14.33	-25.77	5.94e-11	9.07e-07			NonCoding
TC19001761.hg.1	12.45	6.99	44.3	7.11e-11	9.07e-07	KLK4	kallikrein related peptidase 4	Coding
TC16000634.hg.1	14.64	8.88	54.45	9.12e-11	9.07e-07	CENPN	centromere protein N	Coding
TC19002555.hg.1	16.89	10.9	63.56	9.4e-11	9.07e-07	KLK4	kallikrein related peptidase 4	NonCoding
TC11001812.hg.1	10.26	7.02	9.48	1.13e-10	9.28e-07	LPXN	leupaxin	Coding
TC08001080.hg.1	10.71	5.6	34.57	1.24e-10	9.28e-07	CHRNA2	cholinergic receptor, nicotinic alpha 2	Coding
TC06001722.hg.1	9.78	5.03	26.76	1.37e-10	9.28e-07	PGC	progastricsin (pepsinogen C)	Coding
TC02003036.hg.1	10.76	6.8	15.55	1.66e-10	1.02e-06	GREB1	growth regulation by estrogen in breast cancer 1	NonCoding
TC04001682.hg.1	5.81	8.79	-7.92	1.82e-10	1.03e-06	FAM198B	family with sequence similarity 198, member B	Coding
TC04002753.hg.1	14.29	10.8	11.29	2.19e-10	1.04e-06	CLGN	calmegin	NonCoding
TC20001671.hg.1	11.73	7.11	24.6	2.26e-10	1.04e-06	PMEPA1	prostate transmembrane protein, androgen induced 1	NonCoding
TC20000005.hg.1	11.06	6.75	19.72	2.45e-10	1.04e-06	DEFB132	defensin, beta 132	Coding
TC02000801.hg.1	11.69	6.85	28.65	2.45e-10	1.04e-06			Coding
TC04001589.hg.1	13.75	10.44	9.93	3.41e-10	1.36e-06	CLGN	calmegin	Coding
TC18000273.hg.1	8.11	10.91	-6.95	4.84e-10	1.69e-06	COLEC12	collectin sub-family member 12	Coding
TC19001754.hg.1	12.26	7.86	21.13	5.14e-10	1.69e-06	C19orf48	chromosome 19 open reading frame 48	Coding
TC09001423.hg.1	9.66	5.14	22.97	5.18e-10	1.69e-06	GRIN3A	glutamate receptor, ionotropic, N-methyl-D-aspartate 3A	Coding
TC04000486.hg.1	14.25	9.93	19.89	5.25e-10	1.69e-06	HERC3	HECT and RLD domain containing E3 ubiquitin protein ligase 3	Coding
TC11001814.hg.1	13.41	9.2	18.5	5.62e-10	1.72e-06	GLYATL2	glycine-N-acyltransferase-like 2	Coding
TC03001966.hg.1	5.48	10.28	-27.84	7.16e-10	2.02e-06	SI	sucrase-isomaltase (alpha-glucosidase)	Coding
TC01001583.hg.1	14.71	12.27	5.44	7.18e-10	2.02e-06	LAMC1	laminin, gamma 1 (formerly LAMB2)	Coding
TC06002003.hg.1	11.27	7.72	11.69	7.94e-10	2.13e-06	MICAL1	microtubule associated monooxygenase, calponin and LIM domain containing 1	Coding
TC15000949.hg.1	12.31	7.34	31.3	8.21e-10	2.13e-06	IGF1R	insulin-like growth factor 1 receptor	Coding
TC06002062.hg.1	5.65	10	-20.28	1.06e-09	2.63e-06	MAN1A1	mannosidase, alpha, class 1A, member 1	Coding
TC03001888.hg.1	11.29	7.95	10.16	1.09e-09	2.63e-06	TM4SF1	transmembrane 4 L six family member 1	Coding
TC02002136.hg.1	9.23	6.81	5.36	1.15e-09	2.68e-06	AFF3	AF4/FMR2 family, member 3	Coding
TC03000625.hg.1	10.03	5.43	24.37	1.23e-09	2.75e-06	SLC15A2	solute carrier family 15 (oligopeptide transporter), member 2	Coding
TC17000125.hg.1	13.65	8.61	32.93	1.29e-09	2.75e-06			Coding
TC02002504.hg.1	14.08	11.05	8.17	1.3e-09	2.75e-06	STK39	serine threonine kinase 39	Coding
TC10000177.hg.1	10.49	7.28	9.31	1.38e-09	2.82e-06	GPR158	G protein-coupled receptor 158	Coding
TC06000590.hg.1	12.61	7.31	39.41	1.42e-09	2.82e-06	GNMT	glycine N-methyltransferase	Coding
TC08000220.hg.1	7.57	9.64	-4.18	1.55e-09	2.99e-06	FZD3	frizzled class receptor 3	Coding
TC18000142.hg.1	8.07	11.16	-8.52	1.66e-09	3.04e-06	MAPRE2	microtubule-associated protein, RP/EB family, member 2	Coding
TC09000535.hg.1	10.34	12.92	-5.97	1.67e-09	3.04e-06	SLC44A1	solute carrier family 44 (choline transporter), member 1	Coding
TC11001026.hg.1	10.73	7.57	8.9	1.73e-09	3.07e-06	ZBTB16	zinc finger and BTB domain containing 16	Coding
TC18000205.hg.1	14.18	11.23	7.76	2.03e-09	3.52e-06	MALT1	MALT1 paracaspase	Coding
TC15001761.hg.1	13.46	10.27	9.11	2.11e-09	3.57e-06	HOMER2	homer scaffolding protein 2	Coding
TC03002498.hg.1	11.3	8.58	6.6	2.39e-09	3.76e-06	PDIA5	protein disulfide isomerase family A, member 5	NonCoding
TC04000833.hg.1	7.88	10.81	-7.65	2.47e-09	3.76e-06	TLL1	tolloid like 1	Coding
TC06004150.hg.1	14.82	9.18	49.81	2.48e-09	3.76e-06	FKBP5	FK506 binding protein 5	Coding
TC07001163.hg.1	8.7	6.39	4.95	2.48e-09	3.76e-06	AGR2	anterior gradient 2, protein disulphide isomerase family member	Coding
TC13001638.hg.1	16.02	12.8	9.34	2.5e-09	3.76e-06	ABCC4	ATP binding cassette subfamily C member 4	NonCoding
TC15000270.hg.1	9.99	6.84	8.93	2.65e-09	3.82e-06	THBS1	thrombospondin 1	Coding
TC02000074.hg.1	9.31	6.35	7.8	2.66e-09	3.82e-06	GREB1	growth regulation by estrogen in breast cancer 1	Coding
TC09000539.hg.1	9.75	12.6	-7.24	2.71e-09	3.82e-06	TMEM38B	transmembrane protein 38B	Coding
TC08001057.hg.1	14.38	9.92	22.12	2.84e-09	3.88e-06	NKX3-1	NK3 homeobox 1	Coding
TC06001955.hg.1	8.23	11.82	-12.06	2.94e-09	3.88e-06	GPR63	G protein-coupled receptor 63	Coding
TC16000193.hg.1	12.74	10.64	4.27	2.98e-09	3.88e-06	ABCC1	ATP binding cassette subfamily C member 1	Coding
TC01002314.hg.1	9.87	12.76	-7.43	2.99e-09	3.88e-06	CAMK2N1	calcium/calmodulin-dependent protein kinase II inhibitor 1	Coding
TC19002268.hg.1	11.56	9.03	5.79	3.04e-09	3.88e-06			NonCoding
TC02004577.hg.1	11.07	8.56	5.7	3.3e-09	4.02e-06	RAB6C-AS1	RAB6C antisense RNA 1	NonCoding
TC13000068.hg.1	9.33	11.41	-4.25	3.31e-09	4.02e-06	CDK8	cyclin-dependent kinase 8	Coding
TC15001760.hg.1	11.07	7.65	10.63	3.33e-09	4.02e-06			Coding
TC04000396.hg.1	9.47	7.5	3.91	3.69e-09	4.38e-06	SLC4A4	solute carrier family 4 (sodium bicarbonate cotransporter), member 4	Coding
TC22000440.hg.1	13.67	10.33	10.09	4.29e-09	4.95e-06	DUXAP10	double homeobox A pseudogene 10	Coding
TC03001648.hg.1	5.35	8.41	-8.32	4.36e-09	4.95e-06			Coding
TC02002300.hg.1	11.28	8.93	5.09	4.44e-09	4.95e-06	RAB6C-AS1	RAB6C antisense RNA 1	Coding
TC05001271.hg.1	12.01	8.33	12.82	4.52e-09	4.95e-06	RANBP3L	RAN binding protein 3-like	Coding
TC03000204.hg.1	7.5	10.36	-7.24	4.55e-09	4.95e-06	MYRIP	myosin VIIA and Rab interacting protein	Coding
TC03001692.hg.1	9.49	7.46	4.08	4.66e-09	5e-06	HGD	homogentisate 1,2-dioxygenase	Coding
TC4_ctg9_hap1000004.hg.1	14.92	17.34	-5.33	4.79e-09	5.06e-06	UGT2B15; UGT2B17	UDP glucuronosyltransferase 2 family, polypeptide B15; UDP glucuronosyltransferase 2 family, polypeptide B17	Coding
TC06001813.hg.1	12.95	10.61	5.08	5.04e-09	5.24e-06	ELOVL5	ELOVL fatty acid elongase 5	Coding
TC08001433.hg.1	10.2	7.15	8.27	5.33e-09	5.46e-06	RAD54B; FSBP	RAD54 homolog B (S. cerevisiae); fibrinogen silencer binding protein	Coding
TC12000787.hg.1	8.32	5.4	7.6	6.14e-09	6.14e-06	MYBPC1	myosin binding protein C, slow type	Coding
TC01001551.hg.1	10.6	8.7	3.72	6.19e-09	6.14e-06	SOAT1	sterol O-acyltransferase 1	Coding
TC13000799.hg.1	14.62	11.56	8.36	6.35e-09	6.22e-06	ABCC4	ATP binding cassette subfamily C member 4	Coding
TC08000938.hg.1	7.91	5.81	4.29	6.59e-09	6.33e-06	SGK223	homolog of rat pragma of Rnd2	Coding
TC15001192.hg.1	8.95	11.13	-4.55	6.69e-09	6.33e-06	SLC12A6	solute carrier family 12 (potassium/chloride transporter), member 6	Coding
TC10001004.hg.1	7.07	9.54	-5.53	6.87e-09	6.33e-06	ANKRD16	ankyrin repeat domain 16	Coding
TC05001610.hg.1	12.35	8.66	12.87	6.91e-09	6.33e-06	ELL2	elongation factor, RNA polymerase II, 2	Coding
TC03000011.hg.1	7.85	11.66	-14.1	6.94e-09	6.33e-06	LRRN1	leucine rich repeat neuronal 1	Coding
TC02002579.hg.1	10.1	8.27	3.54	7.44e-09	6.69e-06	ZNF385B	zinc finger protein 385B	Coding
TC03003194.hg.1	4.46	8.95	-22.57	7.83e-09	6.95e-06			NonCoding
TC07001374.hg.1	7.76	10.67	-7.55	7.98e-09	7e-06	GRB10	growth factor receptor bound protein 10	Coding
TC14000433.hg.1	8.59	10.53	-3.84	8.08e-09	7e-06	SIPA1L1	signal-induced proliferation-associated 1 like 1	Coding
TC18000738.hg.1	10.84	7.88	7.82	9.64e-09	8.24e-06			NonCoding
TC07001124.hg.1	10.8	13.38	-5.99	9.91e-09	8.36e-06	PMS2	PMS1 homolog 2, mismatch repair system component	Coding
TC17001406.hg.1	13.69	11.97	3.3	1.04e-08	8.7e-06	ACACA	acetyl-CoA carboxylase alpha	Coding
TC03001948.hg.1	10.07	7.02	8.33	1.07e-08	8.75e-06	LXN	latexin	Coding
TC19001791.hg.1	13.54	10.51	8.14	1.07e-08	8.75e-06	ZNF350	zinc finger protein 350	Coding
TC02000046.hg.1	9.23	11.01	-3.42	1.12e-08	9.01e-06	ASAP2	ArfGAP with SH3 domain, ankyrin repeat and PH domain 2	Coding
TC09000532.hg.1	5	7.17	-4.52	1.14e-08	9.02e-06			Coding
TC01001422.hg.1	13.62	10.18	10.88	1.2e-08	9.44e-06	UAP1	UDP-N-acetylglucosamine pyrophosphorylase 1	Coding
TC05001393.hg.1	9.93	6.93	8.03	1.22e-08	9.5e-06	ELOVL7	ELOVL fatty acid elongase 7	Coding
TC15001299.hg.1	16.08	13.69	5.25	1.26e-08	9.63e-06			Coding
TC04001261.hg.1	14.85	17.3	-5.46	1.29e-08	9.63e-06	UGT2B15	UDP glucuronosyltransferase 2 family, polypeptide B15	Coding
TC15002181.hg.1	17.25	14.67	6	1.31e-08	9.63e-06	SORD	sorbitol dehydrogenase	NonCoding
TC06000817.hg.1	11.52	14.17	-6.29	1.32e-08	9.63e-06	MANEA	mannosidase, endo-alpha	Coding
TC07002777.hg.1	11.45	14.13	-6.4	1.34e-08	9.63e-06	PMS2	PMS1 homolog 2, mismatch repair system component	NonCoding
TC04001730.hg.1	10.94	8.45	5.63	1.36e-08	9.63e-06	AADAT	aminoadipate aminotransferase	Coding
TC16001115.hg.1	7.29	9.68	-5.24	1.37e-08	9.63e-06	TOX3	TOX high mobility group box family member 3	Coding
TC15002013.hg.1	8.33	10.34	-4.04	1.38e-08	9.63e-06	TARSL2	threonyl-tRNA synthetase-like 2	Coding
TC10000811.hg.1	8.43	6.57	3.64	1.38e-08	9.63e-06	ADRA2A	adrenoceptor alpha 2A	Coding
TC03000620.hg.1	11.72	13.54	-3.53	1.41e-08	9.63e-06	STXBP5L	syntaxin binding protein 5-like	Coding
TC11000928.hg.1	14.03	11.7	5.02	1.42e-08	9.63e-06	ENDOD1	endonuclease domain containing 1	Coding
TC01004769.hg.1	10.78	7.74	8.25	1.43e-08	9.63e-06	TMEM79	transmembrane protein 79	NonCoding
TC04001851.hg.1	8.99	6.61	5.21	1.44e-08	9.63e-06	CTBP1-AS	CTBP1 antisense RNA	NonCoding
TC01000892.hg.1	7.67	5.93	3.34	1.46e-08	9.63e-06	PALMD; MIR548AA1	palmdelphin; microRNA 548aa-1	Coding
TC01002694.hg.1	16.49	14.2	4.87	1.46e-08	9.63e-06	DHCR24	24-dehydrocholesterol reductase	Coding
TC0X000133.hg.1	8.31	6.48	3.56	1.47e-08	9.63e-06	IL1RAPL1	interleukin 1 receptor accessory protein-like 1	Coding
TC07002442.hg.1	10.4	8.46	3.84	1.48e-08	9.63e-06			NonCoding
TC08001541.hg.1	8.64	10.97	-5.02	1.51e-08	9.63e-06	TRPS1	trichorhinophalangeal syndrome I	Coding
TC0X000453.hg.1	6.45	8.19	-3.33	1.51e-08	9.63e-06	PABPC5	poly(A) binding protein, cytoplasmic 5	Coding
TC04002939.hg.1	6.83	8.47	-3.12	1.53e-08	9.65e-06	TMEM144	transmembrane protein 144	Coding
TC01005919.hg.1	17.03	14.38	6.28	1.54e-08	9.65e-06	MPC2	mitochondrial pyruvate carrier 2	NonCoding
TC01003050.hg.1	11.2	12.92	-3.3	1.56e-08	9.67e-06	HMGCS2	3-hydroxy-3-methylglutaryl-CoA synthase 2 (mitochondrial)	Coding
TC07002131.hg.1	9.75	12.1	-5.11	1.58e-08	9.69e-06	PMS2CL	PMS2 C-terminal like pseudogene	NonCoding
TC05000826.hg.1	12.05	9.42	6.23	1.59e-08	9.69e-06	HMGXB3	HMG box domain containing 3	Coding
TC12001798.hg.1	11.05	13.96	-7.53	1.63e-08	9.79e-06	ATP2B1	ATPase, Ca++ transporting, plasma membrane 1	Coding
TC01002823.hg.1	12.13	9.75	5.2	1.64e-08	9.79e-06	LPAR3	lysophosphatidic acid receptor 3	Coding
TC21000204.hg.1	10.8	8.99	3.5	1.69e-08	9.98e-06	PDE9A	phosphodiesterase 9A	Coding
TC16001294.hg.1	11.03	8.62	5.3	1.71e-08	1e-05	CDYL2	chromodomain protein, Y-like 2	Coding
TC07001559.hg.1	11.9	9.86	4.1	1.73e-08	1.01e-05	SEMA3C	sema domain, immunoglobulin domain (Ig), short basic domain, secreted, (semaphorin) 3C	Coding
TC04000254.hg.1	13.7	12.2	2.82	1.79e-08	1.04e-05	LIMCH1	LIM and calponin homology domains 1	Coding
TC14001735.hg.1	9.13	11.08	-3.86	1.81e-08	1.04e-05	FUT8	fucosyltransferase 8 (alpha (1,6) fucosyltransferase)	NonCoding
TC19002671.hg.1	12.21	9.69	5.73	1.83e-08	1.04e-05	ERVK3-1	endogenous retrovirus group K3, member 1	Coding
TC18000035.hg.1	13.23	10.33	7.49	1.9e-08	1.07e-05	PTPRM	protein tyrosine phosphatase, receptor type, M	Coding
TC01003771.hg.1	14.86	12.44	5.33	1.95e-08	1.09e-05	C1orf116	chromosome 1 open reading frame 116	Coding
TC06000720.hg.1	11.02	13.67	-6.26	2.03e-08	1.13e-05	OGFRL1	opioid growth factor receptor-like 1	Coding
TC04001600.hg.1	7.83	6.14	3.21	2.05e-08	1.13e-05	INPP4B	inositol polyphosphate-4-phosphatase type II B	Coding
TC14000988.hg.1	6.66	8.59	-3.81	2.09e-08	1.14e-05	NOVA1	neuro-oncological ventral antigen 1	Coding
TC06003424.hg.1	16.3	14.59	3.26	2.14e-08	1.15e-05	ECI2	enoyl-CoA delta isomerase 2	NonCoding
TC03001651.hg.1	5.41	7.18	-3.41	2.15e-08	1.15e-05	CCDC80	coiled-coil domain containing 80	Coding
TC11000654.hg.1	11.17	9.46	3.27	2.17e-08	1.15e-05	PACS1	phosphofurin acidic cluster sorting protein 1	Coding
TC11002460.hg.1	8.12	11.36	-9.39	2.21e-08	1.17e-05			Coding
TC09002905.hg.1	11.6	14.65	-8.26	2.24e-08	1.17e-05	NIPSNAP3A	nipsnap homolog 3A (C. elegans)	Coding
TC05001816.hg.1	8.18	6.36	3.53	2.25e-08	1.17e-05	SPOCK1	sparc/osteonectin, cwcv and kazal-like domains proteoglycan (testican) 1	Coding
TC20000980.hg.1	9.36	7.09	4.82	2.32e-08	1.19e-05	PMEPA1	prostate transmembrane protein, androgen induced 1	Coding
TC11003164.hg.1	11.16	8.86	4.93	2.32e-08	1.19e-05	LOC283194	uncharacterized LOC283194	NonCoding
TC17001904.hg.1	8.19	4.89	9.85	2.34e-08	1.19e-05	ST6GALNAC1	ST6 (alpha-N-acetyl-neuraminyl-2,3-beta-galactosyl-1,3)-N-acetylgalactosaminide alpha-2,6-sialyltransferase 1	Coding
TC07001294.hg.1	7.2	5.19	4.02	2.37e-08	1.19e-05	TRGC2; TRGV9; TRGJ1; TRGJ2; TRGC1; TRGJP; TRGV11; TRGJP2; TRGJP1	T cell receptor gamma constant 2; T cell receptor gamma variable 9; T cell receptor gamma joining 1; T cell receptor gamma joining 2; T cell receptor gamma constant 1; T cell receptor gamma joining P; T cell receptor gamma variable 11 (non-functional); T cell receptor gamma joining P2; T cell receptor gamma joining P1	Coding
TC11000482.hg.1	11.51	8.06	10.95	2.37e-08	1.19e-05	FAM111B	family with sequence similarity 111, member B	Coding
TC19002554.hg.1	9.43	6.88	5.87	2.39e-08	1.19e-05			NonCoding
TC06001132.hg.1	10.57	13.45	-7.34	2.42e-08	1.19e-05	TULP4	tubby like protein 4	Coding
TC02005047.hg.1	6.92	5.09	3.55	2.44e-08	1.19e-05	TTN	titin	Coding
TC11000521.hg.1	12.64	11.05	3.01	2.45e-08	1.19e-05	TMEM109	transmembrane protein 109	Coding
TC15002517.hg.1	17.67	15.05	6.17	2.48e-08	1.2e-05			NonCoding
TC03001970.hg.1	9.64	12.56	-7.6	2.52e-08	1.21e-05	BCHE	butyrylcholinesterase	Coding
TC04001430.hg.1	8.59	10.18	-3.01	2.55e-08	1.21e-05	MANBA	mannosidase, beta A, lysosomal	Coding
TC16000327.hg.1	10.07	7.62	5.47	2.56e-08	1.21e-05	KIF22	kinesin family member 22	Coding
TC06000836.hg.1	7.31	9.19	-3.68	2.66e-08	1.24e-05	GRIK2	glutamate receptor, ionotropic, kainate 2	Coding
TC01002654.hg.1	13.22	10.48	6.66	2.68e-08	1.24e-05	RAB3B	RAB3B, member RAS oncogene family	Coding
TC16000328.hg.1	10.64	9.07	2.97	2.69e-08	1.24e-05	MAZ	MYC-associated zinc finger protein (purine-binding transcription factor)	Coding
TC11002182.hg.1	9.9	6	14.91	2.69e-08	1.24e-05	TRIM49D2; TRIM49D1	tripartite motif containing 49D2; tripartite motif containing 49D1	Coding
TC01001731.hg.1	9.65	7.68	3.92	2.72e-08	1.24e-05	PFKFB2	6-phosphofructo-2-kinase/fructose-2,6-biphosphatase 2	Coding
TC07000283.hg.1	6.37	7.92	-2.93	2.73e-08	1.24e-05	ADCY1	adenylate cyclase 1 (brain)	Coding
TC0X001787.hg.1	8.61	11.31	-6.49	2.78e-08	1.25e-05			NonCoding
TC04001559.hg.1	12.27	9.95	4.97	2.81e-08	1.26e-05			Coding
TC03001770.hg.1	7.9	6.05	3.61	2.94e-08	1.3e-05	EFCAB12	EF-hand calcium binding domain 12	Coding
TC11002205.hg.1	12.09	13.98	-3.7	2.95e-08	1.3e-05	SESN3	sestrin 3	Coding
TC15000350.hg.1	14.81	12.53	4.83	3e-08	1.31e-05	SORD	sorbitol dehydrogenase	Coding
TC09001643.hg.1	8.65	10.16	-2.85	3.07e-08	1.33e-05	CRAT	carnitine O-acetyltransferase	Coding
TC02001422.hg.1	8.2	6.18	4.08	3.07e-08	1.33e-05	TRPM8	transient receptor potential cation channel, subfamily M, member 8	Coding
TC03000455.hg.1	8.15	6.72	2.68	3.1e-08	1.33e-05	CADM2	cell adhesion molecule 2	Coding
TC15001750.hg.1	8.19	10.14	-3.87	3.13e-08	1.34e-05	GOLGA6L10; GOLGA6L5P	golgin A6 family-like 10; golgin A6 family-like 5, pseudogene	Coding
TC16000190.hg.1	7.46	9.9	-5.42	3.16e-08	1.34e-05	C16orf45	chromosome 16 open reading frame 45	Coding
TC0Y000021.hg.1	9.79	12.77	-7.85	3.18e-08	1.34e-05	PCDH11Y; PCDH11X	protocadherin 11 Y-linked; protocadherin 11 X-linked	Coding
TC0X001429.hg.1	9.08	10.79	-3.26	3.21e-08	1.34e-05	ATP11C	ATPase, class VI, type 11C	Coding
TC11000893.hg.1	10.09	5.98	17.24	3.21e-08	1.34e-05	TRIM49D2; TRIM49D1	tripartite motif containing 49D2; tripartite motif containing 49D1	Coding
TC11002473.hg.1	15.69	10.03	50.69	3.31e-08	1.37e-05	NCAPD3	non-SMC condensin II complex subunit D3	Coding
TC08001212.hg.1	6.76	10.85	-16.97	3.32e-08	1.37e-05	OPRK1	opioid receptor, kappa 1	Coding
TC12002084.hg.1	12.64	9.75	7.41	3.37e-08	1.38e-05	MPHOSPH9	M-phase phosphoprotein 9	Coding
TC18000413.hg.1	11.83	10.03	3.47	3.39e-08	1.38e-05	NPC1	Niemann-Pick disease, type C1	Coding
TC01002693.hg.1	11.44	8.36	8.46	3.41e-08	1.38e-05	RP11-67L3.6		Coding
TC14000029.hg.1	7.13	4.38	6.69	3.54e-08	1.42e-05	LOC101929572	uncharacterized LOC101929572	Coding
TC03000624.hg.1	10.89	6.2	25.77	3.57e-08	1.43e-05	EAF2	ELL associated factor 2	Coding
TC03003363.hg.1	10.21	8.19	4.07	3.59e-08	1.43e-05	PDIA5	protein disulfide isomerase family A, member 5	Coding
TC04000427.hg.1	9.94	8.1	3.58	3.81e-08	1.51e-05	SHROOM3	shroom family member 3	Coding
TC03001714.hg.1	8.75	10.58	-3.55	3.9e-08	1.53e-05	CCDC14	coiled-coil domain containing 14	Coding
TC01003484.hg.1	12.13	10.05	4.23	3.94e-08	1.54e-05	MPC2	mitochondrial pyruvate carrier 2	Coding
TC02001556.hg.1	13.52	10.72	6.96	3.98e-08	1.54e-05	MBOAT2	membrane bound O-acyltransferase domain containing 2	Coding
TC02001350.hg.1	14.57	11.2	10.32	4.05e-08	1.56e-05	ACSL3	acyl-CoA synthetase long-chain family member 3	Coding
TC15000306.hg.1	10.83	9.19	3.11	4.08e-08	1.57e-05	NUSAP1	nucleolar and spindle associated protein 1	Coding
TC0X000433.hg.1	10.48	9.16	2.48	4.35e-08	1.66e-05	SH3BGRL	SH3 domain binding glutamate-rich protein like	Coding
TC08000733.hg.1	6.09	7.38	-2.45	4.38e-08	1.66e-05	TRIB1	tribbles pseudokinase 1	Coding
TC02002746.hg.1	6.29	9.67	-10.42	4.43e-08	1.67e-05	ABCA12	ATP binding cassette subfamily A member 12	Coding
TC14001575.hg.1	7.69	4.88	7.03	4.45e-08	1.67e-05			NonCoding
TC08001351.hg.1	7.04	5.74	2.45	4.61e-08	1.71e-05	HEY1	hes-related family bHLH transcription factor with YRPW motif 1	Coding
TC14000397.hg.1	7.61	9.11	-2.83	4.62e-08	1.71e-05	FUT8	fucosyltransferase 8 (alpha (1,6) fucosyltransferase)	Coding
TC05001545.hg.1	9.83	11.35	-2.86	4.71e-08	1.74e-05	SSBP2	single-stranded DNA binding protein 2	Coding
TC11003215.hg.1	8.78	6.63	4.45	4.83e-08	1.76e-05	SPTBN2	spectrin, beta, non-erythrocytic 2	NonCoding
TC05000284.hg.1	8.47	9.87	-2.64	4.83e-08	1.76e-05	MAST4	microtubule associated serine/threonine kinase family member 4	Coding
TC02000751.hg.1	11.82	9.74	4.24	4.89e-08	1.77e-05	DBI	diazepam binding inhibitor (GABA receptor modulator, acyl-CoA binding protein)	Coding
TC01001591.hg.1	9.77	7.08	6.43	4.91e-08	1.77e-05	C1orf21	chromosome 1 open reading frame 21	Coding
TC15001744.hg.1	7.06	8.5	-2.71	4.92e-08	1.77e-05	GOLGA6L10	golgin A6 family-like 10	Coding
TC06000726.hg.1	7.93	9.22	-2.44	4.98e-08	1.78e-05	RIMS1	regulating synaptic membrane exocytosis 1	Coding
TC06000876.hg.1	10.16	7.72	5.44	5.22e-08	1.85e-05	SMPD2	sphingomyelin phosphodiesterase 2, neutral membrane (neutral sphingomyelinase)	Coding
TC07001652.hg.1	10.12	7.25	7.27	5.25e-08	1.85e-05	AZGP1	alpha-2-glycoprotein 1, zinc-binding	Coding
TC11001816.hg.1	10.39	8.02	5.19	5.28e-08	1.85e-05	LOC283194	uncharacterized LOC283194	Coding
TC09002809.hg.1	9.86	11.52	-3.17	5.28e-08	1.85e-05			NonCoding
TC11001407.hg.1	10.25	11.64	-2.63	5.39e-08	1.87e-05	SBF2	SET binding factor 2	Coding
TC02001126.hg.1	10.21	8.52	3.23	5.39e-08	1.87e-05	MYO1B	myosin IB	Coding
TC16001296.hg.1	12.57	10.26	4.96	5.47e-08	1.87e-05	CMC2	C-x(9)-C motif containing 2	Coding
TC0X000101.hg.1	15.62	13.12	5.66	5.47e-08	1.87e-05	SMS	spermine synthase	Coding
TC07000235.hg.1	9.79	8.09	3.24	5.5e-08	1.87e-05	ANLN	anillin actin binding protein	Coding
TC17002601.hg.1	11.15	9.55	3.03	5.51e-08	1.87e-05	ACACA	acetyl-CoA carboxylase alpha	NonCoding
TC07002541.hg.1	6.79	8.61	-3.52	5.58e-08	1.88e-05	ST7-OT3	ST7 overlapping transcript 3	NonCoding
TC04000155.hg.1	8.67	7.27	2.64	5.6e-08	1.88e-05	NCAPG	non-SMC condensin I complex subunit G	Coding
TC04002840.hg.1	12.24	6.4	57.51	5.61e-08	1.88e-05			NonCoding
TC17000480.hg.1	8.87	10.29	-2.68	5.81e-08	1.93e-05	ERBB2; MIR4728	erb-b2 receptor tyrosine kinase 2; microRNA 4728	Coding
TC10001302.hg.1	6.29	9.02	-6.63	5.84e-08	1.93e-05			Coding
TC01001197.hg.1	9.36	11.65	-4.9	5.87e-08	1.93e-05	ANXA9	annexin A9	Coding
TC10002654.hg.1	5.82	7.52	-3.25	5.92e-08	1.94e-05			NonCoding
TC05001449.hg.1	10.22	12.35	-4.37	5.97e-08	1.95e-05	NAIP	NLR family, apoptosis inhibitory protein	Coding
TC0X000456.hg.1	12.49	15.77	-9.7	6.27e-08	2.02e-05	PCDH11Y	protocadherin 11 Y-linked	Coding
TC15000828.hg.1	6.93	8.63	-3.25	6.28e-08	2.02e-05	GOLGA6L9; GOLGA6L3	golgin A6 family-like 9; golgin A6 family-like 3	Coding
TC05001310.hg.1	11.98	9.81	4.5	6.28e-08	2.02e-05	SEPP1	selenoprotein P, plasma, 1	Coding
TC08002617.hg.1	8.75	6.75	4.01	6.31e-08	2.02e-05	TPD52	tumor protein D52	Coding
TC05001363.hg.1	13.59	11.43	4.47	6.38e-08	2.03e-05	PLPP1	phospholipid phosphatase 1	Coding
TC09002152.hg.1	5.24	7.47	-4.68	6.4e-08	2.03e-05			NonCoding
TC17002807.hg.1	9	11.37	-5.17	6.44e-08	2.03e-05	TIMP2	TIMP metallopeptidase inhibitor 2	NonCoding
TC04002263.hg.1	8.38	9.68	-2.46	6.49e-08	2.03e-05	DCLK2	doublecortin-like kinase 2	NonCoding
TC08001396.hg.1	10.07	13.01	-7.68	6.49e-08	2.03e-05	MMP16	matrix metallopeptidase 16 (membrane-inserted)	Coding
TC02005048.hg.1	7.88	4.87	8.07	6.83e-08	2.12e-05	CCDC141	coiled-coil domain containing 141	Coding
TC12001754.hg.1	14.14	12.66	2.79	6.91e-08	2.14e-05	OSBPL8	oxysterol binding protein-like 8	Coding
TC11001217.hg.1	10.88	8.47	5.31	7.12e-08	2.19e-05	GLB1L2	galactosidase beta 1 like 2	Coding
TC12001890.hg.1	7.98	5.66	4.99	7.14e-08	2.19e-05	IGF1	insulin-like growth factor 1 (somatomedin C)	Coding
TC06001770.hg.1	10.84	13.12	-4.88	7.16e-08	2.19e-05	ENPP5	ectonucleotide pyrophosphatase/phosphodiesterase 5 (putative)	Coding
TC12000958.hg.1	8.67	10.13	-2.75	7.26e-08	2.19e-05	RNF34	ring finger protein 34, E3 ubiquitin protein ligase	Coding
TC03002590.hg.1	9.06	6.13	7.62	7.27e-08	2.19e-05			NonCoding
TC21000471.hg.1	10.87	7.3	11.83	7.27e-08	2.19e-05	TMPRSS2	transmembrane protease, serine 2	Coding
TC21000360.hg.1	5.53	7.15	-3.08	7.29e-08	2.19e-05	GRIK1	glutamate receptor, ionotropic, kainate 1	Coding
TC01001510.hg.1	14.33	12.91	2.68	7.37e-08	2.19e-05	PRDX6	peroxiredoxin 6	Coding
TC10001439.hg.1	12.04	9.26	6.91	7.38e-08	2.19e-05	KCNMA1	potassium channel, calcium activated large conductance subfamily M alpha, member 1	Coding
TC12001282.hg.1	7.36	8.93	-2.96	7.5e-08	2.22e-05	EPS8	epidermal growth factor receptor pathway substrate 8	Coding
TC20000076.hg.1	12.92	14.43	-2.85	7.59e-08	2.23e-05	PLCB4	phospholipase C, beta 4	Coding
TC01005772.hg.1	5.86	8.3	-5.43	7.61e-08	2.23e-05	LOC653513	phosphodiesterase 4D interacting protein-like	NonCoding
TC08001584.hg.1	12.05	8.37	12.79	7.75e-08	2.26e-05	ATAD2	ATPase family, AAA domain containing 2	Coding
TC10001303.hg.1	4.94	6.5	-2.95	7.86e-08	2.29e-05			Coding
TC09000863.hg.1	8.95	6.6	5.11	7.99e-08	2.31e-05	FOXD4	forkhead box D4	Coding
TC03000129.hg.1	7.8	6	3.49	8.03e-08	2.32e-05			Coding
TC07000040.hg.1	6.98	5.66	2.5	8.25e-08	2.37e-05	SDK1	sidekick cell adhesion molecule 1	Coding
TC06003710.hg.1	13.47	10.83	6.19	8.3e-08	2.37e-05			NonCoding
TC15000767.hg.1	6.95	8.56	-3.05	8.31e-08	2.37e-05	GOLGA6L9; GOLGA6L5P	golgin A6 family-like 9; golgin A6 family-like 5, pseudogene	Coding
TC12000496.hg.1	9.94	8.32	3.08	8.4e-08	2.38e-05	CDK2	cyclin-dependent kinase 2	Coding
TC16001982.hg.1	12.29	10	4.87	8.45e-08	2.39e-05			NonCoding
TC07000521.hg.1	10.89	8.61	4.82	8.6e-08	2.39e-05	CROT	carnitine O-octanoyltransferase	Coding
TC02000824.hg.1	9.28	7.72	2.94	8.64e-08	2.39e-05	CYP4F30P	cytochrome P450, family 4, subfamily F, polypeptide 30, pseudogene	Coding
TC11001107.hg.1	6.44	7.66	-2.33	8.65e-08	2.39e-05	SORL1	sortilin-related receptor, L(DLR class) A repeats containing	Coding
TC11000480.hg.1	12.61	10.89	3.29	8.69e-08	2.39e-05	GLYATL1	glycine-N-acyltransferase-like 1	Coding
TC10001444.hg.1	14.59	12.49	4.31	8.7e-08	2.39e-05			Coding
TC08000629.hg.1	13.45	11.76	3.23	8.7e-08	2.39e-05	GRHL2	grainyhead-like transcription factor 2	Coding
TC15001738.hg.1	7.59	8.94	-2.56	8.73e-08	2.39e-05	GOLGA6L10	golgin A6 family-like 10	Coding
TC0Y000024.hg.1	11.54	9.18	5.14	8.77e-08	2.39e-05			Coding
TC03002196.hg.1	6	9.13	-8.73	8.79e-08	2.39e-05	LRRN1	leucine rich repeat neuronal 1	NonCoding
TC03002862.hg.1	12.91	11.3	3.06	8.87e-08	2.4e-05	ACAA1	acetyl-CoA acyltransferase 1	NonCoding
TC06002092.hg.1	6.22	7.41	-2.27	9.09e-08	2.45e-05	PTPRK	protein tyrosine phosphatase, receptor type, K	Coding
TC02004724.hg.1	7.73	5.06	6.38	9.28e-08	2.49e-05	TTN	titin	NonCoding
TC19000790.hg.1	11.51	10.02	2.8	9.28e-08	2.49e-05	ZNF613	zinc finger protein 613	Coding
TC0X000454.hg.1	6.93	10.1	-9	9.51e-08	2.53e-05	PCDH11X	protocadherin 11 X-linked	Coding
TC17002906.hg.1	6.87	5.59	2.43	9.52e-08	2.53e-05	KRT19	keratin 19, type I	Coding
TC01003226.hg.1	14.86	16.51	-3.13	9.55e-08	2.53e-05	SELENBP1	selenium binding protein 1	Coding
TC12001718.hg.1	5	6.3	-2.46	9.75e-08	2.57e-05	PTPRB	protein tyrosine phosphatase, receptor type, B	Coding
TC02000742.hg.1	9.16	10.61	-2.74	9.91e-08	2.6e-05	DDX18	DEAD (Asp-Glu-Ala-Asp) box polypeptide 18	Coding
TC0X001976.hg.1	5.86	7.42	-2.94	1e-07	2.62e-05	MID1	midline 1	NonCoding
TC07002894.hg.1	7.62	4.61	8.08	1.01e-07	2.62e-05	TARP	TCR gamma alternate reading frame protein	NonCoding
TC06003154.hg.1	11.59	13.58	-3.95	1.02e-07	2.62e-05			NonCoding
TC20000092.hg.1	9.82	12.86	-8.22	1.02e-07	2.62e-05	SPTLC3	serine palmitoyltransferase, long chain base subunit 3	Coding
TC09002918.hg.1	8.98	10.9	-3.8	1.02e-07	2.62e-05	STRBP	spermatid perinuclear RNA binding protein	Coding
TC02002102.hg.1	11.2	8.35	7.24	1.02e-07	2.62e-05	DUSP2	dual specificity phosphatase 2	Coding
TC04000021.hg.1	8.53	6.58	3.84	1.05e-07	2.69e-05	CTBP1-AS	CTBP1 antisense RNA	Coding
TC06000758.hg.1	7.59	9.4	-3.5	1.05e-07	2.69e-05	SH3BGRL2	SH3 domain binding glutamate-rich protein like 2	Coding
TC19000191.hg.1	12.29	9.78	5.71	1.09e-07	2.76e-05	LDLR	low density lipoprotein receptor	Coding
TC0X000538.hg.1	8.93	7.24	3.23	1.11e-07	2.82e-05	TMEM164	transmembrane protein 164	Coding
TC01001842.hg.1	14.33	13.06	2.42	1.14e-07	2.88e-05	DEGS1	delta(4)-desaturase, sphingolipid 1	Coding
TC04001260.hg.1	15.64	17.49	-3.61	1.16e-07	2.92e-05	UGT2B17	UDP glucuronosyltransferase 2 family, polypeptide B17	Coding
TC01001265.hg.1	11.03	9.28	3.36	1.18e-07	2.96e-05	CREB3L4	cAMP responsive element binding protein 3-like 4	Coding
TC19000356.hg.1	9.22	11.67	-5.47	1.2e-07	2.99e-05	GDF15	growth differentiation factor 15	Coding
TC08001051.hg.1	8.57	10.6	-4.07	1.22e-07	3.02e-05	TNFRSF10D	tumor necrosis factor receptor superfamily, member 10d, decoy with truncated death domain	Coding
TC04000373.hg.1	13.3	10.38	7.57	1.22e-07	3.02e-05	UGT2B28	UDP glucuronosyltransferase 2 family, polypeptide B28	Coding
TC06003069.hg.1	6.96	9.09	-4.35	1.22e-07	3.02e-05	MYB	v-myb avian myeloblastosis viral oncogene homolog	NonCoding
TC14001000.hg.1	12.29	13.6	-2.47	1.24e-07	3.04e-05	PRKD1	protein kinase D1	Coding
TC01001317.hg.1	10.25	7.89	5.13	1.25e-07	3.07e-05	TMEM79	transmembrane protein 79	Coding
TC11002211.hg.1	6.47	5.23	2.36	1.26e-07	3.08e-05	MAML2	mastermind-like transcriptional coactivator 2	Coding
TC03003051.hg.1	6.43	7.93	-2.82	1.29e-07	3.12e-05			NonCoding
TC01000302.hg.1	10.25	9.1	2.22	1.29e-07	3.12e-05	LYPLA2	lysophospholipase II	Coding
TC01003755.hg.1	6.74	5.16	2.98	1.32e-07	3.16e-05	PM20D1	peptidase M20 domain containing 1	Coding
TC01003665.hg.1	9.13	10.93	-3.48	1.32e-07	3.16e-05	DENND1B	DENN/MADD domain containing 1B	Coding
TC01003498.hg.1	6.62	5.09	2.9	1.32e-07	3.16e-05	F5	coagulation factor V (proaccelerin, labile factor)	Coding
TC02002487.hg.1	8.13	9.3	-2.25	1.33e-07	3.17e-05	COBLL1	cordon-bleu WH2 repeat protein like 1	Coding
TC02000735.hg.1	14.96	13.56	2.63	1.36e-07	3.24e-05	ACTR3	ARP3 actin-related protein 3 homolog (yeast)	Coding
TC14000857.hg.1	13.05	11.74	2.48	1.37e-07	3.26e-05	LINC01296; DUXAP10; DUXAP8	long intergenic non-protein coding RNA 1296; double homeobox A pseudogene 10; double homeobox A pseudogene 8	Coding
TC01002307.hg.1	7.17	8.41	-2.37	1.4e-07	3.3e-05	PLA2G2A	phospholipase A2, group IIA (platelets, synovial fluid)	Coding
TC19001127.hg.1	8.7	7.47	2.34	1.4e-07	3.3e-05	CD320	CD320 molecule	Coding
TC16000058.hg.1	11.2	9.87	2.51	1.42e-07	3.34e-05	SLC9A3R2	solute carrier family 9, subfamily A (NHE3, cation proton antiporter 3), member 3 regulator 2	Coding
TC01001463.hg.1	12.85	11.4	2.74	1.43e-07	3.35e-05	DCAF6	DDB1 and CUL4 associated factor 6	Coding
TC14002133.hg.1	9.24	10.71	-2.78	1.44e-07	3.36e-05	IFI27L2	interferon, alpha-inducible protein 27-like 2	NonCoding
TC07000724.hg.1	7.75	9.65	-3.75	1.46e-07	3.37e-05	ST7; ST7-OT4; ST7-OT3	suppression of tumorigenicity 7; ST7 overlapping transcript 4; ST7 overlapping transcript 3	Coding
TC05001604.hg.1	6.03	7.6	-2.98	1.46e-07	3.37e-05	MCTP1	multiple C2 domains, transmembrane 1	Coding
TC01001061.hg.1	10.78	12.71	-3.8	1.46e-07	3.37e-05			Coding
TC01006347.hg.1	8.68	7.26	2.69	1.51e-07	3.47e-05	ALDH4A1; MIR4695	aldehyde dehydrogenase 4 family, member A1; microRNA 4695	Coding
TC09002783.hg.1	10.38	12.43	-4.14	1.56e-07	3.56e-05	STRBP	spermatid perinuclear RNA binding protein	NonCoding
TC11000150.hg.1	9.2	7.31	3.71	1.57e-07	3.59e-05	PPFIBP2	PTPRF interacting protein, binding protein 2 (liprin beta 2)	Coding
TC10001160.hg.1	15.74	16.99	-2.38	1.58e-07	3.59e-05	KIF5B	kinesin family member 5B	Coding
TC03000131.hg.1	7.72	6.5	2.34	1.6e-07	3.62e-05	RARB	retinoic acid receptor, beta	Coding
TC14000026.hg.1	12.03	10.84	2.29	1.64e-07	3.7e-05	DUXAP10; LINC01296	double homeobox A pseudogene 10; long intergenic non-protein coding RNA 1296	Coding
TC15000774.hg.1	7.31	8.69	-2.62	1.64e-07	3.7e-05	GOLGA6L9; GOLGA6L5P; GOLGA6L17P	golgin A6 family-like 9; golgin A6 family-like 5, pseudogene; golgin A6 family-like 17, pseudogene	Coding
TC09000126.hg.1	8.39	6.86	2.88	1.65e-07	3.71e-05			Coding
TC06001956.hg.1	7.46	9.66	-4.58	1.67e-07	3.72e-05	NDUFAF4	NADH dehydrogenase (ubiquinone) complex I, assembly factor 4	Coding
TC04000214.hg.1	10.1	7.8	4.93	1.68e-07	3.72e-05	TBC1D1	TBC1 (tre-2/USP6, BUB2, cdc16) domain family, member 1	Coding
TC02002726.hg.1	12.41	10.58	3.56	1.68e-07	3.72e-05	IDH1	isocitrate dehydrogenase 1 (NADP+)	Coding
TC06000715.hg.1	10.39	9.28	2.16	1.68e-07	3.73e-05	FAM135A	family with sequence similarity 135, member A	Coding
TC03003336.hg.1	9.25	10.94	-3.21	1.69e-07	3.73e-05	HACL1	2-hydroxyacyl-CoA lyase 1	Coding
TC05001638.hg.1	5.72	7.44	-3.29	1.72e-07	3.77e-05	ST8SIA4	ST8 alpha-N-acetyl-neuraminide alpha-2,8-sialyltransferase 4	Coding
TC01002117.hg.1	9.94	7.34	6.05	1.72e-07	3.78e-05	PEX10	peroxisomal biogenesis factor 10	Coding
TC05001182.hg.1	8.78	10.04	-2.39	1.75e-07	3.81e-05	FAM134B	family with sequence similarity 134, member B	Coding
TC05003453.hg.1	14.87	16.07	-2.28	1.75e-07	3.81e-05	SMA4	glucuronidase, beta pseudogene	NonCoding
TC11000827.hg.1	7.16	8.54	-2.62	1.76e-07	3.82e-05	CAPN5	calpain 5	Coding
TC14000850.hg.1	6.29	4.5	3.46	1.77e-07	3.82e-05	LOC100508046; LOC101929572	uncharacterized LOC100508046; uncharacterized LOC101929572	Coding
TC04000744.hg.1	7.97	9.05	-2.1	1.79e-07	3.86e-05	DCLK2	doublecortin-like kinase 2	Coding
TC05003445.hg.1	12.59	13.91	-2.51	1.79e-07	3.86e-05	GUSBP3	glucuronidase, beta pseudogene 3	Coding
TC11000478.hg.1	7.27	5.54	3.32	1.8e-07	3.87e-05			Coding
TC21000363.hg.1	6.3	5.01	2.45	1.83e-07	3.9e-05	CLDN8	claudin 8	Coding
TC17002479.hg.1	12.94	14.3	-2.56	1.83e-07	3.9e-05	MYH10	myosin, heavy chain 10, non-muscle	NonCoding
TC05002301.hg.1	11.1	12.79	-3.21	1.84e-07	3.91e-05	GUSBP1	glucuronidase, beta pseudogene 1	NonCoding
TC15000578.hg.1	9.33	8.11	2.33	1.86e-07	3.94e-05	TPM1	tropomyosin 1 (alpha)	Coding
TC12000108.hg.1	9.11	10.84	-3.32	1.87e-07	3.95e-05	CLSTN3	calsyntenin 3	Coding
TC05001676.hg.1	5.38	6.88	-2.84	1.89e-07	3.97e-05	EPB41L4A	erythrocyte membrane protein band 4.1 like 4A	Coding
TC19001152.hg.1	9.14	6.85	4.88	1.91e-07	4.01e-05	ZNF812P	zinc finger protein 812, pseudogene	Coding
TC07001975.hg.1	12.26	10.11	4.43	1.93e-07	4.04e-05	TCAF1	TRPM8 channel-associated factor 1	Coding
TC08001659.hg.1	12.14	8.99	8.85	1.95e-07	4.07e-05	NDRG1	N-myc downstream regulated 1	Coding
TC15001260.hg.1	8.82	7.51	2.49	1.98e-07	4.12e-05	PLA2G4F	phospholipase A2, group IVF	Coding
TC14001907.hg.1	13.28	11.92	2.57	1.99e-07	4.12e-05	LINC01296	long intergenic non-protein coding RNA 1296	NonCoding
TC05003447.hg.1	13.68	14.93	-2.39	1.99e-07	4.12e-05	SMA4; SMA5	glucuronidase, beta pseudogene	Coding
TC03001650.hg.1	9.53	11.43	-3.74	2.05e-07	4.22e-05	ATG3	autophagy related 3	Coding
TC05003056.hg.1	14.13	15.43	-2.46	2.09e-07	4.28e-05	GUSBP9	glucuronidase, beta pseudogene 9	NonCoding
TC01000811.hg.1	11.77	9.17	6.03	2.1e-07	4.28e-05	DNASE2B	deoxyribonuclease II beta	Coding
TC15000844.hg.1	14.96	12.71	4.75	2.1e-07	4.28e-05	ABHD2	abhydrolase domain containing 2	Coding
TC01003750.hg.1	9.1	7.76	2.53	2.11e-07	4.28e-05	ELK4; SLC45A3	ELK4, ETS-domain protein (SRF accessory protein 1); solute carrier family 45, member 3	Coding
TC08001440.hg.1	11.87	14.25	-5.23	2.11e-07	4.28e-05	TP53INP1	tumor protein p53 inducible nuclear protein 1	Coding
TC11003278.hg.1	9.52	11.03	-2.85	2.2e-07	4.44e-05	CREBZF	CREB/ATF bZIP transcription factor	NonCoding
TC03001985.hg.1	4.71	6.17	-2.75	2.21e-07	4.46e-05	LRRC31	leucine rich repeat containing 31	Coding
TC10001486.hg.1	13.02	10.98	4.1	2.26e-07	4.53e-05	GLUD1	glutamate dehydrogenase 1	Coding
TC05003301.hg.1	10.36	8.55	3.49	2.26e-07	4.53e-05			NonCoding
TC03000229.hg.1	6.37	7.89	-2.88	2.27e-07	4.54e-05	SNRK	SNF related kinase	Coding
TC05003423.hg.1	6.59	7.63	-2.07	2.29e-07	4.56e-05	C1QTNF3	C1q and tumor necrosis factor related protein 3	Coding
TC12002416.hg.1	12.68	11.42	2.4	2.31e-07	4.58e-05	RASSF3	Ras association (RalGDS/AF-6) domain family member 3	NonCoding
TC06002027.hg.1	8.83	7.26	2.98	2.31e-07	4.58e-05			Coding
TC12001807.hg.1	9.79	8.08	3.28	2.33e-07	4.6e-05	BTG1	B-cell translocation gene 1, anti-proliferative	Coding
TC09002904.hg.1	5.27	6.89	-3.08	2.36e-07	4.65e-05	NIPSNAP3B	nipsnap homolog 3B (C. elegans)	Coding
TC12000694.hg.1	9.78	11.03	-2.37	2.41e-07	4.73e-05	TMTC3	transmembrane and tetratricopeptide repeat containing 3	Coding
TC17001118.hg.1	11.72	13.01	-2.44	2.42e-07	4.74e-05	MYH10	myosin, heavy chain 10, non-muscle	Coding
TC17001472.hg.1	8.17	6.77	2.65	2.43e-07	4.74e-05	KRT10	keratin 10, type I	Coding
TC15002624.hg.1	7.06	4.8	4.77	2.44e-07	4.74e-05	CYP11A1	cytochrome P450, family 11, subfamily A, polypeptide 1	NonCoding
TC03002118.hg.1	6.54	7.62	-2.11	2.44e-07	4.74e-05	MB21D2	Mab-21 domain containing 2	Coding
TC05000368.hg.1	8.46	7	2.75	2.45e-07	4.75e-05	IQGAP2	IQ motif containing GTPase activating protein 2	Coding
TC02001441.hg.1	10.11	8.42	3.24	2.46e-07	4.75e-05	MLPH	melanophilin	Coding
TC18000564.hg.1	10.51	12.97	-5.53	2.48e-07	4.75e-05	DSEL	dermatan sulfate epimerase-like	Coding
TC05000541.hg.1	8.92	6.74	4.52	2.48e-07	4.75e-05	KCNN2	potassium channel, calcium activated intermediate/small conductance subfamily N alpha, member 2	Coding
TC14001336.hg.1	8.02	9.42	-2.64	2.49e-07	4.75e-05	IRF2BPL	interferon regulatory factor 2 binding protein-like	Coding
TC06001235.hg.1	10.62	9.29	2.52	2.49e-07	4.75e-05	ECI2	enoyl-CoA delta isomerase 2	Coding
TC08001086.hg.1	8.42	7.22	2.3	2.55e-07	4.86e-05	PBK	PDZ binding kinase	Coding
TC05002422.hg.1	13.43	14.9	-2.77	2.61e-07	4.96e-05	SMA4	glucuronidase, beta pseudogene	NonCoding
TC07001724.hg.1	11.17	9.56	3.04	2.65e-07	5.02e-05	ORC5	origin recognition complex subunit 5	Coding
TC06001755.hg.1	8.46	7.27	2.28	2.67e-07	5.02e-05	MRPS18A	mitochondrial ribosomal protein S18A	Coding
TC04002938.hg.1	6.12	8.63	-5.73	2.67e-07	5.02e-05	LOC285505	uncharacterized LOC285505	Coding
TC07001846.hg.1	9.65	8.29	2.56	2.68e-07	5.02e-05	IMPDH1	IMP (inosine 5-monophosphate) dehydrogenase 1	Coding
TC03001089.hg.1	7.42	5.44	3.95	2.68e-07	5.02e-05	TNK2-AS1	TNK2 antisense RNA 1	Coding
TC12000187.hg.1	8.93	10.12	-2.28	2.76e-07	5.14e-05	FAM234B	family with sequence similarity 234, member B	Coding
TC08000415.hg.1	13.37	10.91	5.53	2.76e-07	5.14e-05	KRT8	keratin 8	Coding
TC05003446.hg.1	14.08	15.35	-2.41	2.87e-07	5.32e-05	GUSBP9; GUSBP3	glucuronidase, beta pseudogene 9; glucuronidase, beta pseudogene 3	Coding
TC02000726.hg.1	8.82	7.41	2.66	2.91e-07	5.38e-05	FOXD4L1	forkhead box D4-like 1	Coding
TC01004680.hg.1	9.09	10.68	-3.01	2.92e-07	5.38e-05			NonCoding
TC11001759.hg.1	10.9	9.52	2.6	2.94e-07	5.39e-05			Coding
TC13000959.hg.1	8.7	6.36	5.08	2.94e-07	5.39e-05	C1QTNF9B-AS1	C1QTNF9B antisense RNA 1	NonCoding
TC01003754.hg.1	14.31	11.77	5.83	2.95e-07	5.39e-05	SLC41A1	solute carrier family 41 (magnesium transporter), member 1	Coding
TC04001061.hg.1	8.5	9.75	-2.37	2.97e-07	5.39e-05	TAPT1	transmembrane anterior posterior transformation 1	Coding
TC11001140.hg.1	12.87	10.71	4.46	2.97e-07	5.39e-05	TBRG1	transforming growth factor beta regulator 1	Coding
TC04000469.hg.1	10.15	11.62	-2.78	2.97e-07	5.39e-05	PTPN13	protein tyrosine phosphatase, non-receptor type 13 (APO-1/CD95 (Fas)-associated phosphatase)	Coding
TC03003064.hg.1	6.26	7.47	-2.32	2.98e-07	5.39e-05			NonCoding
TC05001458.hg.1	14.31	16.33	-4.06	3.01e-07	5.42e-05	OCLN	occludin	Coding
TC17001797.hg.1	11.84	10.32	2.88	3.02e-07	5.42e-05	TEX2	testis expressed 2	Coding
TC05003058.hg.1	12.37	13.56	-2.27	3.02e-07	5.42e-05	GUSBP9	glucuronidase, beta pseudogene 9	NonCoding
TC05003001.hg.1	8.34	5.92	5.35	3.04e-07	5.45e-05			NonCoding
TC11002427.hg.1	6.94	8.3	-2.55	3.06e-07	5.46e-05	CDON	cell adhesion associated, oncogene regulated	Coding
TC11002930.hg.1	14.63	12.39	4.74	3.07e-07	5.47e-05	TBRG1	transforming growth factor beta regulator 1	NonCoding
TC16000857.hg.1	9.7	7.94	3.39	3.09e-07	5.48e-05	EMP2	epithelial membrane protein 2	Coding
TC22001189.hg.1	6.74	5.17	2.96	3.09e-07	5.48e-05			NonCoding
TC05001459.hg.1	13.2	14.41	-2.32	3.1e-07	5.48e-05	GUSBP9; GUSBP3	glucuronidase, beta pseudogene 9; glucuronidase, beta pseudogene 3	Coding
TC0X001425.hg.1	7.09	8.08	-1.99	3.11e-07	5.49e-05	FGF13	fibroblast growth factor 13	Coding
TC05000311.hg.1	12.11	13.49	-2.61	3.15e-07	5.55e-05	NAIP; GUSBP3	NLR family, apoptosis inhibitory protein; glucuronidase, beta pseudogene 3	Coding
TC04002094.hg.1	10.39	11.97	-2.99	3.18e-07	5.57e-05	PTPN13	protein tyrosine phosphatase, non-receptor type 13 (APO-1/CD95 (Fas)-associated phosphatase)	NonCoding
TC18000202.hg.1	14.55	12.62	3.81	3.24e-07	5.63e-05	NEDD4L	neural precursor cell expressed, developmentally down-regulated 4-like, E3 ubiquitin protein ligase	Coding
TC11002685.hg.1	9.69	8.09	3.03	3.25e-07	5.63e-05			NonCoding
TC03000906.hg.1	9.44	10.82	-2.61	3.25e-07	5.63e-05	MYNN	myoneurin	Coding
TC14001573.hg.1	13.01	11.78	2.34	3.27e-07	5.63e-05	DUXAP10	double homeobox A pseudogene 10	NonCoding
TC02002331.hg.1	9.72	8.57	2.21	3.27e-07	5.63e-05	FAR2P2	fatty acyl-CoA reductase 2 pseudogene 2	Coding
TC06004137.hg.1	7.99	9.25	-2.39	3.28e-07	5.63e-05	ARHGAP18	Rho GTPase activating protein 18	Coding
TC05000304.hg.1	11.91	13.5	-3.01	3.28e-07	5.63e-05	OCLN	occludin	Coding
TC01000301.hg.1	9.43	8.1	2.51	3.28e-07	5.63e-05	PITHD1	PITH (C-terminal proteasome-interacting domain of thioredoxin-like) domain containing 1	Coding
TC01003034.hg.1	6.54	7.82	-2.43	3.31e-07	5.65e-05	TRIM45	tripartite motif containing 45	Coding
TC08000578.hg.1	9.3	10.65	-2.54	3.31e-07	5.65e-05	INTS8	integrator complex subunit 8	Coding
TC18000730.hg.1	9.82	8.01	3.51	3.32e-07	5.66e-05	NEDD4L	neural precursor cell expressed, developmentally down-regulated 4-like, E3 ubiquitin protein ligase	NonCoding
TC18000547.hg.1	15.65	14.25	2.64	3.38e-07	5.73e-05	LMAN1	lectin, mannose-binding, 1	Coding
TC12002018.hg.1	11.49	10.37	2.18	3.38e-07	5.73e-05	TAOK3	TAO kinase 3	Coding
TC09000941.hg.1	8.01	9	-1.99	3.39e-07	5.73e-05	MLLT3	myeloid/lymphoid or mixed-lineage leukemia; translocated to, 3	Coding
TC04001615.hg.1	8.12	9.61	-2.79	3.4e-07	5.73e-05	ZNF827	zinc finger protein 827	Coding
TC01000116.hg.1	11.66	10.27	2.62	3.44e-07	5.79e-05	SLC25A33	solute carrier family 25 (pyrimidine nucleotide carrier), member 33	Coding
TC21000004.hg.1	11.3	13.21	-3.76	3.46e-07	5.79e-05			Coding
TC01005305.hg.1	15.54	14.28	2.39	3.46e-07	5.79e-05	CAPZB	capping protein (actin filament) muscle Z-line, beta	NonCoding
TC01003872.hg.1	6.56	7.64	-2.12	3.47e-07	5.79e-05	SUSD4	sushi domain containing 4	Coding
TC21000561.hg.1	11.42	13.31	-3.7	3.48e-07	5.79e-05			NonCoding
TC14002183.hg.1	6.74	7.86	-2.17	3.48e-07	5.79e-05	AHNAK2	AHNAK nucleoprotein 2	NonCoding
TC01001461.hg.1	10.3	9.27	2.05	3.52e-07	5.84e-05	MPZL1	myelin protein zero-like 1	Coding
TC0X000524.hg.1	12.96	10.85	4.32	3.53e-07	5.84e-05			Coding
TC03000804.hg.1	8.05	6.68	2.6	3.54e-07	5.84e-05			Coding
TC01004679.hg.1	10.57	12.29	-3.29	3.58e-07	5.9e-05			NonCoding
TC21000805.hg.1	11.64	13.51	-3.66	3.62e-07	5.92e-05			NonCoding
TC15002504.hg.1	9.51	8	2.85	3.62e-07	5.92e-05	PLA2G4F	phospholipase A2, group IVF	NonCoding
TC15001465.hg.1	10.4	8.23	4.51	3.62e-07	5.92e-05	RAB27A	RAB27A, member RAS oncogene family	Coding
TC05003422.hg.1	11.1	9.71	2.62	3.64e-07	5.93e-05	AMACR	alpha-methylacyl-CoA racemase	Coding
TC02000843.hg.1	8.32	6.84	2.79	3.64e-07	5.93e-05	LOC440910	uncharacterized LOC440910	Coding
TC15002800.hg.1	7.54	9.21	-3.19	3.68e-07	5.97e-05	CLK3	CDC like kinase 3	Coding
TC20000941.hg.1	6.02	7.57	-2.93	3.69e-07	5.97e-05	KCNG1	potassium channel, voltage gated modifier subfamily G, member 1	Coding
TC02000360.hg.1	10.33	9.15	2.27	3.7e-07	5.98e-05	EHBP1	EH domain binding protein 1	Coding
TC01002517.hg.1	12.16	10.73	2.7	3.71e-07	5.98e-05	MEAF6	MYST/Esa1-associated factor 6	Coding
TC18000570.hg.1	8.36	10.48	-4.33	3.72e-07	5.98e-05	CBLN2	cerebellin 2 precursor	Coding
TC13000320.hg.1	15	12.97	4.11	3.74e-07	5.99e-05	MIR622	microRNA 622	Coding
TC01001767.hg.1	8.6	7.21	2.62	3.74e-07	5.99e-05	DTL	denticleless E3 ubiquitin protein ligase homolog (Drosophila)	Coding
TC11003460.hg.1	13.12	14.17	-2.07	3.78e-07	6.04e-05	TM7SF2	transmembrane 7 superfamily member 2	Coding
TC08001966.hg.1	6.46	7.74	-2.42	3.83e-07	6.08e-05	LOC101929759	uncharacterized LOC101929759	NonCoding
TC05000108.hg.1	9.43	10.97	-2.92	3.84e-07	6.08e-05	GUSBP1	glucuronidase, beta pseudogene 1	Coding
TC15002352.hg.1	16.84	14.67	4.5	3.86e-07	6.08e-05	ABHD2	abhydrolase domain containing 2	NonCoding
TC05000084.hg.1	10.49	6.28	18.5	3.87e-07	6.08e-05	FAM105A	family with sequence similarity 105, member A	Coding
TC08002539.hg.1	13.49	15.34	-3.61	3.88e-07	6.08e-05	ST3GAL1	ST3 beta-galactoside alpha-2,3-sialyltransferase 1	NonCoding
TC15001492.hg.1	9.11	7.53	3	3.88e-07	6.08e-05	MYO1E	myosin IE	Coding
TC12001539.hg.1	15.74	14.22	2.87	3.88e-07	6.08e-05	KRT8	keratin 8, type II	Coding
TC04002103.hg.1	8.11	6.12	3.98	3.88e-07	6.08e-05	FAM13A-AS1	FAM13A antisense RNA 1	NonCoding
TC04000643.hg.1	7.66	9.9	-4.72	3.92e-07	6.12e-05	HSPA4L	heat shock 70kDa protein 4-like	Coding
TC14001036.hg.1	13.15	11.48	3.18	3.94e-07	6.15e-05	NFKBIA	nuclear factor of kappa light polypeptide gene enhancer in B-cells inhibitor, alpha	Coding
TC01000999.hg.1	8.38	9.53	-2.22	3.95e-07	6.15e-05	MAGI3	membrane associated guanylate kinase, WW and PDZ domain containing 3	Coding
TC06001131.hg.1	11.66	13.64	-3.93	4.01e-07	6.21e-05	TULP4	tubby like protein 4	Coding
TC04001496.hg.1	9.94	8.54	2.64	4.02e-07	6.21e-05	SEC24D	SEC24 homolog D, COPII coat complex component	Coding
TC15001630.hg.1	10.38	8.77	3.05	4.02e-07	6.21e-05	ADPGK	ADP-dependent glucokinase	Coding
TC14000010.hg.1	8.69	7.04	3.12	4.09e-07	6.3e-05	POTEG	POTE ankyrin domain family, member G	Coding
TC15001886.hg.1	8.81	7.3	2.86	4.14e-07	6.36e-05	FAM174B	family with sequence similarity 174, member B	Coding
TC11000811.hg.1	7.63	5.34	4.9	4.15e-07	6.36e-05	MOGAT2	monoacylglycerol O-acyltransferase 2	Coding
TC04002292.hg.1	5.71	8.44	-6.63	4.15e-07	6.36e-05	LOC285505	uncharacterized LOC285505	NonCoding
TC04002566.hg.1	6.17	8.4	-4.69	4.17e-07	6.37e-05			NonCoding
TC06001940.hg.1	12	10.95	2.07	4.19e-07	6.38e-05	UBE2J1	ubiquitin-conjugating enzyme E2, J1	Coding
TC03000013.hg.1	6.78	7.74	-1.94	4.24e-07	6.43e-05	ITPR1	inositol 1,4,5-trisphosphate receptor, type 1	Coding
TC04001753.hg.1	8.16	6.01	4.44	4.24e-07	6.43e-05	HPGD	hydroxyprostaglandin dehydrogenase 15-(NAD)	Coding
TC09000695.hg.1	9.96	10.97	-2.01	4.25e-07	6.43e-05	SPTAN1	spectrin, alpha, non-erythrocytic 1	Coding
TC03001969.hg.1	9.14	12.77	-12.39	4.28e-07	6.47e-05	SLITRK3	SLIT and NTRK-like family, member 3	Coding
TC12000298.hg.1	14	11.85	4.42	4.4e-07	6.64e-05	DNM1L	dynamin 1-like	Coding
TC05003160.hg.1	9.87	10.85	-1.97	4.41e-07	6.64e-05	CHD1	chromodomain helicase DNA binding protein 1	NonCoding
TC07002518.hg.1	12.75	11.27	2.78	4.44e-07	6.67e-05	BCAP29	B-cell receptor-associated protein 29	NonCoding
TC06000961.hg.1	6.99	8.03	-2.05	4.49e-07	6.73e-05	NCOA7	nuclear receptor coactivator 7	Coding
TC03001983.hg.1	4.84	6.43	-3.01	4.52e-07	6.74e-05	ACTRT3	actin-related protein T3	Coding
TC03001293.hg.1	8.61	7.48	2.2	4.52e-07	6.74e-05	ACAA1	acetyl-CoA acyltransferase 1	Coding
TC11000866.hg.1	5.76	7.73	-3.93	4.53e-07	6.74e-05	CCDC83	coiled-coil domain containing 83	Coding
TC01002884.hg.1	11.67	12.95	-2.43	4.56e-07	6.76e-05	ARHGAP29	Rho GTPase activating protein 29	Coding
TC07000328.hg.1	8.81	7.62	2.28	4.57e-07	6.76e-05	EGFR	epidermal growth factor receptor	Coding
TC15000664.hg.1	13.43	12.23	2.31	4.59e-07	6.78e-05	NEO1	neogenin 1	Coding
TC08001016.hg.1	8.5	7.36	2.2	4.6e-07	6.78e-05	PSD3	pleckstrin and Sec7 domain containing 3	Coding
TC0X000458.hg.1	7.47	5.61	3.62	4.61e-07	6.79e-05			Coding
TC03000160.hg.1	14.38	12.18	4.6	4.67e-07	6.86e-05			Coding
TC22001461.hg.1	8.35	6.36	3.96	4.68e-07	6.86e-05	SEC14L2	SEC14-like lipid binding 2	Coding
TC08000539.hg.1	15.28	16.32	-2.06	4.7e-07	6.87e-05	CPNE3	copine III	Coding
TC22001186.hg.1	12.87	11.77	2.14	4.74e-07	6.91e-05			NonCoding
TC02000816.hg.1	12.43	10.49	3.82	4.77e-07	6.94e-05	POTEJ	POTE ankyrin domain family, member J	Coding
TC16001291.hg.1	10.49	6.66	14.17	4.78e-07	6.94e-05	MAF	v-maf avian musculoaponeurotic fibrosarcoma oncogene homolog	Coding
TC01000725.hg.1	5.52	6.54	-2.03	4.82e-07	6.98e-05	CACHD1	cache domain containing 1	Coding
TC06003701.hg.1	8.81	10.05	-2.36	4.86e-07	7.02e-05	GUSBP1	glucuronidase, beta pseudogene 1	NonCoding
TC15001782.hg.1	7.15	8.61	-2.74	4.88e-07	7.03e-05	GOLGA6L5P; GOLGA6L17P	golgin A6 family-like 5, pseudogene; golgin A6 family-like 17, pseudogene	Coding
TC21001062.hg.1	9.69	10.83	-2.2	4.9e-07	7.03e-05	MORC3	MORC family CW-type zinc finger 3	Coding
TC19001250.hg.1	7.14	8.17	-2.04	4.9e-07	7.03e-05	NOTCH3	notch 3	Coding
TC07000941.hg.1	14.05	11.21	7.16	4.93e-07	7.03e-05	TCAF1	TRPM8 channel-associated factor 1	Coding
TC07001230.hg.1	11.52	12.64	-2.18	4.93e-07	7.03e-05	HIBADH	3-hydroxyisobutyrate dehydrogenase	Coding
TC21000200.hg.1	6.07	7.95	-3.66	4.93e-07	7.03e-05	ABCG1	ATP binding cassette subfamily G member 1	Coding
TC02002317.hg.1	11.89	9.99	3.74	4.94e-07	7.03e-05	POTEF	POTE ankyrin domain family, member F	Coding
TC06001133.hg.1	9.22	10.46	-2.36	4.97e-07	7.07e-05	TMEM181	transmembrane protein 181	Coding
TC19001795.hg.1	10.86	9.76	2.15	5e-07	7.08e-05	ZNF841	zinc finger protein 841	Coding
TC05003057.hg.1	14.37	16.39	-4.05	5e-07	7.08e-05	LOC647859	occludin pseudogene	NonCoding
TC05001249.hg.1	12.99	14.27	-2.43	5.02e-07	7.09e-05			Coding
TC11003400.hg.1	7.47	9.52	-4.14	5.07e-07	7.13e-05	CDON	cell adhesion associated, oncogene regulated	NonCoding
TC0X001197.hg.1	6.47	7.39	-1.89	5.07e-07	7.13e-05	NAP1L3	nucleosome assembly protein 1-like 3	Coding
TC06001658.hg.1	13.71	11.77	3.83	5.18e-07	7.28e-05	SPDEF	SAM pointed domain containing ETS transcription factor	Coding
TC01001587.hg.1	6.8	8.27	-2.76	5.24e-07	7.34e-05	RGL1	ral guanine nucleotide dissociation stimulator-like 1	Coding
TC13000050.hg.1	6.94	5.45	2.81	5.29e-07	7.38e-05	C1QTNF9B-AS1	C1QTNF9B antisense RNA 1	Coding
TC04002109.hg.1	12.14	10.07	4.21	5.3e-07	7.38e-05			NonCoding
TC02002244.hg.1	8.34	9.69	-2.54	5.31e-07	7.38e-05	CCDC93	coiled-coil domain containing 93	Coding
TC03002349.hg.1	12.62	11.27	2.55	5.31e-07	7.38e-05	PRKCD	protein kinase C, delta	NonCoding
TC05003452.hg.1	13.14	14.47	-2.52	5.39e-07	7.47e-05	GUSBP3	glucuronidase, beta pseudogene 3	NonCoding
TC11001758.hg.1	15.31	16.29	-1.97	5.45e-07	7.54e-05	FOLH1; FOLH1B	folate hydrolase (prostate-specific membrane antigen) 1; folate hydrolase 1B	Coding
TC11002162.hg.1	5.86	7.66	-3.48	5.48e-07	7.56e-05	SYTL2	synaptotagmin-like 2	Coding
TC01002616.hg.1	10.56	11.92	-2.57	5.59e-07	7.69e-05	PIK3R3	phosphoinositide-3-kinase, regulatory subunit 3 (gamma)	Coding
TC08000459.hg.1	7.03	9.1	-4.22	5.61e-07	7.69e-05	LOC101929759	uncharacterized LOC101929759	Coding
TC05000866.hg.1	10.03	11.26	-2.36	5.61e-07	7.69e-05	CYFIP2	cytoplasmic FMR1 interacting protein 2	Coding
TC02000156.hg.1	6.32	7.33	-2.01	5.61e-07	7.69e-05	DPYSL5	dihydropyrimidinase-like 5	Coding
TC06002863.hg.1	7.06	9.35	-4.91	5.63e-07	7.69e-05	OGFRL1	opioid growth factor receptor-like 1	NonCoding
TC06001044.hg.1	15.12	16.31	-2.28	5.64e-07	7.69e-05	VTA1	vesicle (multivesicular body) trafficking 1	Coding
TC03000866.hg.1	11.03	9.27	3.38	5.67e-07	7.72e-05	GFM1	G elongation factor, mitochondrial 1	Coding
TC06001838.hg.1	8.68	10.03	-2.56	5.68e-07	7.72e-05	GUSBP1; LINC00680; GUSBP4	glucuronidase, beta pseudogene 1; long intergenic non-protein coding RNA 680; glucuronidase, beta pseudogene 4	Coding
TC17001687.hg.1	12.94	11.68	2.39	5.76e-07	7.81e-05	LRRC59	leucine rich repeat containing 59	Coding
TC02002689.hg.1	12.29	9.49	7	5.81e-07	7.85e-05			Coding
TC04000542.hg.1	9.95	11.33	-2.6	5.81e-07	7.85e-05	TET2	tet methylcytosine dioxygenase 2	Coding
TC08000512.hg.1	12.32	9.74	6	5.82e-07	7.85e-05	ZBTB10	zinc finger and BTB domain containing 10	Coding
TC18000103.hg.1	12.16	11.09	2.1	5.87e-07	7.88e-05	LAMA3	laminin, alpha 3	Coding
TC01004790.hg.1	13.11	10.48	6.18	5.87e-07	7.88e-05			NonCoding
TC03001971.hg.1	4.85	9.09	-18.82	5.91e-07	7.92e-05			Coding
TC01001364.hg.1	14.71	13.21	2.84	5.94e-07	7.94e-05	PEA15	phosphoprotein enriched in astrocytes 15	Coding
TC22001471.hg.1	9.68	10.91	-2.36	6.09e-07	8.12e-05	TNRC6B	trinucleotide repeat containing 6B	Coding
TC10001676.hg.1	7.77	9.39	-3.06	6.18e-07	8.24e-05	ABLIM1	actin binding LIM protein 1	Coding
TC01004681.hg.1	9.6	11.45	-3.61	6.25e-07	8.29e-05			NonCoding
TC05001366.hg.1	12.18	13.27	-2.13	6.25e-07	8.29e-05	IL6ST	interleukin 6 signal transducer	Coding
TC06000716.hg.1	8.52	7.5	2.03	6.26e-07	8.29e-05			Coding
TC03000584.hg.1	6.41	8.19	-3.44	6.29e-07	8.31e-05	GRAMD1C	GRAM domain containing 1C	Coding
TC17001932.hg.1	9.93	8.87	2.09	6.32e-07	8.34e-05	TBC1D16	TBC1 domain family, member 16	Coding
TC15000827.hg.1	9.99	8.45	2.91	6.45e-07	8.49e-05	AKAP13	A kinase (PRKA) anchor protein 13	Coding
TC17002812.hg.1	11.72	10.25	2.76	6.49e-07	8.51e-05			NonCoding
TC02000830.hg.1	12.06	10.09	3.91	6.5e-07	8.51e-05	POTEE	POTE ankyrin domain family, member E	Coding
TC01003062.hg.1	8.69	10.01	-2.48	6.5e-07	8.51e-05	ANKRD20A12P	ankyrin repeat domain 20 family, member A12, pseudogene	Coding
TC01004863.hg.1	7.89	8.97	-2.1	6.58e-07	8.6e-05	FLJ23867	uncharacterized protein FLJ23867	NonCoding
TC17001293.hg.1	8.51	7.56	1.93	6.64e-07	8.64e-05	KRT18P55	keratin 18 pseudogene 55	Coding
TC01006416.hg.1	9.54	10.87	-2.51	6.64e-07	8.64e-05			NonCoding
TC01003866.hg.1	6.75	5.36	2.62	6.66e-07	8.65e-05	HHIPL2	HHIP-like 2	Coding
TC03003398.hg.1	8.1	9.25	-2.22	6.68e-07	8.66e-05	IFT80	intraflagellar transport 80	Coding
TC03002416.hg.1	5.48	4.39	2.13	6.71e-07	8.67e-05	CADM2	cell adhesion molecule 2	NonCoding
TC17000783.hg.1	11.52	9.66	3.63	6.74e-07	8.71e-05	PRKCA	protein kinase C, alpha	Coding
TC07000453.hg.1	6.59	5.63	1.95	6.82e-07	8.79e-05	LAT2	linker for activation of T-cells family member 2	Coding
TC17001973.hg.1	13.38	12.05	2.5	6.84e-07	8.8e-05	FASN	fatty acid synthase	Coding
TC22000211.hg.1	10.02	7.96	4.16	6.86e-07	8.8e-05			Coding
TC01001817.hg.1	6.83	7.79	-1.95	6.87e-07	8.8e-05	MARK1	MAP/microtubule affinity-regulating kinase 1	Coding
TC10000798.hg.1	9.43	10.32	-1.85	6.92e-07	8.85e-05	MXI1	MAX interactor 1, dimerization protein	Coding
TC12001492.hg.1	9.66	10.57	-1.88	7e-07	8.93e-05	LIMA1	LIM domain and actin binding 1	Coding
TC13000738.hg.1	8.45	7.11	2.53	7.08e-07	9.03e-05	TBC1D4	TBC1 domain family, member 4	Coding
TC04001177.hg.1	9.86	8.48	2.6	7.35e-07	9.34e-05	FRYL	FRY like transcription coactivator	Coding
TC14001994.hg.1	9.66	11.49	-3.56	7.48e-07	9.48e-05			NonCoding
TC06001074.hg.1	10.51	8.8	3.27	7.48e-07	9.48e-05	SASH1	SAM and SH3 domain containing 1	Coding
TC04000501.hg.1	10.11	8.48	3.09	7.62e-07	9.64e-05	PDLIM5	PDZ and LIM domain 5	Coding
TC07003350.hg.1	13.97	12.88	2.13	7.7e-07	9.72e-05	KDELR2	KDEL (Lys-Asp-Glu-Leu) endoplasmic reticulum protein retention receptor 2	Coding
TC02002479.hg.1	5.95	7.97	-4.04	7.73e-07	9.73e-05	GCG	glucagon	Coding
TC03001798.hg.1	8.05	9.08	-2.04	7.73e-07	9.73e-05	RAB6B	RAB6B, member RAS oncogene family	Coding
TC03002038.hg.1	8.03	6.07	3.89	7.78e-07	9.76e-05	GNB4	guanine nucleotide binding protein (G protein), beta polypeptide 4	Coding
TC18000210.hg.1	12.15	10.59	2.95	7.84e-07	9.79e-05	SEC11C	SEC11 homolog C, signal peptidase complex subunit	Coding
TC03000611.hg.1	6.26	5.03	2.34	7.84e-07	9.79e-05	PLA1A	phospholipase A1 member A	Coding
TC11003298.hg.1	13.57	15.74	-4.49	7.85e-07	9.79e-05	SESN3	sestrin 3	NonCoding
TC15000971.hg.1	9.03	7.67	2.56	7.85e-07	9.79e-05	ALDH1A3	aldehyde dehydrogenase 1 family, member A3	Coding
TC11003279.hg.1	6.62	9.35	-6.62	7.87e-07	9.79e-05	SYTL2	synaptotagmin-like 2	NonCoding
TC14000417.hg.1	7.61	8.89	-2.43	7.96e-07	9.88e-05	SUSD6	sushi domain containing 6	Coding
TC17000396.hg.1	9.86	11.4	-2.91	7.98e-07	9.88e-05	SLFN5	schlafen family member 5	Coding
TC05001316.hg.1	11.77	9.91	3.62	8.06e-07	9.96e-05	HMGCS1	3-hydroxy-3-methylglutaryl-CoA synthase 1 (soluble)	Coding
TC12001976.hg.1	7.47	8.84	-2.58	8.06e-07	9.96e-05	TMEM116	transmembrane protein 116	Coding
TC13000361.hg.1	7.52	9.49	-3.91	8.12e-07	0.0001	ZIC2	Zic family member 2	Coding
TC01003335.hg.1	12.26	10.67	3.02	8.29e-07	0.0001	GLMP	glycosylated lysosomal membrane protein	Coding
TC07002222.hg.1	4.89	6.21	-2.5	8.41e-07	0.0001	CREB5	cAMP responsive element binding protein 5	NonCoding
TC0X000097.hg.1	8.75	6.8	3.88	8.44e-07	0.0001	CNKSR2	connector enhancer of kinase suppressor of Ras 2	Coding
TC01006319.hg.1	8.46	6.72	3.34	8.49e-07	0.0001	SH3D21	SH3 domain containing 21	Coding
TC08001015.hg.1	12.94	11.95	1.98	8.54e-07	0.0001	ASAH1	N-acylsphingosine amidohydrolase (acid ceramidase) 1	Coding
TC15001713.hg.1	9.76	10.69	-1.91	8.57e-07	0.0001	CTSH	cathepsin H	Coding
TC04000544.hg.1	6.37	7.62	-2.38	8.63e-07	0.0001	ARHGEF38	Rho guanine nucleotide exchange factor 38	Coding
TC20000875.hg.1	6.52	5.26	2.39	8.66e-07	0.0001	WFDC12	WAP four-disulfide core domain 12	Coding
TC12000679.hg.1	8.36	7.07	2.45	8.69e-07	0.0001	TMTC2	transmembrane and tetratricopeptide repeat containing 2	Coding
TC0Y000234.hg.1	8.93	11.66	-6.66	8.88e-07	0.0001	PCDH11Y	protocadherin 11 Y-linked	NonCoding
TC19001760.hg.1	9.25	7.08	4.51	8.92e-07	0.0001	KLKP1	kallikrein pseudogene 1	Coding
TC02003580.hg.1	9.5	7.66	3.59	8.94e-07	0.0001	LOC440910	uncharacterized LOC440910	NonCoding
TC20000198.hg.1	10.33	9.27	2.09	8.96e-07	0.0001	TPX2	TPX2, microtubule-associated	Coding
TC04001025.hg.1	7.66	8.55	-1.85	9.02e-07	0.0001			Coding
TC11003386.hg.1	11.88	9.99	3.7	9.05e-07	0.0001			NonCoding
TC20000878.hg.1	9.94	11.49	-2.93	9.13e-07	0.0001	SDC4	syndecan 4	Coding
TC02002339.hg.1	12.42	10.49	3.8	9.17e-07	0.0001	POTEI	POTE ankyrin domain family, member I	Coding
TC04000213.hg.1	14.14	12.04	4.29	9.31e-07	0.0001	PGM2	phosphoglucomutase 2	Coding
TC03001933.hg.1	12.77	11.45	2.49	9.38e-07	0.0001	SSR3	signal sequence receptor, gamma (translocon-associated protein gamma)	Coding
TC11000201.hg.1	9.32	7.77	2.92	9.45e-07	0.0001	PARVA	parvin, alpha	Coding
TC07002117.hg.1	6.38	5.45	1.9	9.56e-07	0.0001			NonCoding
TC01004674.hg.1	12.59	13.82	-2.35	9.58e-07	0.0001			NonCoding
TC04002539.hg.1	6.81	8.24	-2.69	9.79e-07	0.0001	CNGA1	cyclic nucleotide gated channel alpha 1	NonCoding
TC14001274.hg.1	5.55	7.13	-2.99	9.79e-07	0.0001			Coding
TC17000469.hg.1	10.07	11.15	-2.12	9.79e-07	0.0001	LASP1	LIM and SH3 protein 1	Coding
TC12001251.hg.1	8.71	9.74	-2.04	9.87e-07	0.0001	LRP6	LDL receptor related protein 6	Coding
TC02000854.hg.1	13.03	11.44	3.02	9.9e-07	0.0001	LOC150776	sphingomyelin phosphodiesterase 4, neutral membrane (neutral sphingomyelinase-3) pseudogene	Coding
TC01001358.hg.1	6.07	7.84	-3.39	1e-06	0.0001	LINC01133	long intergenic non-protein coding RNA 1133	Coding
TC08000893.hg.1	6.38	7.56	-2.26	1e-06	0.0001	CSMD1	CUB and Sushi multiple domains 1	Coding
TC01001018.hg.1	14.54	13.23	2.48	1.01e-06	0.0001	ATP1A1	ATPase, Na+/K+ transporting, alpha 1 polypeptide	Coding
TC05001172.hg.1	12.66	10.46	4.59	1.01e-06	0.0001	ANKH	ANKH inorganic pyrophosphate transport regulator	Coding
TC14001572.hg.1	6.82	5.53	2.45	1.04e-06	0.0001			NonCoding
TC12001215.hg.1	8.72	7.08	3.12	1.05e-06	0.0001	CLEC7A	C-type lectin domain family 7, member A	Coding
TC10000609.hg.1	12.89	10.9	3.97	1.05e-06	0.0001	BMPR1A	bone morphogenetic protein receptor type IA	Coding
TC01002186.hg.1	11.72	12.78	-2.09	1.05e-06	0.0001	CLSTN1	calsyntenin 1	Coding
TC21000747.hg.1	6.59	8.16	-2.98	1.06e-06	0.0001	ABCG1	ATP binding cassette subfamily G member 1	NonCoding
TC14002294.hg.1	14.18	12.83	2.55	1.06e-06	0.0001	PSMA6	proteasome subunit alpha 6	Coding
TC18000471.hg.1	11.58	10.61	1.96	1.06e-06	0.0001	SYT4	synaptotagmin IV	Coding
TC03003065.hg.1	6.33	7.73	-2.65	1.08e-06	0.0001			NonCoding
TC0X000212.hg.1	14.05	15.23	-2.27	1.09e-06	0.0001	KDM6A	lysine (K)-specific demethylase 6A	Coding
TC20000320.hg.1	8.84	7.72	2.17	1.09e-06	0.0001	MYBL2	v-myb avian myeloblastosis viral oncogene homolog-like 2	Coding
TC18000536.hg.1	12.14	11.06	2.11	1.09e-06	0.0001	FECH	ferrochelatase	Coding
TC05001700.hg.1	12.25	13.89	-3.12	1.1e-06	0.0001	SEMA6A	sema domain, transmembrane domain (TM), and cytoplasmic domain, (semaphorin) 6A	Coding
TC08001144.hg.1	12.56	11.33	2.36	1.11e-06	0.0001	PLPP5	phospholipid phosphatase 5	Coding
TC16001565.hg.1	7.71	9.16	-2.74	1.12e-06	0.0001			NonCoding
TC15000794.hg.1	11.61	10	3.05	1.12e-06	0.0001	FAM103A1	family with sequence similarity 103, member A1	Coding
TC06001378.hg.1	12.9	14.16	-2.41	1.12e-06	0.0001	GUSBP2	glucuronidase, beta pseudogene 2	Coding
TC04001459.hg.1	7.62	8.54	-1.89	1.12e-06	0.0001	LEF1	lymphoid enhancer-binding factor 1	Coding
TC19001792.hg.1	10.46	9.01	2.75	1.13e-06	0.0001	ZNF615	zinc finger protein 615	Coding
TC18000252.hg.1	9.11	10.22	-2.16	1.13e-06	0.0001	TSHZ1	teashirt zinc finger homeobox 1	Coding
TC19002315.hg.1	7.18	6.29	1.86	1.13e-06	0.0001	LYPLA2P2	lysophospholipase II pseudogene 2	NonCoding
TC12001625.hg.1	6.74	7.76	-2.04	1.15e-06	0.0001	DDIT3	DNA-damage-inducible transcript 3	Coding
TC15002616.hg.1	10.65	8.93	3.29	1.18e-06	0.0001	ADPGK	ADP-dependent glucokinase	NonCoding
TC11002262.hg.1	10.01	8.47	2.9	1.19e-06	0.0001	SLC35F2	solute carrier family 35, member F2	Coding
TC0X000597.hg.1	8.62	6.24	5.2	1.19e-06	0.0001	GLUD2	glutamate dehydrogenase 2	Coding
TC17002849.hg.1	7.22	5.92	2.45	1.2e-06	0.0001	PER1	period circadian clock 1	Coding
TC01005769.hg.1	6.84	8.11	-2.41	1.2e-06	0.0001			NonCoding
TC02000856.hg.1	10.43	8.49	3.82	1.2e-06	0.0001	POTEKP	POTE ankyrin domain family, member K, pseudogene	Coding
TC03001100.hg.1	13.42	14.71	-2.44	1.2e-06	0.0001	PAK2	p21 protein (Cdc42/Rac)-activated kinase 2	Coding
TC08001213.hg.1	10.29	12.97	-6.41	1.2e-06	0.0001			Coding
TC07002647.hg.1	14.35	11.68	6.36	1.2e-06	0.0001			NonCoding
TC04001278.hg.1	10.88	9.83	2.06	1.21e-06	0.0001	COX18	COX18 cytochrome c oxidase assembly factor	Coding
TC07001039.hg.1	9.08	7.97	2.15	1.23e-06	0.0001	INSIG1	insulin induced gene 1	Coding
TC11000174.hg.1	8.57	10.01	-2.71	1.23e-06	0.0001	WEE1	WEE1 G2 checkpoint kinase	Coding
TC04000487.hg.1	7.83	5.54	4.89	1.23e-06	0.0001	FAM13A-AS1	FAM13A antisense RNA 1	Coding
TC17001462.hg.1	9.55	8.32	2.35	1.24e-06	0.0001	TOP2A	topoisomerase (DNA) II alpha	Coding
TC22001187.hg.1	8.02	6.97	2.06	1.24e-06	0.0001	CECR3	cat eye syndrome chromosome region, candidate 3 (non-protein coding)	NonCoding
TC01006283.hg.1	9.4	10.65	-2.38	1.25e-06	0.0001	BX004987.3		Coding
TC13000340.hg.1	7.91	9.66	-3.36	1.25e-06	0.0001	MBNL2	muscleblind-like splicing regulator 2	Coding
TC05000697.hg.1	8.15	7.02	2.18	1.25e-06	0.0001	KIF20A	kinesin family member 20A	Coding
TC14001140.hg.1	11.13	9.73	2.63	1.26e-06	0.0001	TXNDC16	thioredoxin domain containing 16	Coding
TC01006417.hg.1	8.4	9.69	-2.45	1.26e-06	0.0001			NonCoding
TC02001798.hg.1	10.27	11.12	-1.8	1.27e-06	0.0001	PREPL	prolyl endopeptidase-like	Coding
TC05001757.hg.1	8.69	7.65	2.06	1.29e-06	0.0001			Coding
TC11001214.hg.1	10.63	9.42	2.32	1.3e-06	0.0001	VPS26B	VPS26 retromer complex component B	Coding
TC09001027.hg.1	7.9	7	1.87	1.3e-06	0.0001			Coding
TC16000565.hg.1	13.18	12.26	1.89	1.31e-06	0.0001	SNTB2	syntrophin, beta 2 (dystrophin-associated protein A1, 59kDa, basic component 2)	Coding
TC12000822.hg.1	7.32	8.47	-2.22	1.32e-06	0.0001	TCP11L2	t-complex 11, testis-specific-like 2	Coding
TC15000662.hg.1	11.96	10.85	2.16	1.35e-06	0.0001	BBS4	Bardet-Biedl syndrome 4	Coding
TC04000787.hg.1	13.69	12.82	1.84	1.36e-06	0.0001	GUCY1A3	guanylate cyclase 1, soluble, alpha 3	Coding
TC22000438.hg.1	14.51	13.54	1.96	1.36e-06	0.0001	LINC01296; DUXAP8; DUXAP10	long intergenic non-protein coding RNA 1296; double homeobox A pseudogene 8; double homeobox A pseudogene 10	Coding
TC01006318.hg.1	7.08	5.58	2.84	1.36e-06	0.0001			Coding
TC02004578.hg.1	8.76	7.24	2.88	1.37e-06	0.0001			NonCoding
TC09001293.hg.1	11.01	9.49	2.87	1.37e-06	0.0001	ZCCHC6	zinc finger, CCHC domain containing 6	Coding
TC01002763.hg.1	6.04	7.04	-2	1.38e-06	0.0001	WLS	wntless Wnt ligand secretion mediator	Coding
TC16000253.hg.1	5.55	6.76	-2.31	1.38e-06	0.0001	SCNN1G	sodium channel, non voltage gated 1 gamma subunit	Coding
TC09002571.hg.1	9.17	8.27	1.88	1.38e-06	0.0001			NonCoding
TC02000260.hg.1	8.93	9.84	-1.89	1.38e-06	0.0001	EML4	echinoderm microtubule associated protein like 4	Coding
TC06002043.hg.1	9.85	8.21	3.12	1.38e-06	0.0001	FRK	fyn-related Src family tyrosine kinase	Coding
TC11000823.hg.1	10.2	9.17	2.04	1.4e-06	0.0001	TSKU	tsukushi, small leucine rich proteoglycan	Coding
TC08000055.hg.1	6.78	7.63	-1.8	1.4e-06	0.0001			Coding
TC02000748.hg.1	8.9	10.77	-3.64	1.41e-06	0.0001	INSIG2	insulin induced gene 2	Coding
TC01006343.hg.1	13.69	10.08	12.27	1.42e-06	0.0001	RHOU	ras homolog family member U	Coding
TC08001110.hg.1	13.67	12.5	2.25	1.42e-06	0.0001	GSR	glutathione reductase	Coding
TC12001348.hg.1	14.57	13.31	2.4	1.43e-06	0.0001	ERGIC2	ERGIC and golgi 2	Coding
TC12000753.hg.1	5.62	4.7	1.89	1.43e-06	0.0001	RMST	rhabdomyosarcoma 2 associated transcript (non-protein coding)	Coding
TC07000693.hg.1	9.99	8.74	2.38	1.43e-06	0.0001	BCAP29	B-cell receptor-associated protein 29	Coding
TC12001843.hg.1	10.52	11.62	-2.14	1.43e-06	0.0002	LTA4H	leukotriene A4 hydrolase	Coding
TC05001365.hg.1	7.01	8.06	-2.08	1.44e-06	0.0002	SLC38A9	solute carrier family 38, member 9	Coding
TC07003217.hg.1	5.36	4.19	2.25	1.45e-06	0.0002	LOC154761	family with sequence similarity 115, member C pseudogene	NonCoding
TC05003117.hg.1	6.48	7.8	-2.49	1.46e-06	0.0002			NonCoding
TC01006284.hg.1	8.4	9.78	-2.6	1.46e-06	0.0002	BX004987.5		Coding
TC15000808.hg.1	7.44	8.59	-2.22	1.46e-06	0.0002	GOLGA6L3	golgin A6 family-like 3	Coding
TC03001275.hg.1	8.15	9.01	-1.82	1.47e-06	0.0002	UBP1	upstream binding protein 1 (LBP-1a)	Coding
TC15001194.hg.1	6.37	7.26	-1.86	1.47e-06	0.0002	LPCAT4	lysophosphatidylcholine acyltransferase 4	Coding
TC04002544.hg.1	11.55	12.81	-2.39	1.47e-06	0.0002			NonCoding
TC15000283.hg.1	9.57	8.07	2.83	1.47e-06	0.0002	KNSTRN	kinetochore-localized astrin/SPAG5 binding protein	Coding
TC08001264.hg.1	8.9	9.78	-1.85	1.49e-06	0.0002	ASPH	aspartate beta-hydroxylase	Coding
TC01003652.hg.1	9.37	8.54	1.79	1.49e-06	0.0002	GLRX2	glutaredoxin 2	Coding
TC15000362.hg.1	10.55	11.55	-2	1.5e-06	0.0002	BLOC1S6	biogenesis of lysosomal organelles complex-1, subunit 6, pallidin	Coding
TC06000185.hg.1	6.99	7.91	-1.89	1.51e-06	0.0002	BTN2A2	butyrophilin, subfamily 2, member A2	Coding
TC10001907.hg.1	5.31	6.96	-3.15	1.53e-06	0.0002	CAMK1D	calcium/calmodulin-dependent protein kinase ID	NonCoding
TC14000371.hg.1	8.24	6.96	2.43	1.54e-06	0.0002	PRKCH	protein kinase C, eta	Coding
TC02001139.hg.1	11.68	9.69	3.97	1.54e-06	0.0002	SLC39A10	solute carrier family 39 (zinc transporter), member 10	Coding
TC15001505.hg.1	5.89	4.98	1.88	1.55e-06	0.0002	ANXA2	annexin A2	Coding
TC13000430.hg.1	8.07	9.6	-2.89	1.55e-06	0.0002	GAS6-AS1	GAS6 antisense RNA 1	Coding
TC20000956.hg.1	11.56	12.39	-1.79	1.56e-06	0.0002	ZNF217	zinc finger protein 217	Coding
TC03000157.hg.1	8.61	7.63	1.98	1.57e-06	0.0002	GPD1L	glycerol-3-phosphate dehydrogenase 1-like	Coding
TC09001340.hg.1	9	7.33	3.17	1.59e-06	0.0002	BICD2	bicaudal D homolog 2 (Drosophila)	Coding
TC01001029.hg.1	10.85	11.88	-2.03	1.59e-06	0.0002	MAN1A2	mannosidase, alpha, class 1A, member 2	Coding
TC01001900.hg.1	11.33	9.66	3.18	1.59e-06	0.0002	RAB4A; SPHAR	RAB4A, member RAS oncogene family; S-phase response (cyclin related)	Coding
TC07001898.hg.1	9.9	8.29	3.06	1.61e-06	0.0002	CREB3L2	cAMP responsive element binding protein 3-like 2	Coding
TC11003165.hg.1	7.96	7.14	1.76	1.62e-06	0.0002	LOC101927204	uncharacterized LOC101927204	NonCoding
TC13001345.hg.1	5.74	7.05	-2.49	1.64e-06	0.0002			NonCoding
TC0X000067.hg.1	7.1	8.16	-2.09	1.67e-06	0.0002	BMX	BMX non-receptor tyrosine kinase	Coding
TC10000425.hg.1	9.91	11.02	-2.16	1.67e-06	0.0002	H2AFY2	H2A histone family, member Y2	Coding
TC08001476.hg.1	8.79	9.61	-1.77	1.68e-06	0.0002	RNF19A	ring finger protein 19A, RBR E3 ubiquitin protein ligase	Coding
TC12003010.hg.1	7.08	5.75	2.51	1.69e-06	0.0002	SOCS2-AS1	SOCS2 antisense RNA 1	NonCoding
TC09002131.hg.1	10.43	9.27	2.24	1.69e-06	0.0002			NonCoding
TC09000030.hg.1	11.89	10.75	2.21	1.7e-06	0.0002	PLPP6	phospholipid phosphatase 6	Coding
TC19002564.hg.1	8.33	7.56	1.7	1.72e-06	0.0002	ZNF577	zinc finger protein 577	NonCoding
TC16001980.hg.1	11.63	8.96	6.34	1.72e-06	0.0002	CDYL2	chromodomain protein, Y-like 2	NonCoding
TC01001615.hg.1	7.11	8.01	-1.86	1.73e-06	0.0002	LINC01351	long intergenic non-protein coding RNA 1351	Coding
TC02000403.hg.1	6.79	8.49	-3.25	1.73e-06	0.0002	ANTXR1	anthrax toxin receptor 1	Coding
TC12001524.hg.1	7.52	6.56	1.96	1.73e-06	0.0002	KRT6C	keratin 6C, type II	Coding
TC01005760.hg.1	9.25	10.64	-2.61	1.74e-06	0.0002			NonCoding
TC10001413.hg.1	5.8	6.96	-2.23	1.74e-06	0.0002	MYOZ1	myozenin 1	Coding
TC09000851.hg.1	9.49	8.43	2.08	1.75e-06	0.0002	ARRDC1	arrestin domain containing 1	Coding
TC11000542.hg.1	9.36	8.52	1.79	1.75e-06	0.0002	FADS2	fatty acid desaturase 2	Coding
TC02001159.hg.1	9.6	8.78	1.77	1.75e-06	0.0002	SPATS2L	spermatogenesis associated, serine-rich 2-like	Coding
TC11001793.hg.1	9.33	7.72	3.05	1.75e-06	0.0002	SLC43A1	solute carrier family 43 (amino acid system L transporter), member 1	Coding
TC12001901.hg.1	8.08	6.54	2.92	1.76e-06	0.0002	NT5DC3	5-nucleotidase domain containing 3	Coding
TC11000950.hg.1	5.67	6.56	-1.86	1.77e-06	0.0002	CEP126	centrosomal protein 126kDa	Coding
TC03002650.hg.1	9.41	10.9	-2.8	1.77e-06	0.0002	MYNN	myoneurin	NonCoding
TC06001089.hg.1	7.94	9.03	-2.13	1.78e-06	0.0002	ULBP1	UL16 binding protein 1	Coding
TC02002332.hg.1	9.28	7.62	3.14	1.78e-06	0.0002	CYP4F30P	cytochrome P450, family 4, subfamily F, polypeptide 30, pseudogene	Coding
TC11000310.hg.1	11.83	10	3.56	1.79e-06	0.0002	PRRG4	proline rich Gla (G-carboxyglutamic acid) 4 (transmembrane)	Coding
TC11001548.hg.1	9.04	7.79	2.38	1.81e-06	0.0002	APIP	APAF1 interacting protein	Coding
TC03000768.hg.1	6.37	7.37	-2.01	1.81e-06	0.0002	PLS1	plastin 1	Coding
TC02004035.hg.1	11.75	8.72	8.14	1.82e-06	0.0002	MBOAT2	membrane bound O-acyltransferase domain containing 2	NonCoding
TC05000612.hg.1	10.45	12.09	-3.12	1.82e-06	0.0002	SLC12A2	solute carrier family 12 (sodium/potassium/chloride transporter), member 2	Coding
TC07001715.hg.1	7.81	8.85	-2.06	1.83e-06	0.0002	NAPEPLD	N-acyl phosphatidylethanolamine phospholipase D	Coding
TC06002004.hg.1	10.26	8.15	4.31	1.83e-06	0.0002	ZBTB24	zinc finger and BTB domain containing 24	Coding
TC12000918.hg.1	7.26	8.75	-2.81	1.84e-06	0.0002	RNFT2	ring finger protein, transmembrane 2	Coding
TC02002445.hg.1	5.21	6.28	-2.1	1.84e-06	0.0002	NR4A2	nuclear receptor subfamily 4, group A, member 2	Coding
TC11000175.hg.1	7.6	8.55	-1.93	1.84e-06	0.0002	SWAP70	SWAP switching B-cell complex 70kDa subunit	Coding
TC19000099.hg.1	8.24	7.44	1.74	1.85e-06	0.0002	KDM4B	lysine (K)-specific demethylase 4B	Coding
TC14000923.hg.1	5.65	6.48	-1.77	1.86e-06	0.0002	SALL2	spalt-like transcription factor 2	Coding
TC02003586.hg.1	10.78	8.88	3.73	1.87e-06	0.0002	POTEKP	POTE ankyrin domain family, member K, pseudogene	NonCoding
TC09000876.hg.1	6.17	6.98	-1.76	1.88e-06	0.0002	RFX3	regulatory factor X, 3 (influences HLA class II expression)	Coding
TC05001455.hg.1	9.02	10.34	-2.51	1.88e-06	0.0002	NAIP	NLR family, apoptosis inhibitory protein	Coding
TC03001630.hg.1	11.67	10.09	2.98	1.89e-06	0.0002	IFT57	intraflagellar transport 57	Coding
TC01002923.hg.1	7.24	6.14	2.15	1.91e-06	0.0002	EXTL2	exostosin-like glycosyltransferase 2	Coding
TC22000927.hg.1	9.88	8.85	2.03	1.92e-06	0.0002			NonCoding
TC02002492.hg.1	8.69	9.43	-1.67	1.93e-06	0.0002	GALNT3	polypeptide N-acetylgalactosaminyltransferase 3	Coding
TC11001102.hg.1	11.71	12.61	-1.86	1.93e-06	0.0002	ARHGEF12	Rho guanine nucleotide exchange factor (GEF) 12	Coding
TC06000588.hg.1	10.39	9.49	1.87	1.93e-06	0.0002	CNPY3	canopy FGF signaling regulator 3	Coding
TC03000417.hg.1	15.36	16.27	-1.88	1.94e-06	0.0002	ARL6IP5	ADP-ribosylation factor like GTPase 6 interacting protein 5	Coding
TC02000720.hg.1	6.55	8.36	-3.51	1.96e-06	0.0002	IL1RN	interleukin 1 receptor antagonist	Coding
TC17000742.hg.1	10.38	8.75	3.11	1.96e-06	0.0002			Coding
TC09002901.hg.1	6.16	7.99	-3.57	1.96e-06	0.0002	S1PR3	sphingosine-1-phosphate receptor 3	Coding
TC06003070.hg.1	5.61	7.13	-2.87	1.97e-06	0.0002	MYB	v-myb avian myeloblastosis viral oncogene homolog	NonCoding
TC12002418.hg.1	10.63	9.66	1.96	1.97e-06	0.0002			NonCoding
TC04002919.hg.1	14.23	12.24	3.99	1.97e-06	0.0002	UGT2B11	UDP glucuronosyltransferase 2 family, polypeptide B11	Coding
TC20000669.hg.1	11.34	12.21	-1.82	1.97e-06	0.0002	RBBP9	retinoblastoma binding protein 9	Coding
TC15000766.hg.1	7.25	8.46	-2.31	1.98e-06	0.0002	UBE2Q2P2	ubiquitin-conjugating enzyme E2Q family member 2 pseudogene 2	Coding
TC15000780.hg.1	7.25	8.46	-2.31	1.98e-06	0.0002	UBE2Q2P2	ubiquitin-conjugating enzyme E2Q family member 2 pseudogene 2	Coding
TC02003584.hg.1	13.29	11.71	3	1.99e-06	0.0002	LOC150776	sphingomyelin phosphodiesterase 4, neutral membrane (neutral sphingomyelinase-3) pseudogene	NonCoding
TC13000150.hg.1	7.69	9.52	-3.57	1.99e-06	0.0002	DGKH	diacylglycerol kinase, eta	Coding
TC06001777.hg.1	8.5	10.01	-2.84	2e-06	0.0002	TNFRSF21	tumor necrosis factor receptor superfamily, member 21	Coding
TC04002080.hg.1	13.17	14.44	-2.41	2.02e-06	0.0002	CCNG2	cyclin G2	NonCoding
TC01003343.hg.1	7.36	6.5	1.82	2.02e-06	0.0002	IQGAP3	IQ motif containing GTPase activating protein 3	Coding
TC0X000253.hg.1	9.11	7.99	2.16	2.03e-06	0.0002	EBP	emopamil binding protein (sterol isomerase)	Coding
TC06000761.hg.1	7.52	6.59	1.9	2.04e-06	0.0002	TTK	TTK protein kinase	Coding
TC02002085.hg.1	12	10.86	2.21	2.05e-06	0.0002			Coding
TC07000764.hg.1	11.6	10.69	1.88	2.05e-06	0.0002	SND1; SND1-IT1	staphylococcal nuclease and tudor domain containing 1; SND1 intronic transcript 1	Coding
TC01002801.hg.1	15.6	16.55	-1.94	2.05e-06	0.0002			Coding
TC03002052.hg.1	11.79	12.52	-1.66	2.05e-06	0.0002	DCUN1D1	DCN1, defective in cullin neddylation 1, domain containing 1	Coding
TC13000484.hg.1	8.61	7.55	2.09	2.07e-06	0.0002	MIPEP	mitochondrial intermediate peptidase	Coding
TC05000665.hg.1	12.13	11.26	1.82	2.07e-06	0.0002	SEC24A	SEC24 homolog A, COPII coat complex component	Coding
TC10000049.hg.1	10.79	11.82	-2.04	2.08e-06	0.0002	FAM208B	family with sequence similarity 208, member B	Coding
TC04000503.hg.1	7.21	5.76	2.73	2.08e-06	0.0002	BMPR1B	bone morphogenetic protein receptor type IB	Coding
TC15000614.hg.1	9.72	8.65	2.09	2.09e-06	0.0002	ZWILCH	zwilch kinetochore protein	Coding
TC09001875.hg.1	6.36	5	2.57	2.09e-06	0.0002	ANXA2P2	annexin A2 pseudogene 2	NonCoding
TC0X000983.hg.1	4.75	5.67	-1.88	2.1e-06	0.0002	CXorf36	chromosome X open reading frame 36	Coding
TC03000892.hg.1	7	8.51	-2.84	2.1e-06	0.0002	SERPINI1	serpin peptidase inhibitor, clade I (neuroserpin), member 1	Coding
TC02002320.hg.1	11.15	9.86	2.44	2.11e-06	0.0002	SMPD4	sphingomyelin phosphodiesterase 4, neutral membrane (neutral sphingomyelinase-3)	Coding
TC07001813.hg.1	7.77	5.66	4.33	2.11e-06	0.0002	CADPS2	Ca++-dependent secretion activator 2	Coding
TC02000998.hg.1	8.96	8.01	1.93	2.11e-06	0.0002	NOSTRIN	nitric oxide synthase trafficking	Coding
TC14001571.hg.1	9.24	7.33	3.75	2.11e-06	0.0002	POTEG	POTE ankyrin domain family, member G	NonCoding
TC07003052.hg.1	8.13	7.12	2.02	2.11e-06	0.0002			NonCoding
TC04001235.hg.1	7.11	8.4	-2.45	2.12e-06	0.0002			Coding
TC05000907.hg.1	8.83	7.95	1.84	2.12e-06	0.0002	HMMR	hyaluronan-mediated motility receptor (RHAMM)	Coding
TC01001050.hg.1	12.55	13.92	-2.59	2.13e-06	0.0002	SRGAP2; SRGAP2C	SLIT-ROBO Rho GTPase activating protein 2; SLIT-ROBO Rho GTPase activating protein 2C	Coding
TC08001493.hg.1	11.01	9.54	2.78	2.17e-06	0.0002			Coding
TC03002756.hg.1	7.27	5.45	3.53	2.19e-06	0.0002			NonCoding
TC01005759.hg.1	8.39	9.75	-2.57	2.19e-06	0.0002			NonCoding
TC05003449.hg.1	8.87	10.04	-2.25	2.2e-06	0.0002	LOC646652	integral membrane glycoprotein-like	NonCoding
TC09001008.hg.1	11.27	10.15	2.17	2.21e-06	0.0002	B4GALT1	UDP-Gal:betaGlcNAc beta 1,4- galactosyltransferase, polypeptide 1	Coding
TC02001297.hg.1	7.68	6.62	2.07	2.21e-06	0.0002	PNKD	paroxysmal nonkinesigenic dyskinesia	Coding
TC06000718.hg.1	9.43	8.27	2.24	2.22e-06	0.0002	SMAP1	small ArfGAP 1	Coding
TC01001090.hg.1	12.25	13.64	-2.63	2.22e-06	0.0002	TXNIP	thioredoxin interacting protein	Coding
TC10000047.hg.1	9.92	10.85	-1.9	2.23e-06	0.0002	NET1	neuroepithelial cell transforming 1	Coding
TC04002517.hg.1	14.65	13.66	1.98	2.24e-06	0.0002	UGDH	UDP-glucose 6-dehydrogenase	NonCoding
TC02001100.hg.1	12.93	11.57	2.57	2.25e-06	0.0002	ITGAV	integrin alpha V	Coding
TC22000456.hg.1	8.88	7.45	2.69	2.26e-06	0.0002	POTEH; POTEG	POTE ankyrin domain family, member H; POTE ankyrin domain family, member G	Coding
TC06001427.hg.1	8.75	7.56	2.28	2.29e-06	0.0002	HIST1H3I	histone cluster 1, H3i	Coding
TC01001831.hg.1	7.2	8.53	-2.5	2.3e-06	0.0002	FAM177B	family with sequence similarity 177, member B	Coding
TC05001684.hg.1	8.54	7.1	2.71	2.32e-06	0.0002	TRIM36	tripartite motif containing 36	Coding
TC18000160.hg.1	9.55	8.8	1.68	2.33e-06	0.0002	SETBP1	SET binding protein 1	Coding
TC08002245.hg.1	7.9	5.82	4.21	2.34e-06	0.0002	CSGALNACT1	chondroitin sulfate N-acetylgalactosaminyltransferase 1	NonCoding
TC02000825.hg.1	9.75	8.16	3.02	2.34e-06	0.0002	FAR2P2	fatty acyl-CoA reductase 2 pseudogene 2	Coding
TC0X000207.hg.1	15.12	14.08	2.06	2.36e-06	0.0002	MAOA	monoamine oxidase A	Coding
TC09000660.hg.1	7.93	9.1	-2.25	2.37e-06	0.0002	ZBTB43	zinc finger and BTB domain containing 43	Coding
TC15000364.hg.1	9.8	10.7	-1.87	2.4e-06	0.0002	SQRDL	sulfide quinone reductase-like (yeast)	Coding
TC15000391.hg.1	8.28	9.46	-2.25	2.4e-06	0.0002	SLC27A2	solute carrier family 27 (fatty acid transporter), member 2	Coding
TC11000551.hg.1	6.79	5.88	1.87	2.42e-06	0.0002	ASRGL1	asparaginase like 1	Coding
TC14000868.hg.1	9.02	7.57	2.72	2.42e-06	0.0002	POTEM; POTEG	POTE ankyrin domain family, member M; POTE ankyrin domain family, member G	Coding
TC08001660.hg.1	12.04	13.53	-2.81	2.43e-06	0.0002	ST3GAL1	ST3 beta-galactoside alpha-2,3-sialyltransferase 1	Coding
TC17001200.hg.1	8.63	7.74	1.85	2.43e-06	0.0002	TOP3A	topoisomerase (DNA) III alpha	Coding
TC01003070.hg.1	8.85	10.23	-2.6	2.44e-06	0.0002	RP11-782C8.5		Coding
TC0X001828.hg.1	9.91	7.51	5.3	2.45e-06	0.0002			NonCoding
TC04001330.hg.1	6.03	7.01	-1.98	2.47e-06	0.0002	PRKG2	protein kinase, cGMP-dependent, type II	Coding
TC12000572.hg.1	10.16	9.3	1.82	2.5e-06	0.0002	RASSF3	Ras association (RalGDS/AF-6) domain family member 3	Coding
TC0X000992.hg.1	11.92	13.16	-2.35	2.52e-06	0.0002	SLC9A7	solute carrier family 9, subfamily A (NHE7, cation proton antiporter 7), member 7	Coding
TC0X000532.hg.1	7.54	6.6	1.92	2.53e-06	0.0002	COL4A5	collagen, type IV, alpha 5	Coding
TC08001392.hg.1	6.5	5.76	1.67	2.57e-06	0.0002	CNGB3	cyclic nucleotide gated channel beta 3	Coding
TC04001667.hg.1	11.06	9.88	2.27	2.57e-06	0.0002	MAP9	microtubule-associated protein 9	Coding
TC21000198.hg.1	5.85	6.55	-1.63	2.59e-06	0.0002	ABCG1	ATP binding cassette subfamily G member 1	Coding
TC06004107.hg.1	13.77	12.86	1.87	2.6e-06	0.0002	SSR1	signal sequence receptor, alpha	Coding
TC01000941.hg.1	7.39	8.17	-1.72	2.62e-06	0.0002	CELSR2	cadherin, EGF LAG seven-pass G-type receptor 2	Coding
TC07001373.hg.1	6.83	8.18	-2.54	2.62e-06	0.0002	DDC	dopa decarboxylase	Coding
TC05000191.hg.1	7.57	6.7	1.84	2.63e-06	0.0002	GHR	growth hormone receptor	Coding
TC16001120.hg.1	10.66	11.57	-1.88	2.64e-06	0.0002	AKTIP	AKT interacting protein	Coding
TC15002646.hg.1	11.7	13	-2.46	2.65e-06	0.0002	CTSH	cathepsin H	NonCoding
TC19001774.hg.1	10.06	11.32	-2.4	2.66e-06	0.0002	ETFB	electron-transfer-flavoprotein, beta polypeptide	Coding
TC12000424.hg.1	14.91	13.46	2.73	2.67e-06	0.0002	KRT18	keratin 18, type I	Coding
TC08001783.hg.1	6.79	7.63	-1.79	2.67e-06	0.0002	FAM66E	family with sequence similarity 66, member E	NonCoding
TC11001153.hg.1	6.62	7.78	-2.23	2.72e-06	0.0002	PKNOX2	PBX/knotted 1 homeobox 2	Coding
TC01005259.hg.1	13.5	14.83	-2.51	2.74e-06	0.0002	CLSTN1	calsyntenin 1	NonCoding
TC12000993.hg.1	8.81	7.81	2	2.76e-06	0.0002	ATP6V0A2	ATPase, H+ transporting, lysosomal V0 subunit a2	Coding
TC09002919.hg.1	5.39	6.63	-2.36	2.76e-06	0.0002	MIR600HG; MIR600; STRBP	MIR600 host gene; microRNA 600; spermatid perinuclear RNA binding protein	Coding
TC02004579.hg.1	13.5	12.14	2.58	2.76e-06	0.0002	SMPD4	sphingomyelin phosphodiesterase 4, neutral membrane (neutral sphingomyelinase-3)	NonCoding
TC01000147.hg.1	8.89	7.89	1.99	2.79e-06	0.0002	AGTRAP	angiotensin II receptor-associated protein	Coding
TC04001355.hg.1	9.16	9.97	-1.75	2.79e-06	0.0002	WDFY3	WD repeat and FYVE domain containing 3	Coding
TC09002389.hg.1	8.57	9.56	-1.98	2.81e-06	0.0002			NonCoding
TC04000647.hg.1	8.64	9.42	-1.72	2.81e-06	0.0002	ABHD18	abhydrolase domain containing 18	Coding
TC10000835.hg.1	4.77	5.66	-1.85	2.84e-06	0.0002	LOC101927692	uncharacterized LOC101927692	Coding
TC17000790.hg.1	8.36	6.56	3.49	2.85e-06	0.0002	CACNG4	calcium channel, voltage-dependent, gamma subunit 4	Coding
TC04000768.hg.1	11.06	9.51	2.93	2.85e-06	0.0002	FHDC1	FH2 domain containing 1	Coding
TC03003140.hg.1	5.46	7.02	-2.94	2.86e-06	0.0002			NonCoding
TCUn_gl000221000001.hg.1	10.58	13.08	-5.63	2.86e-06	0.0002			Coding
TC02001133.hg.1	8.09	6.67	2.68	2.88e-06	0.0002	PCGEM1	PCGEM1, prostate-specific transcript (non-protein coding)	Coding
TC15002326.hg.1	6.44	4.74	3.25	2.89e-06	0.0002			NonCoding
TC06001997.hg.1	8.67	9.5	-1.79	2.91e-06	0.0002	SESN1	sestrin 1	Coding
TC03000468.hg.1	12.06	12.93	-1.82	2.92e-06	0.0002	EPHA3	EPH receptor A3	Coding
TC07000245.hg.1	8.55	7.49	2.09	2.96e-06	0.0002	STARD3NL	STARD3 N-terminal like	Coding
TC15002343.hg.1	8.01	9.44	-2.7	2.96e-06	0.0002			NonCoding
TC12002886.hg.1	8.01	5.99	4.05	2.97e-06	0.0002			NonCoding
TC09000358.hg.1	11.91	13.13	-2.33	2.97e-06	0.0002	PSAT1	phosphoserine aminotransferase 1	Coding
TC07000112.hg.1	9.22	9.94	-1.65	2.98e-06	0.0002	AHR	aryl hydrocarbon receptor	Coding
TC01000468.hg.1	8.87	8.11	1.69	2.98e-06	0.0002	MAP7D1	MAP7 domain containing 1	Coding
TC07003015.hg.1	8.38	9.78	-2.63	2.98e-06	0.0002	GTF2IRD2P1	GTF2I repeat domain containing 2 pseudogene 1	NonCoding
TC11001302.hg.1	12.08	11.25	1.77	2.99e-06	0.0002	NUP98	nucleoporin 98kDa	Coding
TC02003577.hg.1	9.4	7.91	2.79	3e-06	0.0002			NonCoding
TC12000724.hg.1	10.21	11.13	-1.9	3.02e-06	0.0002	NUDT4; NUDT4P1	nudix hydrolase 4; nudix hydrolase 4 pseudogene 1	Coding
TC02004582.hg.1	12.36	10.52	3.58	3.03e-06	0.0002			NonCoding
TC15001642.hg.1	6.38	5.17	2.32	3.04e-06	0.0002	CYP11A1	cytochrome P450, family 11, subfamily A, polypeptide 1	Coding
TC05002454.hg.1	14.51	12.58	3.82	3.04e-06	0.0002	HMGCR	3-hydroxy-3-methylglutaryl-CoA reductase	NonCoding
TC05000825.hg.1	7.87	6.57	2.46	3.06e-06	0.0002	SLC26A2	solute carrier family 26 (anion exchanger), member 2	Coding
TC07001577.hg.1	8.14	7.22	1.89	3.06e-06	0.0002	TP53TG1	TP53 target 1 (non-protein coding)	Coding
TC15001161.hg.1	8.53	9.44	-1.87	3.08e-06	0.0003	MTMR10	myotubularin related protein 10	Coding
TC08000717.hg.1	8.45	7.18	2.41	3.08e-06	0.0003	WDYHV1	WDYHV motif containing 1	Coding
TC01005426.hg.1	5.02	5.79	-1.71	3.1e-06	0.0003	EDN2	endothelin 2	NonCoding
TC01004687.hg.1	11.25	12.4	-2.23	3.12e-06	0.0003	SRGAP2B	SLIT-ROBO Rho GTPase activating protein 2B	NonCoding
TC18000180.hg.1	11.07	12.15	-2.11	3.14e-06	0.0003	ME2	malic enzyme 2, NAD(+)-dependent, mitochondrial	Coding
TC01001183.hg.1	7.22	8.17	-1.93	3.14e-06	0.0003	CIART	circadian associated repressor of transcription	Coding
TC17002830.hg.1	8.61	7.47	2.21	3.15e-06	0.0003	PCYT2	phosphate cytidylyltransferase 2, ethanolamine	NonCoding
TC09001376.hg.1	8.38	7.2	2.25	3.15e-06	0.0003	CDC14B	cell division cycle 14B	Coding
TC02002008.hg.1	9.89	8.62	2.4	3.17e-06	0.0003	GCFC2	GC-rich sequence DNA-binding factor 2	Coding
TC14000025.hg.1	7.1	5.7	2.65	3.19e-06	0.0003			Coding
TC09001585.hg.1	8.57	9.41	-1.79	3.21e-06	0.0003	SCAI	suppressor of cancer cell invasion	Coding
TC0X001624.hg.1	13.63	11.38	4.75	3.23e-06	0.0003	SAT1	spermidine/spermine N1-acetyltransferase 1	NonCoding
TC03001693.hg.1	11.82	13.25	-2.69	3.23e-06	0.0003	RABL3	RAB, member of RAS oncogene family-like 3	Coding
TC11001544.hg.1	6.48	7.25	-1.7	3.23e-06	0.0003	ABTB2	ankyrin repeat and BTB (POZ) domain containing 2	Coding
TC11000330.hg.1	11.41	10.61	1.73	3.26e-06	0.0003	PDHX	pyruvate dehydrogenase complex, component X	Coding
TC12001939.hg.1	11.11	11.98	-1.83	3.26e-06	0.0003	CORO1C	coronin, actin binding protein, 1C	Coding
TC08000084.hg.1	9.42	7.37	4.15	3.29e-06	0.0003	MTMR9	myotubularin related protein 9	Coding
TC09000515.hg.1	5.54	6.34	-1.73	3.29e-06	0.0003	PLPPR1	phospholipid phosphatase related 1	Coding
TC01005756.hg.1	8.43	9.79	-2.56	3.32e-06	0.0003			NonCoding
TC11002829.hg.1	7.89	4.88	8.07	3.33e-06	0.0003			NonCoding
TC01003068.hg.1	8.35	9.6	-2.38	3.33e-06	0.0003	BX571672.2		Coding
TC19000527.hg.1	13.53	12.41	2.17	3.33e-06	0.0003	PSMD8	proteasome 26S subunit, non-ATPase 8	Coding
TC19000458.hg.1	8.51	7.55	1.94	3.34e-06	0.0003	FXYD3	FXYD domain containing ion transport regulator 3	Coding
TC02002495.hg.1	10.19	9.18	2.01	3.36e-06	0.0003	TTC21B	tetratricopeptide repeat domain 21B	Coding
TC06001046.hg.1	15.3	16.1	-1.74	3.36e-06	0.0003	ADGRG6	adhesion G protein-coupled receptor G6	Coding
TC04002383.hg.1	12.48	11.2	2.43	3.37e-06	0.0003			NonCoding
TC17001313.hg.1	9.59	10.69	-2.14	3.41e-06	0.0003	PHF12	PHD finger protein 12	Coding
TC14001661.hg.1	5.68	7.41	-3.31	3.42e-06	0.0003			NonCoding
TC14001562.hg.1	6.14	6.89	-1.68	3.42e-06	0.0003	AHNAK2	AHNAK nucleoprotein 2	Coding
TC19001656.hg.1	8.63	7.82	1.75	3.46e-06	0.0003	SLC1A5	solute carrier family 1 (neutral amino acid transporter), member 5	Coding
TC06001229.hg.1	8.91	8.19	1.65	3.49e-06	0.0003	SLC22A23	solute carrier family 22, member 23	Coding
TC11000888.hg.1	14.79	15.74	-1.93	3.5e-06	0.0003	FOLH1B; FOLH1	folate hydrolase 1B; folate hydrolase (prostate-specific membrane antigen) 1	Coding
TC02003578.hg.1	9.71	8.2	2.85	3.52e-06	0.0003			NonCoding
TC06000624.hg.1	7.84	8.65	-1.75	3.53e-06	0.0003	ENPP4	ectonucleotide pyrophosphatase/phosphodiesterase 4 (putative)	Coding
TC01000863.hg.1	13.96	12.92	2.06	3.62e-06	0.0003	FNBP1L	formin binding protein 1-like	Coding
TC20000372.hg.1	9.13	10.17	-2.06	3.63e-06	0.0003	NCOA3	nuclear receptor coactivator 3	Coding
TC11002360.hg.1	7.58	6.86	1.64	3.63e-06	0.0003	SLC37A4	solute carrier family 37 (glucose-6-phosphate transporter), member 4	Coding
TC18000552.hg.1	10.23	11.51	-2.43	3.63e-06	0.0003	PIGN	phosphatidylinositol glycan anchor biosynthesis class N	Coding
TC10001394.hg.1	10.46	11.35	-1.85	3.67e-06	0.0003	MICU1	mitochondrial calcium uptake 1	Coding
TC07001146.hg.1	5.54	4.8	1.67	3.67e-06	0.0003	THSD7A	thrombospondin type 1 domain containing 7A	Coding
TC02002301.hg.1	8.5	6.68	3.53	3.68e-06	0.0003	FAR2P1	fatty acyl-CoA reductase 2 pseudogene 1	Coding
TC11000329.hg.1	11.72	10.97	1.68	3.69e-06	0.0003	EHF	ets homologous factor	Coding
TC13000974.hg.1	7.75	9.12	-2.58	3.69e-06	0.0003	CDK8	cyclin-dependent kinase 8	NonCoding
TC12000675.hg.1	8.67	11.05	-5.22	3.7e-06	0.0003			Coding
TC08000203.hg.1	8.37	9.69	-2.51	3.75e-06	0.0003	DPYSL2	dihydropyrimidinase-like 2	Coding
TC17000234.hg.1	9.96	9.21	1.68	3.76e-06	0.0003	EPN2	epsin 2	Coding
TC16000635.hg.1	14.54	13.44	2.15	3.78e-06	0.0003	ATMIN	ATM interactor	Coding
TC17000146.hg.1	7.25	6.55	1.62	3.78e-06	0.0003	USP43	ubiquitin specific peptidase 43	Coding
TC01000377.hg.1	7.44	8.19	-1.69	3.8e-06	0.0003	SESN2	sestrin 2	Coding
TC05000363.hg.1	11.88	10.15	3.33	3.8e-06	0.0003	HMGCR	3-hydroxy-3-methylglutaryl-CoA reductase	Coding
TC09000497.hg.1	7.82	6.95	1.82	3.8e-06	0.0003	NANS	N-acetylneuraminic acid synthase	Coding
TC07001117.hg.1	6.57	7.57	-1.99	3.81e-06	0.0003	LOC100129484	uncharacterized LOC100129484	Coding
TC07001355.hg.1	10.58	9.19	2.61	3.85e-06	0.0003	IGFBP3	insulin like growth factor binding protein 3	Coding
TC03000127.hg.1	9.66	10.35	-1.62	3.86e-06	0.0003	NR1D2	nuclear receptor subfamily 1, group D, member 2	Coding
TC12002888.hg.1	8.42	7.1	2.5	3.86e-06	0.0003	KRT5	keratin 5, type II	NonCoding
TC0X001347.hg.1	5.91	5.24	1.59	3.86e-06	0.0003	TENM1	teneurin transmembrane protein 1	Coding
TC14000855.hg.1	8.05	7.05	1.99	3.87e-06	0.0003			Coding
TC16000659.hg.1	14.2	13.25	1.92	3.88e-06	0.0003	USP10	ubiquitin specific peptidase 10	Coding
TC07000696.hg.1	9.86	7.88	3.94	3.91e-06	0.0003	CBLL1	Cbl proto-oncogene-like 1, E3 ubiquitin protein ligase	Coding
TC15002179.hg.1	15.62	14.06	2.95	3.95e-06	0.0003	B2M	beta-2-microglobulin	NonCoding
TC01003817.hg.1	7.94	8.69	-1.68	3.96e-06	0.0003	PTPN14	protein tyrosine phosphatase, non-receptor type 14	Coding
TC07001493.hg.1	8.34	9.74	-2.63	4.01e-06	0.0003	GTF2IRD2P1	GTF2I repeat domain containing 2 pseudogene 1	Coding
TC02001089.hg.1	11.01	9.95	2.09	4.02e-06	0.0003	DNAJC10	DnaJ (Hsp40) homolog, subfamily C, member 10	Coding
TC12002531.hg.1	5.71	4.77	1.92	4.02e-06	0.0003	RMST	rhabdomyosarcoma 2 associated transcript (non-protein coding)	NonCoding
TC12001523.hg.1	6.54	5.69	1.8	4.03e-06	0.0003	KRT6B	keratin 6B, type II	Coding
TC10001922.hg.1	6.01	7.37	-2.57	4.05e-06	0.0003	CACNB2	calcium channel, voltage-dependent, beta 2 subunit	NonCoding
TC11001389.hg.1	6.03	6.94	-1.88	4.05e-06	0.0003	ST5	suppression of tumorigenicity 5	Coding
TC20001661.hg.1	10.48	9.33	2.21	4.06e-06	0.0003	AURKA	aurora kinase A	NonCoding
TC03001071.hg.1	7.49	6.55	1.93	4.08e-06	0.0003	HES1	hes family bHLH transcription factor 1	Coding
TC02002886.hg.1	7.73	6.66	2.1	4.09e-06	0.0003	HJURP	Holliday junction recognition protein	Coding
TC08001804.hg.1	6.84	7.76	-1.88	4.1e-06	0.0003	FAM66D	family with sequence similarity 66, member D	NonCoding
TC02001256.hg.1	5.88	7.58	-3.25	4.13e-06	0.0003			Coding
TC04002160.hg.1	10.97	12.06	-2.13	4.19e-06	0.0003			NonCoding
TC01001074.hg.1	11.42	12.6	-2.26	4.2e-06	0.0003	SRGAP2B	SLIT-ROBO Rho GTPase activating protein 2B	Coding
TC05001793.hg.1	12.78	11.89	1.86	4.22e-06	0.0003	SAR1B	secretion associated, Ras related GTPase 1B	Coding
TC08001022.hg.1	6.77	6.11	1.58	4.23e-06	0.0003	CSGALNACT1	chondroitin sulfate N-acetylgalactosaminyltransferase 1	Coding
TC10001338.hg.1	5.29	6.06	-1.71	4.25e-06	0.0003	CTNNA3	catenin (cadherin-associated protein), alpha 3	Coding
TC13000285.hg.1	11.47	10.49	1.97	4.27e-06	0.0003	UCHL3	ubiquitin C-terminal hydrolase L3	Coding
TC22001188.hg.1	7.38	5.67	3.26	4.27e-06	0.0003			NonCoding
TC17001963.hg.1	8.3	7.31	1.99	4.29e-06	0.0003	PCYT2	phosphate cytidylyltransferase 2, ethanolamine	Coding
TC10001613.hg.1	10.52	11.22	-1.62	4.29e-06	0.0003	MGEA5	meningioma expressed antigen 5 (hyaluronidase)	Coding
TC18000009.hg.1	8.29	7.16	2.19	4.3e-06	0.0003	NDC80	NDC80 kinetochore complex component	Coding
TC12002232.hg.1	8.56	9.84	-2.44	4.3e-06	0.0003			NonCoding
TC11000342.hg.1	11.65	10.57	2.12	4.3e-06	0.0003	LDLRAD3	low density lipoprotein receptor class A domain containing 3	Coding
TC07001450.hg.1	10.85	11.71	-1.81	4.3e-06	0.0003	ZNF680	zinc finger protein 680	Coding
TC12002437.hg.1	10.54	11.49	-1.94	4.3e-06	0.0003	MDM2	MDM2 proto-oncogene, E3 ubiquitin protein ligase	NonCoding
TC12002908.hg.1	12.14	11.41	1.65	4.31e-06	0.0003	RNF41	ring finger protein 41, E3 ubiquitin protein ligase	NonCoding
TC06002181.hg.1	10.81	11.96	-2.22	4.36e-06	0.0003	HIVEP2	human immunodeficiency virus type I enhancer binding protein 2	Coding
TC06000144.hg.1	9.77	11.23	-2.75	4.36e-06	0.0003	MRS2	MRS2 magnesium transporter	Coding
TC17000838.hg.1	8.07	8.94	-1.82	4.37e-06	0.0003	CDR2L	cerebellar degeneration-related protein 2-like	Coding
TC10000752.hg.1	13.53	12.82	1.64	4.37e-06	0.0003	GBF1	golgi brefeldin A resistant guanine nucleotide exchange factor 1	Coding
TC12001226.hg.1	8.36	6.85	2.84	4.37e-06	0.0003	STYK1	serine/threonine/tyrosine kinase 1	Coding
TC13000448.hg.1	8.86	8.01	1.81	4.43e-06	0.0003	TUBA3C	tubulin, alpha 3c	Coding
TC08000501.hg.1	6	6.87	-1.82	4.43e-06	0.0003	ZFHX4	zinc finger homeobox 4	Coding
TC05002432.hg.1	8.43	7.27	2.23	4.47e-06	0.0003			NonCoding
TC08002430.hg.1	7.78	5.59	4.58	4.48e-06	0.0003	FSBP	fibrinogen silencer binding protein	NonCoding
TC12000334.hg.1	5.33	6.42	-2.13	4.49e-06	0.0003	PCED1B	PC-esterase domain containing 1B	Coding
TC06001911.hg.1	11.36	10.08	2.42	4.49e-06	0.0003	PGM3	phosphoglucomutase 3	Coding
TC12001353.hg.1	10.15	10.9	-1.68	4.49e-06	0.0003	IPO8	importin 8	Coding
TC12000834.hg.1	8.52	7.57	1.92	4.5e-06	0.0003	FICD	FIC domain containing	Coding
TC12002997.hg.1	8.78	9.53	-1.68	4.5e-06	0.0003	POC1B	POC1 centriolar protein B	NonCoding
TC02004967.hg.1	5.42	6.15	-1.66	4.55e-06	0.0003	APLF; PROKR1	aprataxin and PNKP like factor; prokineticin receptor 1	Coding
TC01002300.hg.1	9.91	9.03	1.84	4.56e-06	0.0003	CAPZB	capping protein (actin filament) muscle Z-line, beta	Coding
TC09000999.hg.1	6.26	6.94	-1.6	4.57e-06	0.0003	DDX58	DEAD (Asp-Glu-Ala-Asp) box polypeptide 58	Coding
TC02003752.hg.1	7.95	6.38	2.96	4.59e-06	0.0003			NonCoding
TC02000705.hg.1	9.03	9.97	-1.93	4.6e-06	0.0003	ZC3H6	zinc finger CCCH-type containing 6	Coding
TC01001830.hg.1	14.02	14.84	-1.76	4.6e-06	0.0003	BROX	BRO1 domain and CAAX motif containing	Coding
TC03001248.hg.1	7.93	7.14	1.73	4.61e-06	0.0003	NGLY1	N-glycanase 1	Coding
TC0X001822.hg.1	7.56	6.66	1.87	4.62e-06	0.0003	COL4A5	collagen, type IV, alpha 5	NonCoding
TC06001962.hg.1	6.77	7.52	-1.67	4.63e-06	0.0003	FAXC	failed axon connections homolog	Coding
TC6_mcf_hap5000206.hg.1	8.96	9.62	-1.59	4.65e-06	0.0003	HLA-A	major histocompatibility complex, class I, A	Coding
TC11002353.hg.1	13.63	14.35	-1.64	4.65e-06	0.0003	DDX6	DEAD (Asp-Glu-Ala-Asp) box helicase 6	Coding
TC21000016.hg.1	7.37	6.19	2.27	4.66e-06	0.0003	POTED	POTE ankyrin domain family, member D	Coding
TC07002485.hg.1	9.03	6.65	5.2	4.66e-06	0.0003	AZGP1P1	alpha-2-glycoprotein 1, zinc-binding pseudogene 1	NonCoding
TC06001828.hg.1	6.12	7.14	-2.04	4.67e-06	0.0003	DST	dystonin	Coding
TC12001143.hg.1	11.06	11.75	-1.61	4.67e-06	0.0003	CHD4	chromodomain helicase DNA binding protein 4	Coding
TC11001975.hg.1	8.33	7.66	1.59	4.67e-06	0.0003	SPTBN2	spectrin, beta, non-erythrocytic 2	Coding
TC07002321.hg.1	9.13	7.71	2.67	4.7e-06	0.0003	EGFR	epidermal growth factor receptor	NonCoding
TC02000838.hg.1	8.49	7.09	2.64	4.72e-06	0.0003			Coding
TC15002670.hg.1	10.05	7.04	8.02	4.75e-06	0.0003			NonCoding
TC01001807.hg.1	11.34	10.41	1.9	4.75e-06	0.0003	LYPLAL1	lysophospholipase-like 1	Coding
TC12003226.hg.1	9.19	8.28	1.87	4.8e-06	0.0003	FKBP11	FK506 binding protein 11	Coding
TC10001756.hg.1	9.3	7.99	2.49	4.8e-06	0.0003	MKI67	marker of proliferation Ki-67	Coding
TC04001625.hg.1	8.1	9.02	-1.89	4.83e-06	0.0003	PRMT9	protein arginine methyltransferase 9	Coding
TC08000571.hg.1	6.73	7.54	-1.76	4.84e-06	0.0003	PDP1	pyruvate dehyrogenase phosphatase catalytic subunit 1	Coding
TC06001773.hg.1	7.23	6.51	1.65	4.86e-06	0.0003	PLA2G7	phospholipase A2, group VII (platelet-activating factor acetylhydrolase, plasma)	Coding
TC09001404.hg.1	9.49	8.22	2.4	4.87e-06	0.0003	CORO2A	coronin, actin binding protein, 2A	Coding
TC14000297.hg.1	5.83	6.62	-1.73	4.88e-06	0.0003	FRMD6	FERM domain containing 6	Coding
TC12001643.hg.1	7.16	8.25	-2.14	4.91e-06	0.0003	LRIG3	leucine-rich repeats and immunoglobulin-like domains 3	Coding
TC19000725.hg.1	7.49	6.64	1.8	4.96e-06	0.0003	LIN7B	lin-7 homolog B (C. elegans)	Coding
TC08001310.hg.1	11.54	12.62	-2.12	4.97e-06	0.0003	NCOA2	nuclear receptor coactivator 2	Coding
TC05003045.hg.1	9.23	7.4	3.56	4.97e-06	0.0003			NonCoding
TC03000508.hg.1	5.82	6.59	-1.7	4.98e-06	0.0003	LNP1	leukemia NUP98 fusion partner 1	Coding
TC07000942.hg.1	6.64	5.84	1.74	5.01e-06	0.0004	TCAF2	TRPM8 channel-associated factor 2	Coding
TC11001027.hg.1	5.04	4.38	1.58	5.02e-06	0.0004	NNMT	nicotinamide N-methyltransferase	Coding
TC03000384.hg.1	8.33	9.36	-2.04	5.03e-06	0.0004	PTPRG	protein tyrosine phosphatase, receptor type, G	Coding
TC01002686.hg.1	9.7	10.44	-1.67	5.05e-06	0.0004	SSBP3	single stranded DNA binding protein 3	Coding
TC04002945.hg.1	10.28	9.23	2.07	5.06e-06	0.0004	HSD17B11	hydroxysteroid (17-beta) dehydrogenase 11	Coding
TC15002284.hg.1	7.82	8.91	-2.13	5.07e-06	0.0004	SCAMP5	secretory carrier membrane protein 5	NonCoding
TC03000976.hg.1	13.43	12.74	1.61	5.09e-06	0.0004	ATP11B	ATPase, class VI, type 11B	Coding
TC17001020.hg.1	14.56	13.59	1.95	5.1e-06	0.0004	UBE2G1	ubiquitin conjugating enzyme E2G 1	Coding
TC0X001405.hg.1	7.62	6.77	1.8	5.1e-06	0.0004	ZNF75D	zinc finger protein 75D	Coding
TC14001296.hg.1	8.35	7.29	2.09	5.15e-06	0.0004	PNMA1	paraneoplastic Ma antigen 1	Coding
TC20000867.hg.1	14.32	15.32	-2	5.23e-06	0.0004	SERINC3	serine incorporator 3	Coding
TC02002946.hg.1	9.33	8.5	1.77	5.25e-06	0.0004	MTERF4	mitochondrial transcription termination factor 4	Coding
TC02004429.hg.1	6.51	7.58	-2.11	5.25e-06	0.0004			NonCoding
TC12001363.hg.1	6.6	7.35	-1.68	5.29e-06	0.0004	DENND5B	DENN/MADD domain containing 5B	Coding
TC11002818.hg.1	7.82	5.86	3.89	5.29e-06	0.0004	TRIM53AP	tripartite motif containing 53A, pseudogene	NonCoding
TC07000379.hg.1	6.02	6.78	-1.7	5.32e-06	0.0004	ZNF736	zinc finger protein 736	Coding
TC01002766.hg.1	6.98	6.21	1.71	5.37e-06	0.0004	DEPDC1	DEP domain containing 1	Coding
TC02003758.hg.1	6.69	4.89	3.48	5.39e-06	0.0004	LOC101927482	uncharacterized LOC101927482	NonCoding
TC10000586.hg.1	5.35	6.08	-1.66	5.42e-06	0.0004	NRG3	neuregulin 3	Coding
TC15000787.hg.1	6.38	7.9	-2.85	5.44e-06	0.0004			Coding
TC07000524.hg.1	8.53	7.69	1.79	5.45e-06	0.0004	DBF4	DBF4 zinc finger	Coding
TC02002745.hg.1	10.86	12.49	-3.1	5.46e-06	0.0004	BARD1	BRCA1 associated RING domain 1	Coding
TC04002159.hg.1	11.66	12.67	-2.02	5.46e-06	0.0004			NonCoding
TC0X002051.hg.1	9.56	10.85	-2.45	5.5e-06	0.0004			NonCoding
TC06004098.hg.1	10.06	8.85	2.31	5.5e-06	0.0004	PHACTR2	phosphatase and actin regulator 2	Coding
TC12000985.hg.1	10.77	9.85	1.89	5.5e-06	0.0004	KMT5A	lysine (K)-specific methyltransferase 5A	Coding
TC01000987.hg.1	9.84	10.85	-2.02	5.52e-06	0.0004	CTTNBP2NL	CTTNBP2 N-terminal like	Coding
TC05000334.hg.1	9.96	8.6	2.58	5.53e-06	0.0004	MCCC2	methylcrotonoyl-CoA carboxylase 2	Coding
TC02005056.hg.1	8.51	7.81	1.62	5.54e-06	0.0004	ABCB6	ATP binding cassette subfamily B member 6 (Langereis blood group)	Coding
TC16000660.hg.1	8.97	6.83	4.4	5.55e-06	0.0004	CRISPLD2	cysteine-rich secretory protein LCCL domain containing 2	Coding
TC13000347.hg.1	7.47	8.4	-1.91	5.56e-06	0.0004			Coding
TC15002319.hg.1	7.09	8.17	-2.1	5.57e-06	0.0004			NonCoding
TC11002684.hg.1	7.37	5.56	3.51	5.59e-06	0.0004			NonCoding
TC01002605.hg.1	7.01	7.96	-1.93	5.6e-06	0.0004	ZSWIM5	zinc finger, SWIM-type containing 5	Coding
TC01006060.hg.1	13.58	11.43	4.45	5.61e-06	0.0004	ELK4	ELK4, ETS-domain protein (SRF accessory protein 1)	NonCoding
TC13000640.hg.1	9.79	10.46	-1.59	5.63e-06	0.0004	ZC3H13	zinc finger CCCH-type containing 13	Coding
TC08000298.hg.1	14.47	13.6	1.84	5.63e-06	0.0004	ADAM9	ADAM metallopeptidase domain 9	Coding
TC01000939.hg.1	6.54	7.5	-1.95	5.63e-06	0.0004	KIAA1324	KIAA1324	Coding
TC15002663.hg.1	8.86	10.2	-2.53	5.68e-06	0.0004			NonCoding
TC08001887.hg.1	15.65	14.69	1.94	5.7e-06	0.0004	ADAM9	ADAM metallopeptidase domain 9	NonCoding
TC07001736.hg.1	7.78	8.91	-2.19	5.71e-06	0.0004	ATXN7L1	ataxin 7-like 1	Coding
TC11000272.hg.1	13.52	15.17	-3.14	5.75e-06	0.0004	LUZP2	leucine zipper protein 2	Coding
TC10000896.hg.1	11.98	12.63	-1.57	5.75e-06	0.0004	ACADSB	acyl-CoA dehydrogenase, short/branched chain	Coding
TC10001196.hg.1	6.65	5.8	1.8	5.76e-06	0.0004	LINC01518	long intergenic non-protein coding RNA 1518	Coding
TC01003240.hg.1	12.43	11.53	1.87	5.77e-06	0.0004	S100A11	S100 calcium binding protein A11	Coding
TC07001819.hg.1	7.47	6.24	2.35	5.78e-06	0.0004	IQUB	IQ motif and ubiquitin domain containing	Coding
TC13000085.hg.1	9.52	10.38	-1.81	5.8e-06	0.0004	PAN3	PAN3 poly(A) specific ribonuclease subunit	Coding
TC10001415.hg.1	10.89	9.85	2.05	5.81e-06	0.0004	RP11-464F9.9		Coding
TC06003543.hg.1	11.95	13.25	-2.47	5.83e-06	0.0004	GUSBP3	glucuronidase, beta pseudogene 3	NonCoding
TC07000881.hg.1	5.92	6.76	-1.78	5.84e-06	0.0004	RAB19	RAB19, member RAS oncogene family	Coding
TC03000125.hg.1	10.3	9.49	1.75	5.84e-06	0.0004	UBE2E1	ubiquitin conjugating enzyme E2E 1	Coding
TC12000266.hg.1	10.5	9.33	2.25	5.87e-06	0.0004	PPFIBP1	PTPRF interacting protein, binding protein 1 (liprin beta 1)	Coding
TC08000542.hg.1	5.62	6.58	-1.95	5.92e-06	0.0004	CNBD1	cyclic nucleotide binding domain containing 1	Coding
TC16000186.hg.1	12.42	11.3	2.18	5.92e-06	0.0004	PDXDC1	pyridoxal-dependent decarboxylase domain containing 1	Coding
TC02000853.hg.1	8.03	6.79	2.36	5.93e-06	0.0004	TUBA3D	tubulin, alpha 3d	Coding
TC09001434.hg.1	5.05	5.87	-1.77	5.94e-06	0.0004	ABCA1	ATP binding cassette subfamily A member 1	Coding
TC11003019.hg.1	12.84	11.81	2.04	5.99e-06	0.0004			NonCoding
TC11001450.hg.1	6.9	7.67	-1.7	5.99e-06	0.0004	PLEKHA7	pleckstrin homology domain containing, family A member 7	Coding
TC08000772.hg.1	5.31	6.26	-1.94	6e-06	0.0004	LOC101927822	uncharacterized LOC101927822	Coding
TC06003075.hg.1	7.7	6.33	2.58	6.04e-06	0.0004			NonCoding
TC11002160.hg.1	9.33	10.69	-2.57	6.04e-06	0.0004	CREBZF	CREB/ATF bZIP transcription factor	Coding
TC08001654.hg.1	6.67	7.41	-1.67	6.06e-06	0.0004	LRRC6	leucine rich repeat containing 6	Coding
TC16001265.hg.1	7.94	8.61	-1.59	6.08e-06	0.0004	LOC283922	pyruvate dehydrogenase phosphatase regulatory subunit pseudogene	Coding
TC15001690.hg.1	10.51	11.62	-2.17	6.09e-06	0.0004	TSPAN3	tetraspanin 3	Coding
TC03001712.hg.1	12.91	12.07	1.78	6.11e-06	0.0004	HACD2	3-hydroxyacyl-CoA dehydratase 2	Coding
TC03001884.hg.1	4.98	5.66	-1.61	6.14e-06	0.0004	CP	ceruloplasmin (ferroxidase)	Coding
TC14000332.hg.1	5.85	7.26	-2.66	6.15e-06	0.0004	PELI2	pellino E3 ubiquitin protein ligase family member 2	Coding
TC07000840.hg.1	8.06	10.05	-3.96	6.18e-06	0.0004	TMEM140	transmembrane protein 140	Coding
TC18000458.hg.1	14.17	13.18	1.98	6.2e-06	0.0004	SLC39A6	solute carrier family 39 (zinc transporter), member 6	Coding
TC08002594.hg.1	6.8	7.67	-1.83	6.2e-06	0.0004	FAM66D	family with sequence similarity 66, member D	Coding
TC10000373.hg.1	9.74	8.88	1.81	6.2e-06	0.0004	CDK1	cyclin-dependent kinase 1	Coding
TC0X001595.hg.1	8.55	7.25	2.47	6.22e-06	0.0004			NonCoding
TC06000073.hg.1	13.81	10.4	10.6	6.24e-06	0.0004	PAK1IP1	PAK1 interacting protein 1	Coding
TC14001423.hg.1	10.89	9.13	3.39	6.24e-06	0.0004	PTPN21	protein tyrosine phosphatase, non-receptor type 21	Coding
TC20000876.hg.1	7.61	6.73	1.84	6.24e-06	0.0004	SLPI	secretory leukocyte peptidase inhibitor	Coding
TC04000711.hg.1	7.67	8.44	-1.71	6.26e-06	0.0004	SMAD1	SMAD family member 1	Coding
TC08000053.hg.1	7.28	8.05	-1.71	6.26e-06	0.0004	FAM66E	family with sequence similarity 66, member E	Coding
TC0X001257.hg.1	9.88	8.93	1.94	6.27e-06	0.0004	MORC4	MORC family CW-type zinc finger 4	Coding
TC07002868.hg.1	12.63	11.29	2.54	6.3e-06	0.0004	GGCT	gamma-glutamylcyclotransferase	NonCoding
TC05000209.hg.1	7.67	8.31	-1.56	6.35e-06	0.0004	PARP8	poly(ADP-ribose) polymerase family member 8	Coding
TC06003372.hg.1	11.33	10.12	2.31	6.35e-06	0.0004	DXO	decapping exoribonuclease	NonCoding
TC10000956.hg.1	6.79	5.93	1.82	6.37e-06	0.0004	CYP2E1	cytochrome P450, family 2, subfamily E, polypeptide 1	Coding
TC05001930.hg.1	8.63	7.31	2.51	6.39e-06	0.0004	TIGD6	tigger transposable element derived 6	Coding
TC15001330.hg.1	8.32	9.25	-1.91	6.41e-06	0.0004	MYEF2	myelin expression factor 2	Coding
TC15000850.hg.1	7.63	6.68	1.93	6.41e-06	0.0004	TICRR	TOPBP1-interacting checkpoint and replication regulator	Coding
TC13000292.hg.1	8.93	8.22	1.64	6.41e-06	0.0004	CLN5	ceroid-lipofuscinosis, neuronal 5	Coding
TC07001184.hg.1	7.18	7.98	-1.75	6.43e-06	0.0004	CDCA7L	cell division cycle associated 7-like	Coding
TC05002554.hg.1	7.25	8.27	-2.03	6.44e-06	0.0004			NonCoding
TC09000324.hg.1	10.53	11.42	-1.84	6.44e-06	0.0004	SMC5	structural maintenance of chromosomes 5	Coding
TC01001685.hg.1	8.87	9.74	-1.82	6.49e-06	0.0004	BTG2	BTG family, member 2	Coding
TC18000224.hg.1	8.51	9.38	-1.84	6.52e-06	0.0004	PHLPP1	PH domain and leucine rich repeat protein phosphatase 1	Coding
TC04000853.hg.1	8.64	7.75	1.85	6.54e-06	0.0004	GALNT7	polypeptide N-acetylgalactosaminyltransferase 7	Coding
TC03001570.hg.1	7.03	7.75	-1.65	6.58e-06	0.0004	ROBO1	roundabout guidance receptor 1	Coding
TC01006059.hg.1	11.34	9.18	4.47	6.59e-06	0.0004			NonCoding
TC11000412.hg.1	8.47	7.56	1.87	6.59e-06	0.0004	PTPRJ	protein tyrosine phosphatase, receptor type, J	Coding
TC12001571.hg.1	7.53	8.37	-1.79	6.6e-06	0.0004	ITGA5	integrin alpha 5	Coding
TC09002163.hg.1	13.14	14.64	-2.83	6.61e-06	0.0004	ZNF462	zinc finger protein 462	NonCoding
TC02000057.hg.1	8.01	6.8	2.31	6.66e-06	0.0004	RRM2	ribonucleotide reductase M2	Coding
TC03001549.hg.1	7.6	8.54	-1.92	6.67e-06	0.0004	EIF4E3	eukaryotic translation initiation factor 4E family member 3	Coding
TC06002146.hg.1	10.43	9.2	2.34	6.69e-06	0.0004	MAP3K5	mitogen-activated protein kinase kinase kinase 5	Coding
TC02000821.hg.1	8.49	7.03	2.76	6.69e-06	0.0004			Coding
TC02000833.hg.1	8.49	7.03	2.76	6.69e-06	0.0004			Coding
TC02000835.hg.1	8.49	7.03	2.76	6.69e-06	0.0004			Coding
TC02002302.hg.1	8.49	7.03	2.76	6.69e-06	0.0004			Coding
TC02002305.hg.1	8.49	7.03	2.76	6.69e-06	0.0004			Coding
TC02002315.hg.1	8.49	7.03	2.76	6.69e-06	0.0004			Coding
TC02002316.hg.1	8.49	7.03	2.76	6.69e-06	0.0004			Coding
TC02002337.hg.1	8.49	7.03	2.76	6.69e-06	0.0004			Coding
TC14000014.hg.1	8.49	7.03	2.76	6.69e-06	0.0004			Coding
TC14000020.hg.1	8.49	7.03	2.76	6.69e-06	0.0004			Coding
TC14000024.hg.1	8.49	7.03	2.76	6.69e-06	0.0004			Coding
TC14000860.hg.1	8.49	7.03	2.76	6.69e-06	0.0004			Coding
TC14000863.hg.1	8.49	7.03	2.76	6.69e-06	0.0004			Coding
TC14000866.hg.1	8.49	7.03	2.76	6.69e-06	0.0004			Coding
TC15001030.hg.1	8.49	7.03	2.76	6.69e-06	0.0004			Coding
TC18000390.hg.1	8.49	7.03	2.76	6.69e-06	0.0004			Coding
TC21000020.hg.1	8.49	7.03	2.76	6.69e-06	0.0004			Coding
TC22000442.hg.1	8.49	7.03	2.76	6.69e-06	0.0004			Coding
TC22000445.hg.1	8.49	7.03	2.76	6.69e-06	0.0004			Coding
TC22000450.hg.1	8.49	7.03	2.76	6.69e-06	0.0004			Coding
TC16000851.hg.1	8.44	7.67	1.71	6.7e-06	0.0004	CARHSP1	calcium regulated heat stable protein 1	Coding
TC0X000568.hg.1	8.74	9.43	-1.62	6.71e-06	0.0004	PLS3	plastin 3	Coding
TC22001090.hg.1	8.33	7.54	1.74	6.71e-06	0.0004	MCM5	minichromosome maintenance complex component 5	NonCoding
TC11002277.hg.1	5.33	6.37	-2.06	6.72e-06	0.0004	COLCA1	colorectal cancer associated 1	Coding
TC11000518.hg.1	8.87	8.03	1.79	6.72e-06	0.0004	CCDC86	coiled-coil domain containing 86	Coding
TC0X000855.hg.1	5.41	6.03	-1.53	6.72e-06	0.0004	MID1	midline 1	Coding
TC14001451.hg.1	13.85	12.91	1.92	6.78e-06	0.0004	LGMN	legumain	Coding
TC07000782.hg.1	13.03	12.01	2.04	6.83e-06	0.0004	CALU	calumenin	Coding
TC07000707.hg.1	10.88	11.75	-1.83	6.84e-06	0.0004	ZNF277	zinc finger protein 277	Coding
TC04000526.hg.1	10.18	11.65	-2.78	6.88e-06	0.0004	NFKB1	nuclear factor of kappa light polypeptide gene enhancer in B-cells 1	Coding
TC17000495.hg.1	8.28	6.81	2.78	6.9e-06	0.0004	CDC6	cell division cycle 6	Coding
TC09001502.hg.1	8.41	7.15	2.41	6.9e-06	0.0004	ALAD	aminolevulinate dehydratase	Coding
TC05003448.hg.1	9.46	10.36	-1.87	6.91e-06	0.0004	C1QTNF3-AMACR	C1QTNF3-AMACR readthrough (NMD candidate)	NonCoding
TC17001969.hg.1	11.25	10.2	2.08	6.92e-06	0.0004	STRA13	stimulated by retinoic acid 13	Coding
TC03002732.hg.1	8.46	7.24	2.34	6.97e-06	0.0004	HES1	hes family bHLH transcription factor 1	NonCoding
TC10001282.hg.1	14.26	13.16	2.14	6.97e-06	0.0004	TIMM23; TIMM23B	translocase of inner mitochondrial membrane 23 homolog (yeast); translocase of inner mitochondrial membrane 23 homolog B (yeast)	Coding
TC01003883.hg.1	12.25	13	-1.68	6.99e-06	0.0004	WDR26	WD repeat domain 26	Coding
TC01005092.hg.1	13.46	11.28	4.54	7e-06	0.0004			NonCoding
TC01001771.hg.1	8.86	9.68	-1.76	7e-06	0.0004	PPP2R5A	protein phosphatase 2, regulatory subunit B, alpha	Coding
TC01005732.hg.1	7.78	8.5	-1.64	7.01e-06	0.0004	CD58	CD58 molecule	NonCoding
TC0X000475.hg.1	7.44	6.5	1.93	7.05e-06	0.0004	CENPI	centromere protein I	Coding
TC06001010.hg.1	5.42	6.12	-1.63	7.06e-06	0.0004	MYB	v-myb avian myeloblastosis viral oncogene homolog	Coding
TC15001688.hg.1	8.05	8.78	-1.67	7.06e-06	0.0004	SCAPER	S-phase cyclin A-associated protein in the ER	Coding
TC15001606.hg.1	9.07	10.3	-2.34	7.09e-06	0.0004	TLE3	transducin-like enhancer of split 3	Coding
TC01003623.hg.1	13.01	11.52	2.8	7.1e-06	0.0004	EDEM3	ER degradation enhancer, mannosidase alpha-like 3	Coding
TC06003823.hg.1	11.49	9.65	3.59	7.1e-06	0.0004	TSPYL4	TSPY-like 4	NonCoding
TC11002623.hg.1	9.53	7.45	4.23	7.12e-06	0.0004	PRRG4	proline rich Gla (G-carboxyglutamic acid) 4 (transmembrane)	NonCoding
TC15001318.hg.1	14.99	15.71	-1.65	7.16e-06	0.0004	SLC30A4	solute carrier family 30 (zinc transporter), member 4	Coding
TC11003331.hg.1	9.28	10.02	-1.68	7.2e-06	0.0004	EXPH5	exophilin 5	NonCoding
TC09000207.hg.1	8.13	7.15	1.97	7.21e-06	0.0004	MELK	maternal embryonic leucine zipper kinase	Coding
TC07002602.hg.1	12.15	13.89	-3.35	7.21e-06	0.0004			NonCoding
TC08002371.hg.1	6.74	7.59	-1.8	7.21e-06	0.0004	C8orf34-AS1	C8orf34 antisense RNA 1	NonCoding
TC08002429.hg.1	6.81	4.79	4.04	7.24e-06	0.0004	RAD54B	RAD54 homolog B (S. cerevisiae)	NonCoding
TC12000491.hg.1	10.21	9.56	1.57	7.24e-06	0.0004	ORMDL2	ORMDL sphingolipid biosynthesis regulator 2	Coding
TC03002894.hg.1	11.39	10.34	2.07	7.25e-06	0.0004	SCAP	SREBF chaperone	NonCoding
TC22000634.hg.1	11.11	10.39	1.65	7.29e-06	0.0004	AP1B1	adaptor-related protein complex 1, beta 1 subunit	Coding
TC07000606.hg.1	6.68	5.55	2.19	7.32e-06	0.0004	AZGP1P1	alpha-2-glycoprotein 1, zinc-binding pseudogene 1	Coding
TC0X000628.hg.1	9.64	10.49	-1.8	7.35e-06	0.0004	STK26	serine/threonine protein kinase 26	Coding
TC10000659.hg.1	8.39	7.49	1.87	7.37e-06	0.0004	KIF11	kinesin family member 11	Coding
TC03001698.hg.1	11.48	10.34	2.21	7.39e-06	0.0004	GOLGB1	golgin B1	Coding
TC14000922.hg.1	10.61	9.76	1.81	7.4e-06	0.0004	METTL3	methyltransferase like 3	Coding
TC02002628.hg.1	14.61	13.35	2.4	7.4e-06	0.0004	TMEFF2	transmembrane protein with EGF-like and two follistatin-like domains 2	Coding
TC15002245.hg.1	9.7	8.61	2.12	7.41e-06	0.0004	ZWILCH	zwilch kinetochore protein	NonCoding
TC06001030.hg.1	11.22	10.11	2.15	7.45e-06	0.0004	HEBP2	heme binding protein 2	Coding
TC09000737.hg.1	10.11	10.95	-1.79	7.46e-06	0.0004			Coding
TC06003166.hg.1	12.34	11.31	2.04	7.47e-06	0.0004	ACAT2	acetyl-CoA acetyltransferase 2	NonCoding
TC08000608.hg.1	8.47	9.38	-1.88	7.47e-06	0.0004	VPS13B	vacuolar protein sorting 13 homolog B (yeast)	Coding
TC16000258.hg.1	10.33	9.37	1.95	7.49e-06	0.0004	PLK1	polo-like kinase 1	Coding
TC06001687.hg.1	6.81	6.11	1.63	7.5e-06	0.0004	MDGA1	MAM domain containing glycosylphosphatidylinositol anchor 1	Coding
TC09000663.hg.1	7.11	7.8	-1.62	7.56e-06	0.0005	GARNL3	GTPase activating Rap/RanGAP domain-like 3	Coding
TC20000168.hg.1	12.41	11.57	1.79	7.62e-06	0.0005	PYGB	phosphorylase, glycogen; brain	Coding
TC13000049.hg.1	8.44	7.5	1.92	7.69e-06	0.0005	TNFRSF19	tumor necrosis factor receptor superfamily, member 19	Coding
TC08001833.hg.1	7.45	8.35	-1.86	7.71e-06	0.0005	BMP1	bone morphogenetic protein 1	NonCoding
TC12000099.hg.1	6.65	7.52	-1.83	7.71e-06	0.0005	ENO2	enolase 2 (gamma, neuronal)	Coding
TC14000220.hg.1	11.65	10.87	1.72	7.72e-06	0.0005	FAM177A1	family with sequence similarity 177, member A1	Coding
TC17000371.hg.1	7.97	8.62	-1.57	7.74e-06	0.0005	LRRC37B	leucine rich repeat containing 37B	Coding
TC13000109.hg.1	6.69	6.05	1.56	7.77e-06	0.0005	FRY	FRY microtubule binding protein	Coding
TC16000383.hg.1	12.69	11.61	2.11	7.79e-06	0.0005			Coding
TC15002251.hg.1	7.35	9.24	-3.7	7.79e-06	0.0005	SMAD3	SMAD family member 3	NonCoding
TC0X000858.hg.1	9.08	8.34	1.68	7.79e-06	0.0005	ARHGAP6	Rho GTPase activating protein 6	Coding
TC09000544.hg.1	9.21	10.24	-2.05	7.81e-06	0.0005	ZNF462	zinc finger protein 462	Coding
TC13000336.hg.1	12.09	11.03	2.09	7.82e-06	0.0005	DNAJC3	DnaJ (Hsp40) homolog, subfamily C, member 3	Coding
TC08001847.hg.1	10.33	12.05	-3.3	7.83e-06	0.0005	DPYSL2	dihydropyrimidinase-like 2	NonCoding
TC05002611.hg.1	11.01	12.87	-3.64	7.89e-06	0.0005	SLC12A2	solute carrier family 12 (sodium/potassium/chloride transporter), member 2	NonCoding
TC02004744.hg.1	16.02	15.2	1.76	7.89e-06	0.0005	TFPI	tissue factor pathway inhibitor (lipoprotein-associated coagulation inhibitor)	NonCoding
TC06004051.hg.1	7.83	8.78	-1.93	7.96e-06	0.0005	GCLC	glutamate-cysteine ligase, catalytic subunit	Coding
TC02002321.hg.1	8.96	7.43	2.88	7.98e-06	0.0005	TUBA3E	tubulin, alpha 3e	Coding
TC14001055.hg.1	8.14	9.05	-1.89	8e-06	0.0005			Coding
TC12001556.hg.1	7.61	8.31	-1.63	8.04e-06	0.0005	HOXC13-AS	HOXC13 antisense RNA	Coding
TC08000127.hg.1	6.9	7.83	-1.9	8.07e-06	0.0005	SLC7A2	solute carrier family 7 (cationic amino acid transporter, y+ system), member 2	Coding
TC18000220.hg.1	9.23	10.17	-1.92	8.07e-06	0.0005	KIAA1468	KIAA1468	Coding
TC05000151.hg.1	7.07	7.86	-1.73	8.07e-06	0.0005	RAI14	retinoic acid induced 14	Coding
TC07002045.hg.1	11.59	12.5	-1.88	8.08e-06	0.0005	KMT2C	lysine (K)-specific methyltransferase 2C	Coding
TC01001584.hg.1	8.65	6.8	3.61	8.17e-06	0.0005			Coding
TC09000502.hg.1	10.46	9.22	2.36	8.18e-06	0.0005	SEC61B	Sec61 translocon beta subunit	Coding
TC06002046.hg.1	7.37	6.34	2.04	8.2e-06	0.0005	TSPYL4	TSPY-like 4	Coding
TC01001435.hg.1	5.89	6.63	-1.67	8.21e-06	0.0005	PBX1	pre-B-cell leukemia homeobox 1	Coding
TC07001663.hg.1	8.61	9.27	-1.57	8.21e-06	0.0005	GATS	GATS, stromal antigen 3 opposite strand	Coding
TC15001544.hg.1	8.07	8.77	-1.62	8.24e-06	0.0005	HERC1	HECT and RLD domain containing E3 ubiquitin protein ligase family member 1	Coding
TC04000870.hg.1	11.15	10.23	1.9	8.25e-06	0.0005	SPCS3	signal peptidase complex subunit 3	Coding
TC03000047.hg.1	8.76	7.98	1.73	8.28e-06	0.0005	IL17RC	interleukin 17 receptor C	Coding
TC01003142.hg.1	7.01	7.84	-1.79	8.3e-06	0.0005			Coding
TC17002860.hg.1	13.51	12.75	1.69	8.37e-06	0.0005	KPNA2	karyopherin alpha 2 (RAG cohort 1, importin alpha 1)	Coding
TC16000087.hg.1	11.57	10.7	1.82	8.42e-06	0.0005	ZG16B	zymogen granule protein 16B	Coding
TC03000714.hg.1	10.92	11.92	-2	8.44e-06	0.0005	ACPP	acid phosphatase, prostate	Coding
TC03000953.hg.1	11.43	10.5	1.9	8.47e-06	0.0005	MFN1	mitofusin 1	Coding
TC05003108.hg.1	12.08	10.82	2.41	8.47e-06	0.0005	SERINC5	serine incorporator 5	NonCoding
TC22000454.hg.1	7.82	6.42	2.64	8.48e-06	0.0005			Coding
TC08000093.hg.1	9.2	8.32	1.84	8.5e-06	0.0005	FDFT1	farnesyl-diphosphate farnesyltransferase 1	Coding
TC16000115.hg.1	4.99	4.23	1.69	8.52e-06	0.0005			Coding
TC08000606.hg.1	6.64	7.43	-1.73	8.56e-06	0.0005	OSR2	odd-skipped related transciption factor 2	Coding
TC02000466.hg.1	6.72	6.06	1.58	8.59e-06	0.0005	HK2	hexokinase 2	Coding
TC15001546.hg.1	6.7	7.49	-1.73	8.6e-06	0.0005	DAPK2	death-associated protein kinase 2	Coding
TC04002058.hg.1	12.63	10.79	3.58	8.61e-06	0.0005			NonCoding
TC08002410.hg.1	8.91	12.33	-10.71	8.65e-06	0.0005			NonCoding
TC09000864.hg.1	10.04	9.01	2.05	8.71e-06	0.0005	CBWD1; CBWD2	COBW domain containing 1; COBW domain containing 2	Coding
TC09001484.hg.1	9.42	8.75	1.59	8.73e-06	0.0005	PTGR1	prostaglandin reductase 1	Coding
TC12000620.hg.1	11.99	12.64	-1.57	8.73e-06	0.0005	CNOT2	CCR4-NOT transcription complex subunit 2	Coding
TC11001499.hg.1	14.72	15.92	-2.3	8.76e-06	0.0005	SVIP	small VCP/p97-interacting protein	Coding
TC17001520.hg.1	14.24	13.41	1.78	8.76e-06	0.0005	ACLY	ATP citrate lyase	Coding
TC09000556.hg.1	7.56	8.43	-1.82	8.82e-06	0.0005	ZNF483	zinc finger protein 483	Coding
TC01005050.hg.1	14.21	15.17	-1.95	8.83e-06	0.0005			NonCoding
TC17001925.hg.1	13.12	12.2	1.89	8.83e-06	0.0005	CANT1	calcium activated nucleotidase 1	Coding
TC07000846.hg.1	5.33	6.47	-2.21	8.84e-06	0.0005			Coding
TC09000736.hg.1	10.37	11.32	-1.93	8.85e-06	0.0005	ASS1	argininosuccinate synthase 1	Coding
TC16000448.hg.1	12.13	12.99	-1.82	8.87e-06	0.0005	RBL2	retinoblastoma-like 2	Coding
TC05001481.hg.1	6.96	8.12	-2.23	8.89e-06	0.0005	ENC1	ectodermal-neural cortex 1 (with BTB domain)	Coding
TC12000877.hg.1	10.38	9.6	1.72	8.89e-06	0.0005	TRAFD1	TRAF-type zinc finger domain containing 1	Coding
TC09002782.hg.1	5.53	6.71	-2.27	8.92e-06	0.0005	MIR600HG	MIR600 host gene	NonCoding
TC17000250.hg.1	7.21	7.99	-1.72	8.94e-06	0.0005	SPECC1	sperm antigen with calponin homology and coiled-coil domains 1	Coding
TC0X001372.hg.1	5.18	5.89	-1.64	8.95e-06	0.0005	HS6ST2	heparan sulfate 6-O-sulfotransferase 2	Coding
TC0X000980.hg.1	6.03	7.61	-2.99	8.99e-06	0.0005	EFHC2	EF-hand domain (C-terminal) containing 2	Coding
TC01003177.hg.1	6.3	7.46	-2.23	9.02e-06	0.0005			Coding
TC01000905.hg.1	11.19	10.12	2.11	9.03e-06	0.0005	SLC30A7	solute carrier family 30 (zinc transporter), member 7	Coding
TC05003413.hg.1	9.91	11.03	-2.19	9.12e-06	0.0005	PCBD2	pterin-4 alpha-carbinolamine dehydratase/dimerization cofactor of hepatocyte nuclear factor 1 alpha (TCF1) 2	Coding
TC15000930.hg.1	10.25	9.56	1.61	9.22e-06	0.0005	MCTP2	multiple C2 domains, transmembrane 2	Coding
TC20000732.hg.1	9.24	8.59	1.57	9.33e-06	0.0005	ABHD12	abhydrolase domain containing 12	Coding
TC02000820.hg.1	8.67	7.25	2.68	9.35e-06	0.0005			Coding
TC02000834.hg.1	8.67	7.25	2.68	9.35e-06	0.0005			Coding
TC02000837.hg.1	8.67	7.25	2.68	9.35e-06	0.0005			Coding
TC02000858.hg.1	8.67	7.25	2.68	9.35e-06	0.0005			Coding
TC02002303.hg.1	8.67	7.25	2.68	9.35e-06	0.0005			Coding
TC02002307.hg.1	8.67	7.25	2.68	9.35e-06	0.0005			Coding
TC02002309.hg.1	8.67	7.25	2.68	9.35e-06	0.0005			Coding
TC02002313.hg.1	8.67	7.25	2.68	9.35e-06	0.0005			Coding
TC16000781.hg.1	8.72	7.96	1.69	9.41e-06	0.0005	ECI1	enoyl-CoA delta isomerase 1	Coding
TC04001724.hg.1	10.33	11.21	-1.84	9.43e-06	0.0005	SH3RF1	SH3 domain containing ring finger 1	Coding
TC08000602.hg.1	7.19	6.47	1.64	9.43e-06	0.0005	POP1	POP1 homolog, ribonuclease P/MRP subunit	Coding
TC06001342.hg.1	9.04	7.2	3.57	9.43e-06	0.0005	HIST1H3B	histone cluster 1, H3b	Coding
TC07002896.hg.1	4.77	4.05	1.64	9.45e-06	0.0005			NonCoding
TC10000126.hg.1	7.7	8.38	-1.59	9.5e-06	0.0005	VIM	vimentin	Coding
TC12001156.hg.1	6.08	6.71	-1.54	9.58e-06	0.0005	C1R	complement component 1, r subcomponent	Coding
TC10001281.hg.1	13.76	12.94	1.76	9.58e-06	0.0005	AGAP7P	ArfGAP with GTPase domain, ankyrin repeat and PH domain 7, pseudogene	Coding
TC01001838.hg.1	11.2	10.59	1.53	9.58e-06	0.0005	CAPN2	calpain 2, (m/II) large subunit	Coding
TC07001534.hg.1	7.75	8.46	-1.64	9.58e-06	0.0005	HIP1	huntingtin interacting protein 1	Coding
TC03001978.hg.1	10.34	11.01	-1.6	9.61e-06	0.0005	GOLIM4	golgi integral membrane protein 4	Coding
TC10002574.hg.1	6.6	5.78	1.76	9.62e-06	0.0005			NonCoding
TC09002907.hg.1	6.92	5.19	3.32	9.75e-06	0.0005	ORM1	orosomucoid 1	Coding
TC16000480.hg.1	12.57	11.75	1.77	9.79e-06	0.0005	HERPUD1	homocysteine-inducible, endoplasmic reticulum stress-inducible, ubiquitin-like domain member 1	Coding
TC20001748.hg.1	8.19	8.92	-1.67	9.84e-06	0.0005			Coding
TC22000476.hg.1	6.57	7.52	-1.93	9.88e-06	0.0005	BID	BH3 interacting domain death agonist	Coding
TC04000439.hg.1	6.34	5.58	1.69	9.88e-06	0.0005	LINC01094	long intergenic non-protein coding RNA 1094	Coding
TC07002998.hg.1	10.94	11.95	-2.01	9.89e-06	0.0005			NonCoding
TC0X000985.hg.1	7.01	8.26	-2.38	9.89e-06	0.0005	MIR221	microRNA 221	Coding
TC01000841.hg.1	7.52	8.24	-1.65	9.93e-06	0.0005	LRRC8D	leucine rich repeat containing 8 family, member D	Coding
TC12001817.hg.1	7.05	5.77	2.44	9.93e-06	0.0005	SOCS2-AS1	SOCS2 antisense RNA 1	Coding
TC12002443.hg.1	13.52	14.31	-1.73	9.96e-06	0.0005	CNOT2	CCR4-NOT transcription complex subunit 2	NonCoding
TC05000389.hg.1	9.92	10.64	-1.64	9.97e-06	0.0005	JMY	junction mediating and regulatory protein, p53 cofactor	Coding
TC14001658.hg.1	9.6	10.25	-1.57	9.97e-06	0.0005			NonCoding
TC11003270.hg.1	7.23	8.29	-2.09	9.98e-06	0.0005	RAB30	RAB30, member RAS oncogene family	NonCoding
TC02000703.hg.1	11.86	10.46	2.64	1e-05	0.0005	TMEM87B	transmembrane protein 87B	Coding
TC09002906.hg.1	7.38	5.22	4.45	1.01e-05	0.0006	ORM2	orosomucoid 2	Coding
TC18000061.hg.1	5.63	6.55	-1.89	1.01e-05	0.0006	ANKRD62	ankyrin repeat domain 62	Coding
TC07001152.hg.1	11.66	10.83	1.78	1.01e-05	0.0006	ETV1	ets variant 1	Coding
TC04001465.hg.1	11.43	10.76	1.6	1.01e-05	0.0006	PLA2G12A	phospholipase A2, group XIIA	Coding
TC15001230.hg.1	7.01	7.86	-1.8	1.02e-05	0.0006	BMF	Bcl2 modifying factor	Coding
TC01000520.hg.1	8.39	7.7	1.61	1.03e-05	0.0006	CTPS1	CTP synthase 1	Coding
TC07000565.hg.1	6.46	7.12	-1.58	1.03e-05	0.0006	PPP1R9A	protein phosphatase 1, regulatory subunit 9A	Coding
TC09000668.hg.1	10.98	12.23	-2.38	1.03e-05	0.0006	STXBP1	syntaxin binding protein 1	Coding
TC15001736.hg.1	7.85	8.79	-1.93	1.03e-05	0.0006	EFTUD1	elongation factor Tu GTP binding domain containing 1	Coding
TC11002378.hg.1	11.68	9.8	3.68	1.03e-05	0.0006	BMPR1APS2	bone morphogenetic protein receptor, type IA pseudogene 2	Coding
TC17001875.hg.1	8.4	9.26	-1.81	1.03e-05	0.0006	MIF4GD	MIF4G domain containing	Coding
TC07002791.hg.1	5.5	4.73	1.69	1.04e-05	0.0006			NonCoding
TC17002115.hg.1	8.42	7.65	1.7	1.04e-05	0.0006			NonCoding
TC05000499.hg.1	7.75	8.97	-2.33	1.04e-05	0.0006	C5orf30	chromosome 5 open reading frame 30	Coding
TC02004387.hg.1	9.96	10.54	-1.49	1.05e-05	0.0006	LOC285074	anaphase promoting complex subunit 1 pseudogene	NonCoding
TC09001416.hg.1	13.34	12.57	1.71	1.05e-05	0.0006	ERP44	endoplasmic reticulum protein 44	Coding
TC04001279.hg.1	13.38	12.64	1.68	1.05e-05	0.0006	ANKRD17	ankyrin repeat domain 17	Coding
TC18000046.hg.1	12.07	10.78	2.44	1.05e-05	0.0006	RALBP1	ralA binding protein 1	Coding
TC02002486.hg.1	5.74	6.48	-1.67	1.06e-05	0.0006	GRB14	growth factor receptor bound protein 14	Coding
TC13000472.hg.1	11.72	10.95	1.71	1.06e-05	0.0006	ZDHHC20	zinc finger, DHHC-type containing 20	Coding
TC08000099.hg.1	7.46	8.27	-1.75	1.06e-05	0.0006			Coding
TC04000485.hg.1	6.82	5.95	1.83	1.06e-05	0.0006	HERC5	HECT and RLD domain containing E3 ubiquitin protein ligase 5	Coding
TC12002017.hg.1	6.76	7.52	-1.7	1.07e-05	0.0006	VSIG10	V-set and immunoglobulin domain containing 10	Coding
TC02000861.hg.1	10.78	9.13	3.15	1.07e-05	0.0006	LOC100507460	uncharacterized LOC100507460	Coding
TC04000963.hg.1	8.34	9.02	-1.6	1.07e-05	0.0006	CTBP1	C-terminal binding protein 1	Coding
TC06001769.hg.1	6.16	7.06	-1.87	1.07e-05	0.0006			Coding
TC01005967.hg.1	12.65	11.81	1.78	1.08e-05	0.0006			NonCoding
TC07001746.hg.1	6.81	4.77	4.11	1.08e-05	0.0006	SLC26A3	solute carrier family 26 (anion exchanger), member 3	Coding
TC08001434.hg.1	10.32	9.57	1.68	1.08e-05	0.0006	KIAA1429	KIAA1429	Coding
TC11001213.hg.1	9.7	7.51	4.54	1.09e-05	0.0006			Coding
TC04002413.hg.1	8.53	7.63	1.86	1.09e-05	0.0006			NonCoding
TC18000141.hg.1	7.37	8.14	-1.71	1.09e-05	0.0006	DTNA	dystrobrevin, alpha	Coding
TC6_apd_hap1000118.hg.1	7.5	6.53	1.95	1.09e-05	0.0006	HLA-DMA	major histocompatibility complex, class II, DM alpha	Coding
TC06002655.hg.1	7.89	8.58	-1.61	1.1e-05	0.0006			NonCoding
TC06002794.hg.1	11.08	10.1	1.97	1.1e-05	0.0006	CNPY3	canopy FGF signaling regulator 3	NonCoding
TC11002133.hg.1	12.51	11.71	1.75	1.11e-05	0.0006	ALG8	ALG8, alpha-1,3-glucosyltransferase	Coding
TC03001227.hg.1	7.88	6.94	1.92	1.11e-05	0.0006	SGOL1	shugoshin-like 1 (S. pombe)	Coding
TC20000171.hg.1	8.98	9.83	-1.81	1.11e-05	0.0006	ZNF337-AS1; ZNF337	ZNF337 antisense RNA 1; zinc finger protein 337	Coding
TC10000112.hg.1	8.1	8.78	-1.6	1.11e-05	0.0006	HSPA14	heat shock 70kDa protein 14	Coding
TC14001155.hg.1	9.15	8.05	2.14	1.12e-05	0.0006	DLGAP5	discs, large (Drosophila) homolog-associated protein 5	Coding
TC05003384.hg.1	5.63	6.54	-1.88	1.12e-05	0.0006	LOC153811	uncharacterized LOC153811	NonCoding
TC16000576.hg.1	7.76	8.36	-1.51	1.12e-05	0.0006	PDPR	pyruvate dehydrogenase phosphatase regulatory subunit	Coding
TC03000701.hg.1	5.38	6.41	-2.05	1.13e-05	0.0006			Coding
TC09002699.hg.1	10.79	9.97	1.77	1.14e-05	0.0006	ALG2	ALG2, alpha-1,3/1,6-mannosyltransferase	NonCoding
TC17001772.hg.1	11.73	12.51	-1.72	1.14e-05	0.0006	MED13	mediator complex subunit 13	Coding
TC05002502.hg.1	6.08	7.02	-1.92	1.14e-05	0.0006	ADGRV1	adhesion G protein-coupled receptor V1	NonCoding
TC08001884.hg.1	10.69	9.62	2.1	1.14e-05	0.0006	TACC1	transforming, acidic coiled-coil containing protein 1	NonCoding
TC18000506.hg.1	7.74	8.3	-1.47	1.14e-05	0.0006	ACAA2	acetyl-CoA acyltransferase 2	Coding
TC06001692.hg.1	13.58	12.78	1.74	1.14e-05	0.0006	GLO1	glyoxalase I	Coding
TC12002208.hg.1	7.65	8.54	-1.86	1.15e-05	0.0006			NonCoding
TC09000820.hg.1	7.79	8.42	-1.54	1.15e-05	0.0006	FAM69B	family with sequence similarity 69, member B	Coding
TC12000297.hg.1	8.48	7.15	2.5	1.15e-05	0.0006	FGD4	FYVE, RhoGEF and PH domain containing 4	Coding
TC18000248.hg.1	14.89	13.87	2.03	1.16e-05	0.0006	CNDP2	CNDP dipeptidase 2 (metallopeptidase M20 family)	Coding
TC19001383.hg.1	5.96	6.62	-1.58	1.16e-05	0.0006	TSHZ3	teashirt zinc finger homeobox 3	Coding
TC10000340.hg.1	13.26	12.48	1.72	1.16e-05	0.0006	AGAP6; AGAP4	ArfGAP with GTPase domain, ankyrin repeat and PH domain 6; ArfGAP with GTPase domain, ankyrin repeat and PH domain 4	Coding
TC15001035.hg.1	7.48	6.6	1.84	1.16e-05	0.0006	POTEB3; POTEB; POTEB2	POTE ankyrin domain family, member B3; POTE ankyrin domain family, member B; POTE ankyrin domain family, member B2	Coding
TC13000217.hg.1	8.69	7.41	2.42	1.17e-05	0.0006	WDFY2	WD repeat and FYVE domain containing 2	Coding
TC04001152.hg.1	6.7	7.44	-1.67	1.17e-05	0.0006	ATP8A1	ATPase, aminophospholipid transporter (APLT), class I, type 8A, member 1	Coding
TC07000723.hg.1	10.45	11.2	-1.67	1.17e-05	0.0006	CAPZA2	capping protein (actin filament) muscle Z-line, alpha 2	Coding
TC03001757.hg.1	12.87	12.14	1.67	1.17e-05	0.0006	RPN1	ribophorin I	Coding
TC09000309.hg.1	7.17	6.28	1.85	1.17e-05	0.0006	FOXD4L3; FOXD4L6	forkhead box D4-like 3; forkhead box D4-like 6	Coding
TC10000467.hg.1	8.99	8.21	1.72	1.18e-05	0.0006			Coding
TC20001393.hg.1	9.48	8.39	2.13	1.18e-05	0.0006			NonCoding
TC06000698.hg.1	9.4	10.24	-1.79	1.18e-05	0.0006	PHF3	PHD finger protein 3	Coding
TC17000924.hg.1	9.25	8.59	1.58	1.19e-05	0.0006	BAIAP2	BAI1-associated protein 2	Coding
TC03003359.hg.1	6.3	6.91	-1.53	1.19e-05	0.0006	GXYLT2	glucoside xylosyltransferase 2	Coding
TC01002701.hg.1	8.18	7.47	1.64	1.19e-05	0.0006	PLPP3	phospholipid phosphatase 3	Coding
TC02002229.hg.1	10.93	9.99	1.92	1.19e-05	0.0006	SLC35F5	solute carrier family 35, member F5	Coding
TC14000996.hg.1	6.15	5.16	1.99	1.19e-05	0.0006			Coding
TC15000015.hg.1	9.94	9.22	1.64	1.2e-05	0.0006			Coding
TC02000996.hg.1	13.03	12.27	1.69	1.2e-05	0.0006	CERS6	ceramide synthase 6	Coding
TC14001009.hg.1	12.12	13.1	-1.97	1.2e-05	0.0006	HECTD1	HECT domain containing E3 ubiquitin protein ligase 1	Coding
TC0X000214.hg.1	5.22	5.82	-1.51	1.2e-05	0.0006			Coding
TC04000806.hg.1	9.72	10.47	-1.68	1.22e-05	0.0006	ETFDH	electron-transferring-flavoprotein dehydrogenase	Coding
TC10001166.hg.1	11.76	10.81	1.93	1.22e-05	0.0006	NRP1	neuropilin 1	Coding
TC21000284.hg.1	10.78	9.92	1.82	1.24e-05	0.0006	HSPA13	heat shock protein 70kDa family, member 13	Coding
TC14000943.hg.1	7.28	8.16	-1.85	1.24e-05	0.0006	AJUBA	ajuba LIM protein	Coding
TC6_dbb_hap3000210.hg.1	7.49	6.5	1.98	1.25e-05	0.0006	HLA-DMA	major histocompatibility complex, class II, DM alpha	Coding
TC0X000629.hg.1	5.98	7.1	-2.18	1.25e-05	0.0006	RAP2C-AS1	RAP2C antisense RNA 1	Coding
TC08000258.hg.1	10.4	9.72	1.59	1.26e-05	0.0006	MAK16	MAK16 homolog	Coding
TC11001478.hg.1	7.65	6.7	1.92	1.26e-05	0.0006	E2F8	E2F transcription factor 8	Coding
TC13001043.hg.1	8.31	10.55	-4.71	1.26e-05	0.0006			NonCoding
TC05003050.hg.1	9.06	10.01	-1.92	1.27e-05	0.0007	LOC100272216	uncharacterized LOC100272216	NonCoding
TC05003162.hg.1	8.35	9.33	-1.98	1.27e-05	0.0007			NonCoding
TC05000490.hg.1	9.65	10.43	-1.71	1.27e-05	0.0007	FAM174A	family with sequence similarity 174, member A	Coding
TC16000570.hg.1	12.85	14.1	-2.38	1.27e-05	0.0007	NFAT5	nuclear factor of activated T-cells 5, tonicity-responsive	Coding
TC02004581.hg.1	9.37	8.11	2.41	1.27e-05	0.0007			NonCoding
TC06001260.hg.1	7.66	8.29	-1.55	1.27e-05	0.0007	TFAP2A	transcription factor AP-2 alpha (activating enhancer binding protein 2 alpha)	Coding
TC17000727.hg.1	15.03	13.76	2.41	1.28e-05	0.0007	VMP1	vacuole membrane protein 1	Coding
TC05001232.hg.1	11.42	10.75	1.59	1.28e-05	0.0007	GOLPH3	golgi phosphoprotein 3 (coat-protein)	Coding
TC21000092.hg.1	11.21	10.32	1.85	1.28e-05	0.0007	LINC00161	long intergenic non-protein coding RNA 161	Coding
TC05002612.hg.1	10	11.97	-3.92	1.28e-05	0.0007	SLC12A2	solute carrier family 12 (sodium/potassium/chloride transporter), member 2	NonCoding
TC09002898.hg.1	6.47	7.06	-1.51	1.29e-05	0.0007	ANKRD20A3; ANKRD20A2	ankyrin repeat domain 20 family, member A3; ankyrin repeat domain 20 family, member A2	Coding
TC03001683.hg.1	8.77	7.8	1.96	1.3e-05	0.0007	TMEM39A	transmembrane protein 39A	Coding
TC13001352.hg.1	10.92	9.91	2.01	1.3e-05	0.0007			NonCoding
TC01003039.hg.1	10.03	10.68	-1.57	1.3e-05	0.0007	GDAP2	ganglioside induced differentiation associated protein 2	Coding
TC05001875.hg.1	7.67	6.92	1.68	1.3e-05	0.0007	PCDH1	protocadherin 1	Coding
TC07000774.hg.1	10.1	8.6	2.83	1.3e-05	0.0007			Coding
TC08001586.hg.1	10.1	8.6	2.83	1.3e-05	0.0007			Coding
TC10002951.hg.1	5.53	6.13	-1.51	1.3e-05	0.0007	SLIT1	slit guidance ligand 1	Coding
TC06000883.hg.1	16.77	16.17	1.51	1.3e-05	0.0007	AMD1	adenosylmethionine decarboxylase 1	Coding
TC17001796.hg.1	8.77	7.32	2.72	1.31e-05	0.0007	ERN1	endoplasmic reticulum to nucleus signaling 1	Coding
TC17002645.hg.1	7.08	6.27	1.75	1.31e-05	0.0007	BRCA1	breast cancer 1, early onset	NonCoding
TC12001598.hg.1	11.63	11.02	1.53	1.31e-05	0.0007	RNF41	ring finger protein 41, E3 ubiquitin protein ligase	Coding
TC09000464.hg.1	8.98	10.12	-2.21	1.32e-05	0.0007			Coding
TC15002334.hg.1	7.45	8.14	-1.61	1.32e-05	0.0007			NonCoding
TC17000977.hg.1	8.91	9.68	-1.71	1.32e-05	0.0007	SLC43A2	solute carrier family 43 (amino acid system L transporter), member 2	Coding
TC02004518.hg.1	9.38	8.42	1.94	1.33e-05	0.0007			NonCoding
TC08000580.hg.1	6.49	7.48	-1.98	1.33e-05	0.0007			Coding
TC17002638.hg.1	15.15	14.32	1.79	1.34e-05	0.0007	STAT3	signal transducer and activator of transcription 3 (acute-phase response factor)	NonCoding
TC07001901.hg.1	10.1	8.6	2.83	1.34e-05	0.0007			Coding
TC17001822.hg.1	10.41	8.16	4.78	1.35e-05	0.0007	WIPI1	WD repeat domain, phosphoinositide interacting 1	Coding
TC12000346.hg.1	9.95	10.8	-1.8	1.36e-05	0.0007	PFKM	phosphofructokinase, muscle	Coding
TC16000223.hg.1	9.22	7.95	2.41	1.36e-05	0.0007	ACSM3	acyl-CoA synthetase medium-chain family member 3	Coding
TC09001930.hg.1	6.55	7.19	-1.56	1.37e-05	0.0007			NonCoding
TC04001808.hg.1	7.54	6.62	1.89	1.37e-05	0.0007	CENPU	centromere protein U	Coding
TC17000897.hg.1	12.45	11.67	1.73	1.37e-05	0.0007	SYNGR2	synaptogyrin 2	Coding
TC05003159.hg.1	7.55	6.9	1.56	1.37e-05	0.0007	RGMB-AS1	RGMB antisense RNA 1	NonCoding
TC07002540.hg.1	7.46	9.21	-3.37	1.38e-05	0.0007	ST7-OT4	ST7 overlapping transcript 4	NonCoding
TC01002583.hg.1	9.83	9.16	1.6	1.39e-05	0.0007	ELOVL1	ELOVL fatty acid elongase 1	Coding
TC01002824.hg.1	6.62	6	1.54	1.39e-05	0.0007	MCOLN2	mucolipin 2	Coding
TC16001206.hg.1	10.97	9.78	2.28	1.4e-05	0.0007	ESRP2	epithelial splicing regulatory protein 2	Coding
TC11000544.hg.1	5.65	6.39	-1.67	1.4e-05	0.0007	BEST1	bestrophin 1	Coding
TC01005806.hg.1	6.26	7.49	-2.36	1.4e-05	0.0007			NonCoding
TC07000072.hg.1	7.77	8.81	-2.06	1.4e-05	0.0007	PMS2CL	PMS2 C-terminal like pseudogene	Coding
TC01001043.hg.1	8.26	8.84	-1.49	1.41e-05	0.0007	PHGDH	phosphoglycerate dehydrogenase	Coding
TC07000722.hg.1	4.93	5.51	-1.49	1.41e-05	0.0007	MET	MET proto-oncogene, receptor tyrosine kinase	Coding
TC03001713.hg.1	5.45	6.24	-1.73	1.41e-05	0.0007	MYLK	myosin light chain kinase	Coding
TC14000307.hg.1	8.84	7.71	2.18	1.41e-05	0.0007	GPR137C	G protein-coupled receptor 137C	Coding
TC02002219.hg.1	5.36	6.07	-1.64	1.41e-05	0.0007	IL1B	interleukin 1 beta	Coding
TC03002840.hg.1	7.79	6.91	1.83	1.41e-05	0.0007	NGLY1	N-glycanase 1	NonCoding
TC05000812.hg.1	9.26	8.39	1.83	1.41e-05	0.0007	FBXO38	F-box protein 38	Coding
TC16000918.hg.1	10.99	11.98	-1.99	1.42e-05	0.0007	GDE1	glycerophosphodiester phosphodiesterase 1	Coding
TC01005498.hg.1	9.82	8.95	1.84	1.44e-05	0.0007	YIPF1	Yip1 domain family member 1	NonCoding
TC01006361.hg.1	7.09	7.92	-1.78	1.44e-05	0.0007	GBP2	guanylate binding protein 2, interferon-inducible	Coding
TC02000840.hg.1	8.17	7.08	2.14	1.46e-05	0.0007			Coding
TC14000015.hg.1	8.17	7.08	2.14	1.46e-05	0.0007			Coding
TC14000021.hg.1	8.17	7.08	2.14	1.46e-05	0.0007			Coding
TC14000022.hg.1	8.17	7.08	2.14	1.46e-05	0.0007			Coding
TC14000865.hg.1	8.17	7.08	2.14	1.46e-05	0.0007			Coding
TC15001019.hg.1	8.17	7.08	2.14	1.46e-05	0.0007			Coding
TC15001033.hg.1	8.17	7.08	2.14	1.46e-05	0.0007			Coding
TC22000449.hg.1	8.17	7.08	2.14	1.46e-05	0.0007			Coding
TC11003154.hg.1	7.65	5.59	4.17	1.46e-05	0.0007			NonCoding
TC02002770.hg.1	8.99	8.39	1.52	1.46e-05	0.0007	TMBIM1	transmembrane BAX inhibitor motif containing 1	Coding
TC17001923.hg.1	6.86	7.84	-1.98	1.47e-05	0.0007	CEP295NL; TIMP2	CEP295 N-terminal like; TIMP metallopeptidase inhibitor 2	Coding
TC05000972.hg.1	5.76	6.63	-1.83	1.47e-05	0.0007			Coding
TC01004783.hg.1	5.47	6.12	-1.57	1.48e-05	0.0007	LINC01133	long intergenic non-protein coding RNA 1133	NonCoding
TC01001721.hg.1	9.99	11.04	-2.07	1.48e-05	0.0007	SRGAP2; SRGAP2C	SLIT-ROBO Rho GTPase activating protein 2; SLIT-ROBO Rho GTPase activating protein 2C	Coding
TC02002062.hg.1	9.51	10.15	-1.56	1.48e-05	0.0007	LOC285074	anaphase promoting complex subunit 1 pseudogene	Coding
TC0X001103.hg.1	9.28	8.08	2.28	1.48e-05	0.0007	OPHN1	oligophrenin 1	Coding
TC02001119.hg.1	9.29	10.32	-2.04	1.49e-05	0.0007	MFSD6	major facilitator superfamily domain containing 6	Coding
TC08001074.hg.1	8.17	9.14	-1.97	1.49e-05	0.0007	SDAD1P1	SDA1 domain containing 1 pseudogene 1	Coding
TC13001241.hg.1	11.83	10.56	2.41	1.5e-05	0.0007	DNAJC3	DnaJ (Hsp40) homolog, subfamily C, member 3	NonCoding
TC20000657.hg.1	10.53	9.78	1.68	1.5e-05	0.0007	RRBP1	ribosome binding protein 1	Coding
TC05003053.hg.1	10.71	12.46	-3.38	1.5e-05	0.0007			NonCoding
TC17000349.hg.1	11.81	12.49	-1.6	1.51e-05	0.0007	CPD	carboxypeptidase D	Coding
TC15000749.hg.1	6.76	7.32	-1.47	1.51e-05	0.0007	ARNT2	aryl-hydrocarbon receptor nuclear translocator 2	Coding
TC05000442.hg.1	5.94	6.75	-1.75	1.51e-05	0.0007	ADGRV1	adhesion G protein-coupled receptor V1	Coding
TC10001144.hg.1	6.11	6.72	-1.53	1.51e-05	0.0007	SVIL	supervillin	Coding
TC04001516.hg.1	9.35	8.02	2.51	1.52e-05	0.0007	CCNA2	cyclin A2	Coding
TC06001058.hg.1	8.15	6.33	3.52	1.52e-05	0.0007			Coding
TC12000576.hg.1	9.8	9.06	1.67	1.52e-05	0.0007	TBC1D30	TBC1 domain family, member 30	Coding
TC02002204.hg.1	8	7.13	1.83	1.53e-05	0.0007	BUB1	BUB1 mitotic checkpoint serine/threonine kinase	Coding
TC03002053.hg.1	11.12	11.77	-1.57	1.54e-05	0.0007	MCCC1	methylcrotonoyl-CoA carboxylase 1	Coding
TC01000776.hg.1	11.86	10.98	1.84	1.54e-05	0.0007	ACADM	acyl-CoA dehydrogenase, C-4 to C-12 straight chain	Coding
TC01004038.hg.1	8.86	9.65	-1.73	1.54e-05	0.0007	CEP170	centrosomal protein 170kDa	Coding
TC01002740.hg.1	7.27	6.06	2.31	1.55e-05	0.0007			Coding
TC03000316.hg.1	7.76	8.59	-1.78	1.56e-05	0.0008	MAPKAPK3	mitogen-activated protein kinase-activated protein kinase 3	Coding
TC06000819.hg.1	12.45	13.15	-1.63	1.56e-05	0.0008	UFL1	UFM1-specific ligase 1	Coding
TC11000691.hg.1	9.06	8.5	1.47	1.56e-05	0.0008	RPS6KB2	ribosomal protein S6 kinase, 70kDa, polypeptide 2	Coding
TC04001116.hg.1	9.27	10.28	-2.01	1.56e-05	0.0008	RELL1	RELT-like 1	Coding
TC06004128.hg.1	6.37	5.65	1.66	1.57e-05	0.0008	HLA-DMA	major histocompatibility complex, class II, DM alpha	Coding
TC17001109.hg.1	6.99	6.33	1.58	1.57e-05	0.0008	AURKB	aurora kinase B	Coding
TC09001466.hg.1	10.43	9.75	1.6	1.58e-05	0.0008	EPB41L4B	erythrocyte membrane protein band 4.1 like 4B	Coding
TC01003833.hg.1	12.66	13.49	-1.77	1.58e-05	0.0008	EPRS	glutamyl-prolyl-tRNA synthetase	Coding
TC15000638.hg.1	8.02	7.14	1.84	1.58e-05	0.0008	KIF23	kinesin family member 23	Coding
TC13001319.hg.1	9.17	10.57	-2.65	1.58e-05	0.0008	GAS6-AS1	GAS6 antisense RNA 1	NonCoding
TC03001473.hg.1	9.8	10.34	-1.46	1.59e-05	0.0008	ACTR8	ARP8 actin-related protein 8 homolog (yeast)	Coding
TC01001954.hg.1	9.17	10.04	-1.83	1.59e-05	0.0008	LGALS8	lectin, galactoside-binding, soluble, 8	Coding
TC01001820.hg.1	8.82	8.1	1.65	1.59e-05	0.0008	2019-03-01	mitochondrial amidoxime reducing component 1	Coding
TC02002813.hg.1	12.71	12.07	1.55	1.59e-05	0.0008	FARSB	phenylalanyl-tRNA synthetase beta subunit	Coding
TC02003597.hg.1	7.04	7.93	-1.86	1.59e-05	0.0008	MGAT5	mannosyl (alpha-1,6-)-glycoprotein beta-1,6-N-acetyl-glucosaminyltransferase	NonCoding
TC14000859.hg.1	6.47	5.55	1.89	1.6e-05	0.0008			Coding
TC19000362.hg.1	8.67	9.64	-1.97	1.6e-05	0.0008	TMEM59L	transmembrane protein 59-like	Coding
TC15001592.hg.1	9.8	8.98	1.76	1.6e-05	0.0008	CLN6	ceroid-lipofuscinosis, neuronal 6, late infantile, variant	Coding
TC10000097.hg.1	6.44	7.38	-1.92	1.6e-05	0.0008	OPTN	optineurin	Coding
TC03001736.hg.1	7.33	6.64	1.61	1.6e-05	0.0008	KLF15	Kruppel-like factor 15	Coding
TC17001455.hg.1	6.51	7.16	-1.57	1.61e-05	0.0008	IKZF3	IKAROS family zinc finger 3	Coding
TC21000704.hg.1	13.93	14.53	-1.52	1.61e-05	0.0008	TTC3	tetratricopeptide repeat domain 3	NonCoding
TC08001246.hg.1	9.47	8.21	2.4	1.61e-05	0.0008	NSMAF	neutral sphingomyelinase activation associated factor	Coding
TC08001864.hg.1	6.52	7.37	-1.81	1.61e-05	0.0008	RBPMS	RNA binding protein with multiple splicing	NonCoding
TC01001280.hg.1	7.14	6.49	1.57	1.62e-05	0.0008	CKS1B	CDC28 protein kinase regulatory subunit 1B	Coding
TC04002650.hg.1	10.83	10.13	1.63	1.62e-05	0.0008			NonCoding
TC15000410.hg.1	7.02	7.84	-1.76	1.63e-05	0.0008	TMOD2	tropomodulin 2 (neuronal)	Coding
TC15002540.hg.1	10.37	11	-1.54	1.64e-05	0.0008	MYO5A	myosin VA	NonCoding
TC02001140.hg.1	6.6	4.89	3.27	1.64e-05	0.0008	LOC101927482	uncharacterized LOC101927482	Coding
TC06002122.hg.1	5.82	6.75	-1.91	1.64e-05	0.0008	SLC18B1	solute carrier family 18, subfamily B, member 1	Coding
TC06001269.hg.1	6.28	5.3	1.96	1.64e-05	0.0008	MAK	male germ cell-associated kinase	Coding
TC02000811.hg.1	9.52	8.66	1.81	1.64e-05	0.0008			Coding
TC02002310.hg.1	9.52	8.66	1.81	1.64e-05	0.0008			Coding
TC02002334.hg.1	9.52	8.66	1.81	1.64e-05	0.0008			Coding
TC09000251.hg.1	9.52	8.66	1.81	1.64e-05	0.0008			Coding
TC09000299.hg.1	9.52	8.66	1.81	1.64e-05	0.0008			Coding
TC09001108.hg.1	9.52	8.66	1.81	1.64e-05	0.0008			Coding
TC09001121.hg.1	9.52	8.66	1.81	1.64e-05	0.0008			Coding
TC09001148.hg.1	9.52	8.66	1.81	1.64e-05	0.0008			Coding
TC09001172.hg.1	9.52	8.66	1.81	1.64e-05	0.0008			Coding
TC22000446.hg.1	9.52	8.66	1.81	1.64e-05	0.0008			Coding
TC10000820.hg.1	6.52	7.28	-1.69	1.66e-05	0.0008	TCF7L2	transcription factor 7-like 2 (T-cell specific, HMG-box)	Coding
TC13001662.hg.1	10.39	9.41	1.97	1.66e-05	0.0008			NonCoding
TC03001994.hg.1	6.23	5.44	1.73	1.66e-05	0.0008	RPL22L1	ribosomal protein L22-like 1	Coding
TC11000428.hg.1	7.83	5.89	3.84	1.66e-05	0.0008	TRIM48	tripartite motif containing 48	Coding
TC17000151.hg.1	6.65	5.52	2.2	1.67e-05	0.0008	ADPRM	ADP-ribose/CDP-alcohol diphosphatase, manganese-dependent	Coding
TC08001298.hg.1	6.56	7.36	-1.75	1.67e-05	0.0008	C8orf34-AS1	C8orf34 antisense RNA 1	Coding
TC10000655.hg.1	10.7	9.86	1.79	1.68e-05	0.0008	BTAF1	BTAF1 RNA polymerase II, B-TFIID transcription factor-associated, 170kDa	Coding
TC05001345.hg.1	6.78	7.68	-1.87	1.69e-05	0.0008	ARL15	ADP-ribosylation factor like GTPase 15	Coding
TC05003054.hg.1	8.16	9.21	-2.07	1.69e-05	0.0008			NonCoding
TC04000632.hg.1	8.49	7.76	1.67	1.69e-05	0.0008	SPRY1	sprouty RTK signaling antagonist 1	Coding
TC01003832.hg.1	5.59	6.25	-1.58	1.7e-05	0.0008	SLC30A10	solute carrier family 30, member 10	Coding
TC04000431.hg.1	7.06	7.75	-1.61	1.7e-05	0.0008	CCNG2	cyclin G2	Coding
TC16001124.hg.1	9.27	10.07	-1.74	1.71e-05	0.0008	IRX3	iroquois homeobox 3	Coding
TC14001142.hg.1	10.79	10.17	1.53	1.71e-05	0.0008	GNPNAT1	glucosamine-phosphate N-acetyltransferase 1	Coding
TC15002666.hg.1	8.93	10.29	-2.56	1.71e-05	0.0008			NonCoding
TC07000525.hg.1	8.57	9.41	-1.79	1.72e-05	0.0008	ADAM22	ADAM metallopeptidase domain 22	Coding
TC03001389.hg.1	10.75	9.87	1.84	1.72e-05	0.0008	PRKAR2A	protein kinase, cAMP-dependent, regulatory, type II, alpha	Coding
TC06000186.hg.1	7.52	6.83	1.61	1.72e-05	0.0008	BTN3A1	butyrophilin, subfamily 3, member A1	Coding
TC04000874.hg.1	7.22	6.5	1.65	1.72e-05	0.0008	NEIL3	nei-like DNA glycosylase 3	Coding
TC08001489.hg.1	8.94	8.39	1.47	1.72e-05	0.0008	ZNF706	zinc finger protein 706	Coding
TC01000685.hg.1	8.79	9.71	-1.88	1.72e-05	0.0008	PRKAA2	protein kinase, AMP-activated, alpha 2 catalytic subunit	Coding
TC05000755.hg.1	6.81	7.44	-1.55	1.73e-05	0.0008	PCDHB12	protocadherin beta 12	Coding
TC09002572.hg.1	17.05	15.87	2.25	1.73e-05	0.0008	CBWD5	COBW domain containing 5	NonCoding
TC14000406.hg.1	12.31	11.38	1.91	1.73e-05	0.0008	EIF2S1	eukaryotic translation initiation factor 2, subunit 1 alpha, 35kDa	Coding
TCUn_gl000213000006.hg.1	7.63	6.29	2.55	1.73e-05	0.0008	POTED; POTEB3	POTE ankyrin domain family, member D; POTE ankyrin domain family, member B3	Coding
TC18000574.hg.1	14.44	13.81	1.55	1.74e-05	0.0008	CYB5A	cytochrome b5 type A (microsomal)	Coding
TC01001661.hg.1	7.48	8.16	-1.6	1.74e-05	0.0008	NAV1	neuron navigator 1	Coding
TC13000701.hg.1	7.12	6.49	1.55	1.74e-05	0.0008	DIAPH3	diaphanous-related formin 3	Coding
TC04000510.hg.1	8.94	9.52	-1.49	1.76e-05	0.0008	RAP1GDS1	RAP1, GTP-GDP dissociation stimulator 1	Coding
TC07002235.hg.1	6.86	6.12	1.67	1.76e-05	0.0008	INMT-FAM188B	INMT-FAM188B readthrough (NMD candidate)	NonCoding
TC08000196.hg.1	7.22	6.56	1.58	1.76e-05	0.0008	CDCA2	cell division cycle associated 2	Coding
TC08000173.hg.1	5.68	6.2	-1.44	1.77e-05	0.0008	SORBS3	sorbin and SH3 domain containing 3	Coding
TC01000534.hg.1	6.1	6.8	-1.62	1.77e-05	0.0008	ERMAP	erythroblast membrane-associated protein (Scianna blood group)	Coding
TC02002612.hg.1	4.99	6.07	-2.11	1.78e-05	0.0008	COL5A2	collagen, type V, alpha 2	Coding
TC04002518.hg.1	6.93	5.38	2.93	1.78e-05	0.0008			NonCoding
TC18000393.hg.1	6.77	5.78	1.98	1.78e-05	0.0008	POTEC	POTE ankyrin domain family, member C	Coding
TC07002240.hg.1	10.55	9.58	1.96	1.79e-05	0.0008			NonCoding
TC01003504.hg.1	7.81	8.44	-1.55	1.79e-05	0.0008	SCYL3	SCY1-like, kinase-like 3	Coding
TC15001021.hg.1	7.47	6.61	1.81	1.79e-05	0.0008	POTEB3; POTEB2; POTEB	POTE ankyrin domain family, member B3; POTE ankyrin domain family, member B2; POTE ankyrin domain family, member B	Coding
TC18000033.hg.1	6.82	7.42	-1.52	1.8e-05	0.0008	ARHGAP28	Rho GTPase activating protein 28	Coding
TC08002591.hg.1	9.26	10.13	-1.82	1.8e-05	0.0008	PPP2R2A	protein phosphatase 2, regulatory subunit B, alpha	Coding
TC13000303.hg.1	10.45	9.35	2.14	1.81e-05	0.0008	NDFIP2	Nedd4 family interacting protein 2	Coding
TC17001970.hg.1	14.6	13.67	1.9	1.81e-05	0.0008	DCXR	dicarbonyl/L-xylulose reductase	Coding
TC06000856.hg.1	5.83	6.46	-1.54	1.81e-05	0.0008	SOBP	sine oculis binding protein homolog	Coding
TC10000419.hg.1	10.59	9.88	1.63	1.81e-05	0.0008	HK1	hexokinase 1	Coding
TC10000212.hg.1	5.75	6.86	-2.16	1.82e-05	0.0008			Coding
TC17000707.hg.1	11.43	10.74	1.61	1.82e-05	0.0008	DYNLL2	dynein, light chain, LC8-type 2	Coding
TC0X000112.hg.1	9.96	8.25	3.26	1.83e-05	0.0008	SAT1	spermidine/spermine N1-acetyltransferase 1	Coding
TC17001920.hg.1	8.36	7.45	1.88	1.84e-05	0.0008	CYTH1	cytohesin 1	Coding
TC11002339.hg.1	6.05	6.67	-1.53	1.84e-05	0.0008	TMPRSS13	transmembrane protease, serine 13	Coding
TC02001664.hg.1	6.6	7.16	-1.48	1.84e-05	0.0008	KIF3C	kinesin family member 3C	Coding
TC17000654.hg.1	6.31	6.84	-1.44	1.84e-05	0.0008	ITGA3	integrin alpha 3	Coding
TC13000489.hg.1	8.09	6.94	2.22	1.85e-05	0.0008			Coding
TC01001907.hg.1	11.84	10.72	2.18	1.85e-05	0.0008	GALNT2	polypeptide N-acetylgalactosaminyltransferase 2	Coding
TC06001147.hg.1	10.75	9.96	1.74	1.85e-05	0.0008	ACAT2	acetyl-CoA acetyltransferase 2	Coding
TC06000556.hg.1	5.68	5.15	1.45	1.85e-05	0.0008	DNAH8	dynein, axonemal, heavy chain 8	Coding
TC09001258.hg.1	8.7	9.38	-1.6	1.86e-05	0.0008	TLE1	transducin-like enhancer of split 1 (E(sp1) homolog, Drosophila)	Coding
TC12001797.hg.1	7.59	8.15	-1.48	1.86e-05	0.0008	POC1B; POC1B-GALNT4; GALNT4	POC1 centriolar protein B; POC1B-GALNT4 readthrough; polypeptide N-acetylgalactosaminyltransferase 4	Coding
TC10000377.hg.1	11.73	10.73	1.99	1.86e-05	0.0008	ARID5B	AT rich interactive domain 5B (MRF1-like)	Coding
TC05002418.hg.1	10.02	9.12	1.87	1.86e-05	0.0008	CCNB1	cyclin B1	NonCoding
TC02004901.hg.1	10.17	9.22	1.93	1.88e-05	0.0008	MTERF4	mitochondrial transcription termination factor 4	NonCoding
TC05001450.hg.1	7.92	8.97	-2.07	1.88e-05	0.0008			Coding
TC01002940.hg.1	5.49	6.16	-1.59	1.88e-05	0.0008	VAV3	vav 3 guanine nucleotide exchange factor	Coding
TC08000188.hg.1	8.92	8.12	1.74	1.88e-05	0.0008	SLC25A37	solute carrier family 25 (mitochondrial iron transporter), member 37	Coding
TC02001719.hg.1	7.7	6.32	2.61	1.89e-05	0.0008	KRT18P52	keratin 18 pseudogene 52	Coding
TC12002358.hg.1	9.69	10.6	-1.88	1.9e-05	0.0008	LETMD1	LETM1 domain containing 1	NonCoding
TC17000530.hg.1	12.44	11.82	1.54	1.9e-05	0.0008	MLX	MLX, MAX dimerization protein	Coding
TC09001482.hg.1	12.26	11.6	1.58	1.9e-05	0.0008	KIAA0368	KIAA0368	Coding
TC14002332.hg.1	6.89	7.59	-1.63	1.91e-05	0.0009	EFCAB11	EF-hand calcium binding domain 11	Coding
TC05000298.hg.1	9.13	8.48	1.57	1.91e-05	0.0009	CCNB1	cyclin B1	Coding
TC01003189.hg.1	8.72	7.73	1.99	1.91e-05	0.0009	HIST2H3A; HIST2H3C	histone cluster 2, H3a; histone cluster 2, H3c	Coding
TC12002516.hg.1	12.75	13.87	-2.17	1.92e-05	0.0009	NUDT4P1	nudix hydrolase 4 pseudogene 1	NonCoding
TC22000964.hg.1	9.14	9.75	-1.53	1.93e-05	0.0009	SEPT5-GP1BB	SEPT5-GP1BB readthrough	NonCoding
TC15002255.hg.1	6.6	7.2	-1.51	1.94e-05	0.0009			NonCoding
TC01001559.hg.1	13.15	14.06	-1.88	1.94e-05	0.0009	QSOX1	quiescin Q6 sulfhydryl oxidase 1	Coding
TC10000452.hg.1	8.56	9.24	-1.6	1.95e-05	0.0009	MCU	mitochondrial calcium uniporter	Coding
TC10001445.hg.1	11.13	10.29	1.79	1.95e-05	0.0009	DLG5	discs, large homolog 5 (Drosophila)	Coding
TC12001886.hg.1	11.49	10.92	1.48	1.96e-05	0.0009	CCDC53	coiled-coil domain containing 53	Coding
TC03001286.hg.1	8.47	6.92	2.93	1.96e-05	0.0009	LRRFIP2	leucine rich repeat (in FLII) interacting protein 2	Coding
TC01003497.hg.1	10.67	9.69	1.96	1.96e-05	0.0009	SLC19A2	solute carrier family 19 (thiamine transporter), member 2	Coding
TC09000874.hg.1	8.88	8.23	1.57	1.97e-05	0.0009	PUM3	pumilio RNA binding family member 3	Coding
TC01002197.hg.1	10.01	9.24	1.71	1.98e-05	0.0009	MTOR	mechanistic target of rapamycin (serine/threonine kinase)	Coding
TC15001766.hg.1	8.9	9.69	-1.74	1.98e-05	0.0009	HDGFRP3	hepatoma-derived growth factor, related protein 3	Coding
TC13000642.hg.1	9.93	8.52	2.67	1.99e-05	0.0009	LCP1	lymphocyte cytosolic protein 1 (L-plastin)	Coding
TC13000442.hg.1	9.84	9.15	1.61	1.99e-05	0.0009			Coding
TC21000279.hg.1	9.84	9.15	1.61	1.99e-05	0.0009			Coding
TC05000307.hg.1	9.93	10.63	-1.63	1.99e-05	0.0009	NAIP	NLR family, apoptosis inhibitory protein	Coding
TC01004891.hg.1	6.39	5.73	1.58	2e-05	0.0009	SWT1	SWT1 RNA endoribonuclease homolog	NonCoding
TC14001424.hg.1	5.7	6.38	-1.6	2e-05	0.0009	EML5	echinoderm microtubule associated protein like 5	Coding
TC11001422.hg.1	7.02	7.98	-1.94	2.01e-05	0.0009	GALNT18	polypeptide N-acetylgalactosaminyltransferase 18	Coding
TC02000668.hg.1	14.63	13.98	1.56	2.02e-05	0.0009	RANBP2	RAN binding protein 2	Coding
TC03002832.hg.1	11.65	12.22	-1.48	2.03e-05	0.0009	TBC1D5	TBC1 domain family, member 5	NonCoding
TC07001177.hg.1	8.27	7.71	1.47	2.03e-05	0.0009	TWISTNB	TWIST neighbor	Coding
TC07003195.hg.1	12.69	10.93	3.39	2.04e-05	0.0009	HIPK2	homeodomain interacting protein kinase 2	NonCoding
TC03000781.hg.1	6.26	5.63	1.55	2.04e-05	0.0009	C3orf58	chromosome 3 open reading frame 58	Coding
TC11002588.hg.1	15.67	14.94	1.67	2.04e-05	0.0009	LDHA	lactate dehydrogenase A	NonCoding
TC12002885.hg.1	7.06	6.09	1.97	2.05e-05	0.0009			NonCoding
TC09002368.hg.1	7.77	6.54	2.35	2.05e-05	0.0009	FOXD4	forkhead box D4	NonCoding
TC14001730.hg.1	8.96	7.54	2.67	2.05e-05	0.0009	AKAP5	A kinase (PRKA) anchor protein 5	NonCoding
TC19001067.hg.1	11.65	10.64	2.01	2.05e-05	0.0009	MYDGF	myeloid-derived growth factor	Coding
TC17002831.hg.1	14.31	13.41	1.87	2.06e-05	0.0009	DCXR	dicarbonyl/L-xylulose reductase	NonCoding
TC03001998.hg.1	5.61	6.13	-1.43	2.06e-05	0.0009	TNIK	TRAF2 and NCK interacting kinase	Coding
TC07001619.hg.1	9.77	8.95	1.76	2.07e-05	0.0009	SLC25A13	solute carrier family 25 (aspartate/glutamate carrier), member 13	Coding
TC01001950.hg.1	9.21	9.83	-1.54	2.08e-05	0.0009	GPR137B	G protein-coupled receptor 137B	Coding
TC01003983.hg.1	6.73	7.39	-1.58	2.08e-05	0.0009	TARBP1	TAR (HIV-1) RNA binding protein 1	Coding
TC01001430.hg.1	8.7	7.83	1.83	2.08e-05	0.0009	NUF2	NUF2, NDC80 kinetochore complex component	Coding
TC07001469.hg.1	11.04	12.05	-2.03	2.08e-05	0.0009	PMS2P4	PMS1 homolog 2, mismatch repair system component pseudogene 4	Coding
TC15000622.hg.1	6.58	7.49	-1.89	2.09e-05	0.0009	SMAD3	SMAD family member 3	Coding
TC07001217.hg.1	8.48	9.07	-1.51	2.09e-05	0.0009	SKAP2	src kinase associated phosphoprotein 2	Coding
TC02003805.hg.1	6.06	7.63	-2.97	2.1e-05	0.0009			NonCoding
TC07000380.hg.1	7.06	8.29	-2.35	2.1e-05	0.0009			Coding
TC09001112.hg.1	6.65	7.31	-1.58	2.1e-05	0.0009	LOC101059935; ANKRD20A3	coiled-coil domain-containing protein 29-like; ankyrin repeat domain 20 family, member A3	Coding
TC14000549.hg.1	8.32	8.89	-1.48	2.1e-05	0.0009	TDP1	tyrosyl-DNA phosphodiesterase 1	Coding
TC17000970.hg.1	10.5	11.14	-1.56	2.11e-05	0.0009	ABR	active BCR-related	Coding
TC05001628.hg.1	9.33	10.25	-1.89	2.12e-05	0.0009	CHD1	chromodomain helicase DNA binding protein 1	Coding
TC16001083.hg.1	7.04	6.3	1.67	2.12e-05	0.0009	SHCBP1	SHC SH2-domain binding protein 1	Coding
TC09001515.hg.1	5.41	6.06	-1.57	2.12e-05	0.0009	TNFSF15	tumor necrosis factor (ligand) superfamily, member 15	Coding
TC09000537.hg.1	8.59	9.39	-1.75	2.13e-05	0.0009	FKTN	fukutin	Coding
TC04002186.hg.1	7.51	6.66	1.8	2.13e-05	0.0009			NonCoding
TC12000606.hg.1	11.01	11.88	-1.83	2.14e-05	0.0009	MDM2	MDM2 proto-oncogene, E3 ubiquitin protein ligase	Coding
TC16000897.hg.1	10.72	11.56	-1.8	2.14e-05	0.0009	KIAA0430	KIAA0430	Coding
TC13000051.hg.1	7.22	6.49	1.66	2.14e-05	0.0009	SPATA13; C1QTNF9	spermatogenesis associated 13; C1q and tumor necrosis factor related protein 9	Coding
TC0X001303.hg.1	5.17	5.78	-1.52	2.15e-05	0.0009	KLHL13	kelch-like family member 13	Coding
TC05003060.hg.1	10.36	11.33	-1.97	2.15e-05	0.0009			NonCoding
TC15001270.hg.1	8	8.76	-1.7	2.15e-05	0.0009	TTBK2	tau tubulin kinase 2	Coding
TC19001963.hg.1	10.07	9.1	1.95	2.15e-05	0.0009	SNAPC2	small nuclear RNA activating complex polypeptide 2	NonCoding
TC6_dbb_hap3000213.hg.1	7.62	8.17	-1.46	2.16e-05	0.0009	HLA-A	major histocompatibility complex, class I, A	Coding
TC06000685.hg.1	7.92	7.15	1.71	2.16e-05	0.0009	PRIM2	primase, DNA, polypeptide 2 (58kDa)	Coding
TC12000949.hg.1	13.11	12.49	1.53	2.16e-05	0.0009	MLEC	malectin	Coding
TC16000187.hg.1	10.15	8.73	2.67	2.17e-05	0.0009			Coding
TC16000204.hg.1	10.15	8.73	2.67	2.17e-05	0.0009			Coding
TC16000888.hg.1	10.15	8.73	2.67	2.17e-05	0.0009			Coding
TC16000903.hg.1	10.15	8.73	2.67	2.17e-05	0.0009			Coding
TC14000955.hg.1	8.24	9.01	-1.7	2.17e-05	0.0009	SLC22A17	solute carrier family 22, member 17	Coding
TC06000252.hg.1	7.79	6.14	3.15	2.17e-05	0.0009			Coding
TCUn_gl000211000001.hg.1	7.72	8.74	-2.03	2.17e-05	0.0009	FLJ43315; LOC102723552	asparagine synthetase pseudogene; ankyrin repeat domain-containing protein 20A2	Coding
TC09000504.hg.1	8.37	6.63	3.34	2.17e-05	0.0009	KRT8P11	keratin 8 pseudogene 11	Coding
TC17001194.hg.1	13.05	12.34	1.63	2.18e-05	0.0009	TOM1L2	target of myb1 like 2 membrane trafficking protein	Coding
TC02001238.hg.1	8.3	7.68	1.53	2.19e-05	0.0009	MAP2	microtubule associated protein 2	Coding
TC11001358.hg.1	8.65	7.99	1.58	2.19e-05	0.0009	ARFIP2	ADP-ribosylation factor interacting protein 2	Coding
TC15002492.hg.1	10.53	9.16	2.58	2.19e-05	0.0009			NonCoding
TC06001324.hg.1	5.16	5.83	-1.59	2.19e-05	0.0009	DCDC2	doublecortin domain containing 2	Coding
TC14001538.hg.1	15.24	14.41	1.78	2.2e-05	0.0009	CKB	creatine kinase, brain	Coding
TC09001630.hg.1	8.05	6.61	2.7	2.2e-05	0.0009			Coding
TC17001662.hg.1	10.89	10.16	1.66	2.2e-05	0.0009	ZNF652	zinc finger protein 652	Coding
TC05001527.hg.1	12	11.22	1.71	2.21e-05	0.0009	SERINC5	serine incorporator 5	Coding
TC13000411.hg.1	7.36	8.42	-2.08	2.21e-05	0.0009	ATP11A	ATPase, class VI, type 11A	Coding
TC01000831.hg.1	10.61	11.37	-1.69	2.22e-05	0.0009	PKN2	protein kinase N2	Coding
TC10002600.hg.1	11.23	10.02	2.33	2.22e-05	0.0009			NonCoding
TC04002185.hg.1	5.88	5.24	1.55	2.22e-05	0.0009	IL21-AS1	IL21 antisense RNA 1	NonCoding
TC06001373.hg.1	9.77	8.63	2.21	2.23e-05	0.0009			Coding
TC02001677.hg.1	7.82	7.23	1.5	2.23e-05	0.0009	SLC5A6	solute carrier family 5 (sodium/multivitamin and iodide cotransporter), member 6	Coding
TC08002044.hg.1	6.81	5.92	1.86	2.23e-05	0.0009			NonCoding
TC07001250.hg.1	11.07	9.89	2.27	2.24e-05	0.0009	GGCT	gamma-glutamylcyclotransferase	Coding
TC12000076.hg.1	14.16	13.35	1.75	2.24e-05	0.0009	CD9	CD9 molecule	Coding
TC03001525.hg.1	5.86	5.31	1.47	2.24e-05	0.0009	PRICKLE2	prickle homolog 2	Coding
TC07003061.hg.1	7.57	5.93	3.14	2.24e-05	0.0009	CDK6	cyclin-dependent kinase 6	NonCoding
TC03000097.hg.1	8.08	8.74	-1.58	2.24e-05	0.0009	BTD	biotinidase	Coding
TC20000535.hg.1	5.75	6.43	-1.59	2.25e-05	0.0009	MYT1	myelin transcription factor 1	Coding
TC10000967.hg.1	8.38	7.42	1.94	2.25e-05	0.0009	IDI1	isopentenyl-diphosphate delta isomerase 1	Coding
TC05001289.hg.1	12.35	9	10.23	2.25e-05	0.0009	LIFR	leukemia inhibitory factor receptor alpha	Coding
TC12001791.hg.1	7.8	8.77	-1.95	2.25e-05	0.0009	CEP290	centrosomal protein 290kDa	Coding
TC03002212.hg.1	11.44	10.44	2	2.27e-05	0.001	IL17RC	interleukin 17 receptor C	NonCoding
TC17001301.hg.1	8.3	9.01	-1.63	2.27e-05	0.001	ALDOC	aldolase C, fructose-bisphosphate	Coding
TC22000009.hg.1	4.87	4.24	1.55	2.27e-05	0.001			Coding
TC20001199.hg.1	8.14	9.27	-2.2	2.27e-05	0.001	CBFA2T2	core-binding factor, runt domain, alpha subunit 2; translocated to, 2	NonCoding
TC14000951.hg.1	12.86	11.9	1.94	2.27e-05	0.001	SLC7A8	solute carrier family 7 (amino acid transporter light chain, L system), member 8	Coding
TC05001379.hg.1	9.54	10.06	-1.43	2.28e-05	0.001	MIER3	mesoderm induction early response 1, family member 3	Coding
TC15000223.hg.1	8.36	7.6	1.7	2.29e-05	0.001	ARHGAP11A	Rho GTPase activating protein 11A	Coding
TC02002827.hg.1	4.73	5.29	-1.47	2.3e-05	0.001	DOCK10	dedicator of cytokinesis 10	Coding
TC11002002.hg.1	10.81	9.33	2.78	2.31e-05	0.001	CHKA	choline kinase alpha	Coding
TC01000310.hg.1	8.48	9.19	-1.63	2.31e-05	0.001	NIPAL3	NIPA-like domain containing 3	Coding
TC18000571.hg.1	15.23	15.86	-1.55	2.32e-05	0.001	NETO1	neuropilin (NRP) and tolloid (TLL)-like 1	Coding
TC0Y000014.hg.1	12.5	11.89	1.53	2.32e-05	0.001	CD99	CD99 molecule	Coding
TC11001357.hg.1	7.21	6.66	1.46	2.32e-05	0.001	TRIM3	tripartite motif containing 3	Coding
TC04001577.hg.1	9.3	8.67	1.55	2.32e-05	0.001	ELF2	E74-like factor 2 (ets domain transcription factor)	Coding
TC10000199.hg.1	6.36	6.93	-1.48	2.33e-05	0.001	BAMBI	BMP and activin membrane-bound inhibitor	Coding
TC22000552.hg.1	8.84	9.58	-1.67	2.33e-05	0.001	PRAME	preferentially expressed antigen in melanoma	Coding
TC10000566.hg.1	9.81	9.12	1.61	2.34e-05	0.001	PPIF	peptidylprolyl isomerase F	Coding
TC01004911.hg.1	6.87	7.64	-1.7	2.35e-05	0.001			NonCoding
TC06001102.hg.1	8.52	9.29	-1.71	2.35e-05	0.001	ARMT1	acidic residue methyltransferase 1	Coding
TC04002414.hg.1	7.64	6.86	1.71	2.35e-05	0.001	LOC100130872	uncharacterized LOC100130872	NonCoding
TC01003796.hg.1	9.63	8.83	1.74	2.36e-05	0.001	SLC30A1	solute carrier family 30 (zinc transporter), member 1	Coding
TC18000624.hg.1	4.51	3.95	1.48	2.37e-05	0.001			NonCoding
TC12000726.hg.1	7.68	6.42	2.39	2.37e-05	0.001	SOCS2	suppressor of cytokine signaling 2	Coding
TC22000007.hg.1	7.41	5.04	5.18	2.37e-05	0.001	LOC100508046; LOC101929572	uncharacterized LOC100508046; uncharacterized LOC101929572	Coding
TC19001793.hg.1	10.3	9.48	1.77	2.38e-05	0.001	ZNF614	zinc finger protein 614	Coding
TC09000890.hg.1	9.9	9.1	1.75	2.38e-05	0.001	RLN1	relaxin 1	Coding
TC17001820.hg.1	11.39	8.23	8.94	2.38e-05	0.001	SLC16A6	solute carrier family 16, member 6	Coding
TC15000688.hg.1	5.37	6.01	-1.55	2.4e-05	0.001	SCAMP5	secretory carrier membrane protein 5	Coding
TC06002991.hg.1	16.03	15.37	1.58	2.4e-05	0.001	RPF2	ribosome production factor 2 homolog	NonCoding
TC03001729.hg.1	5.66	7.1	-2.71	2.41e-05	0.001	LOC101927056	uncharacterized LOC101927056	Coding
TC17001675.hg.1	7.57	8.67	-2.13	2.41e-05	0.001	DLX3	distal-less homeobox 3	Coding
TC6_cox_hap2000026.hg.1	7.64	8.16	-1.44	2.42e-05	0.001	HLA-A	major histocompatibility complex, class I, A	Coding
TC10002830.hg.1	12.11	11.08	2.05	2.43e-05	0.001	XPNPEP1	X-prolyl aminopeptidase (aminopeptidase P) 1, soluble	NonCoding
TC13000871.hg.1	5.35	4.72	1.55	2.43e-05	0.001	IRS2	insulin receptor substrate 2	Coding
TC16000002.hg.1	6.37	6.99	-1.54	2.43e-05	0.001	WASIR2	WASH and IL9R antisense RNA 2	Coding
TC03001367.hg.1	10.57	9.64	1.9	2.43e-05	0.001	SCAP	SREBF chaperone	Coding
TC01002567.hg.1	6.24	6.95	-1.64	2.44e-05	0.001	EDN2	endothelin 2	Coding
TC08000213.hg.1	9.88	8.52	2.57	2.44e-05	0.001	ESCO2	establishment of sister chromatid cohesion N-acetyltransferase 2	Coding
TC07003089.hg.1	6.11	4.98	2.19	2.44e-05	0.001			NonCoding
TC01002405.hg.1	7.55	6.86	1.61	2.45e-05	0.001	MAP3K6	mitogen-activated protein kinase kinase kinase 6	Coding
TC08000597.hg.1	10.05	10.98	-1.91	2.45e-05	0.001	LAPTM4B	lysosomal protein transmembrane 4 beta	Coding
TC02000407.hg.1	8.74	8.13	1.53	2.45e-05	0.001	ANXA4	annexin A4	Coding
TC12001597.hg.1	11.9	12.53	-1.55	2.45e-05	0.001	SMARCC2	SWI/SNF related, matrix associated, actin dependent regulator of chromatin, subfamily c, member 2	Coding
TC03003151.hg.1	8.77	9.47	-1.63	2.45e-05	0.001			NonCoding
TC04002771.hg.1	7.2	8.59	-2.62	2.45e-05	0.001	ZNF827	zinc finger protein 827	NonCoding
TC16000245.hg.1	8.87	8.21	1.58	2.45e-05	0.001	POLR3E	polymerase (RNA) III (DNA directed) polypeptide E (80kD)	Coding
TC05000567.hg.1	13.22	12.49	1.67	2.46e-05	0.001	HSD17B4	hydroxysteroid (17-beta) dehydrogenase 4	Coding
TC04000358.hg.1	9.63	10.16	-1.44	2.48e-05	0.001			Coding
TC10001228.hg.1	11.36	10.76	1.52	2.48e-05	0.001	AGAP4	ArfGAP with GTPase domain, ankyrin repeat and PH domain 4	Coding
TC01001175.hg.1	8.95	7.86	2.13	2.48e-05	0.001	HIST2H3A; HIST2H3C	histone cluster 2, H3a; histone cluster 2, H3c	Coding
TC03001213.hg.1	8.23	8.87	-1.56	2.49e-05	0.001	ANKRD28	ankyrin repeat domain 28	Coding
TC4_ctg9_hap1000001.hg.1	7.63	6.63	2	2.49e-05	0.001	TMPRSS11E	transmembrane protease, serine 11E	Coding
TC08002616.hg.1	9.48	8.81	1.59	2.49e-05	0.001	MRPS28	mitochondrial ribosomal protein S28	Coding
TC11001808.hg.1	6.24	4.69	2.92	2.5e-05	0.001	OR5B2	olfactory receptor, family 5, subfamily B, member 2	Coding
TC07001127.hg.1	7.62	8.34	-1.64	2.5e-05	0.001	CYTH3	cytohesin 3	Coding
TC16000571.hg.1	10.88	11.69	-1.76	2.51e-05	0.001	WWP2	WW domain containing E3 ubiquitin protein ligase 2	Coding
TC17001531.hg.1	13.73	13.03	1.62	2.51e-05	0.001	STAT3	signal transducer and activator of transcription 3 (acute-phase response factor)	Coding
TC12001819.hg.1	4.71	4.02	1.61	2.53e-05	0.001	LOC105369911	uncharacterized LOC105369911	Coding
TC16000929.hg.1	6.59	6.1	1.41	2.53e-05	0.001	ACSM1	acyl-CoA synthetase medium-chain family member 1	Coding
TC08000616.hg.1	3.72	4.63	-1.88	2.54e-05	0.001			Coding
TC07000432.hg.1	11.84	12.5	-1.58	2.54e-05	0.001	PMS2P2; PMS2P1; PMS2P5; PMS2P10	PMS1 homolog 2, mismatch repair system component pseudogene 2; PMS1 homolog 2, mismatch repair system component pseudogene 1; PMS1 homolog 2, mismatch repair system component pseudogene 5; PMS1 homolog 2, mismatch repair system component pseudogene 10	Coding
TC01005794.hg.1	7.93	9.14	-2.32	2.54e-05	0.001			NonCoding
TC10000334.hg.1	10.22	9.34	1.84	2.54e-05	0.001	TIMM23; TIMM23B	translocase of inner mitochondrial membrane 23 homolog (yeast); translocase of inner mitochondrial membrane 23 homolog B (yeast)	Coding
TC0X000969.hg.1	9.83	10.42	-1.5	2.55e-05	0.001	CASK	calcium/calmodulin-dependent serine protein kinase (MAGUK family)	Coding
TC22000242.hg.1	10.04	8.53	2.85	2.56e-05	0.001			Coding
TC04001530.hg.1	7.6	8.38	-1.72	2.56e-05	0.001	ANKRD50	ankyrin repeat domain 50	Coding
TC06002260.hg.1	6.57	7.32	-1.68	2.56e-05	0.001	SERAC1	serine active site containing 1	Coding
TC02004874.hg.1	7.64	8.49	-1.8	2.57e-05	0.001	RAB17	RAB17, member RAS oncogene family	NonCoding
TC03000917.hg.1	10.42	9.74	1.6	2.57e-05	0.001	SKIL	SKI-like proto-oncogene	Coding
TC01000672.hg.1	7.02	6.3	1.64	2.58e-05	0.001			Coding
TC04000425.hg.1	5.99	6.54	-1.46	2.58e-05	0.001	FAM47E; FAM47E-STBD1; STBD1	family with sequence similarity 47, member E; FAM47E-STBD1 readthrough; starch binding domain 1	Coding
TC0X000088.hg.1	8.45	9.18	-1.67	2.59e-05	0.001	CDKL5	cyclin-dependent kinase-like 5	Coding
TC15002073.hg.1	7.24	4.82	5.35	2.59e-05	0.001			NonCoding
TC02004804.hg.1	12.04	13.28	-2.37	2.6e-05	0.001			NonCoding
TC05001392.hg.1	6.85	6.31	1.45	2.62e-05	0.0011	DEPDC1B	DEP domain containing 1B	Coding
TC10000915.hg.1	10.69	10.04	1.57	2.63e-05	0.0011	BCCIP	BRCA2 and CDKN1A interacting protein	Coding
TC07001651.hg.1	6.52	5.68	1.79	2.63e-05	0.0011	GJC3	gap junction protein gamma 3	Coding
TC0X001817.hg.1	6.19	7.02	-1.78	2.63e-05	0.0011	CXorf57	chromosome X open reading frame 57	NonCoding
TC0X002222.hg.1	5.45	4.43	2.02	2.64e-05	0.0011	TENM1	teneurin transmembrane protein 1	NonCoding
TC05001598.hg.1	9	9.62	-1.54	2.65e-05	0.0011	FAM172A; MIR2277	family with sequence similarity 172, member A; microRNA 2277	Coding
TC17001914.hg.1	8.41	7.67	1.66	2.65e-05	0.0011	TK1	thymidine kinase 1, soluble	Coding
TC01004728.hg.1	7.28	8.34	-2.07	2.65e-05	0.0011			NonCoding
TC06000916.hg.1	13.63	12.89	1.67	2.66e-05	0.0011	NT5DC1	5-nucleotidase domain containing 1	Coding
TC6_apd_hap1000019.hg.1	7.64	8.15	-1.43	2.66e-05	0.0011	HLA-A	major histocompatibility complex, class I, A	Coding
TC10001051.hg.1	6.08	6.83	-1.68	2.66e-05	0.0011	BEND7	BEN domain containing 7	Coding
TC15000647.hg.1	6.13	6.83	-1.62	2.66e-05	0.0011	LRRC49	leucine rich repeat containing 49	Coding
TC01004979.hg.1	7	5.43	2.97	2.67e-05	0.0011	C1orf116	chromosome 1 open reading frame 116	NonCoding
TC03000585.hg.1	8.1	7.34	1.68	2.68e-05	0.0011	ZDHHC23	zinc finger, DHHC-type containing 23	Coding
TC07002397.hg.1	13.82	14.47	-1.57	2.68e-05	0.0011	PMS2P2	PMS1 homolog 2, mismatch repair system component pseudogene 2	NonCoding
TC10001309.hg.1	7.46	6.81	1.57	2.68e-05	0.0011	ZWINT	ZW10 interacting kinetochore protein	Coding
TC17002868.hg.1	7.31	7.88	-1.48	2.69e-05	0.0011	ZNF286A	zinc finger protein 286A	Coding
TC06001088.hg.1	7.51	8.14	-1.55	2.69e-05	0.0011	ULBP2	UL16 binding protein 2	Coding
TC01004221.hg.1	11.82	10.78	2.05	2.7e-05	0.0011	MINOS1	mitochondrial inner membrane organizing system 1	NonCoding
TC21000345.hg.1	15.91	15.38	1.44	2.7e-05	0.0011	ADAMTS1	ADAM metallopeptidase with thrombospondin type 1 motif 1	Coding
TC02002671.hg.1	10.4	8.43	3.93	2.7e-05	0.0011			Coding
TC03000100.hg.1	10.4	8.43	3.93	2.7e-05	0.0011			Coding
TC10001442.hg.1	10.4	8.43	3.93	2.7e-05	0.0011			Coding
TC01001727.hg.1	8.83	9.47	-1.55	2.71e-05	0.0011	MAPKAPK2	mitogen-activated protein kinase-activated protein kinase 2	Coding
TC15001304.hg.1	12.96	8.52	21.82	2.72e-05	0.0011			Coding
TC08002595.hg.1	7.06	7.94	-1.85	2.72e-05	0.0011	FAM66A; FAM66D	family with sequence similarity 66, member A; family with sequence similarity 66, member D	Coding
TC16001959.hg.1	8.56	9.2	-1.56	2.72e-05	0.0011	LOC283922	pyruvate dehydrogenase phosphatase regulatory subunit pseudogene	NonCoding
TC11000891.hg.1	7.82	5.96	3.62	2.73e-05	0.0011	TRIM53AP	tripartite motif containing 53A, pseudogene	Coding
TC17000592.hg.1	6.76	7.87	-2.17	2.74e-05	0.0011	MAPT	microtubule associated protein tau	Coding
TC01003706.hg.1	11.58	12.25	-1.59	2.75e-05	0.0011	KDM5B	lysine (K)-specific demethylase 5B	Coding
TC06000950.hg.1	8.52	7.98	1.45	2.75e-05	0.0011	SMPDL3A	sphingomyelin phosphodiesterase, acid-like 3A	Coding
TC02001560.hg.1	14.65	14.05	1.52	2.76e-05	0.0011	YWHAQ	tyrosine 3-monooxygenase/tryptophan 5-monooxygenase activation protein, theta	Coding
TC01000476.hg.1	6.85	6.25	1.52	2.77e-05	0.0011	CDCA8	cell division cycle associated 8	Coding
TC09001472.hg.1	8.14	7.34	1.73	2.77e-05	0.0011	C9orf152	chromosome 9 open reading frame 152	Coding
TC10000360.hg.1	10.83	10.25	1.49	2.78e-05	0.0011	UBE2D1	ubiquitin conjugating enzyme E2D 1	Coding
TC03002443.hg.1	7.75	7.19	1.47	2.78e-05	0.0011			NonCoding
TC06001782.hg.1	10.74	11.64	-1.87	2.78e-05	0.0011	MUT	methylmalonyl-CoA mutase	Coding
TC05000280.hg.1	12.53	13.29	-1.69	2.79e-05	0.0011	ERBB2IP	erbb2 interacting protein	Coding
TC04002918.hg.1	11.46	10.21	2.37	2.79e-05	0.0011	UGT2B10	UDP glucuronosyltransferase 2 family, polypeptide B10	Coding
TC11001414.hg.1	9.82	10.43	-1.52	2.8e-05	0.0011	RNF141	ring finger protein 141	Coding
TC05001411.hg.1	9.78	10.43	-1.57	2.81e-05	0.0011	SGTB	small glutamine-rich tetratricopeptide repeat (TPR)-containing, beta	Coding
TC01003996.hg.1	6.67	7.41	-1.66	2.81e-05	0.0011	LYST	lysosomal trafficking regulator	Coding
TC01004120.hg.1	6.65	5.97	1.6	2.81e-05	0.0011	LINC01128	long intergenic non-protein coding RNA 1128	NonCoding
TC21000162.hg.1	13.25	13.76	-1.42	2.82e-05	0.0011	TTC3	tetratricopeptide repeat domain 3	Coding
TC03001489.hg.1	6.28	7.1	-1.77	2.83e-05	0.0011	IL17RD	interleukin 17 receptor D	Coding
TC01002500.hg.1	7.14	6.55	1.51	2.83e-05	0.0011	CLSPN	claspin	Coding
TC15000822.hg.1	6.79	6.07	1.65	2.83e-05	0.0011	ALPK3	alpha kinase 3	Coding
TC02002674.hg.1	8.06	8.94	-1.84	2.83e-05	0.0011	TRAK2	trafficking protein, kinesin binding 2	Coding
TC04002949.hg.1	8.03	7.33	1.62	2.85e-05	0.0011	NDUFC1	NADH dehydrogenase (ubiquinone) 1, subcomplex unknown, 1, 6kDa	Coding
TC10001258.hg.1	13.81	13.07	1.66	2.86e-05	0.0011	CTGLF12P	centaurin, gamma-like family, member 12 pseudogene	Coding
TC17001553.hg.1	6.91	6.38	1.44	2.88e-05	0.0011	BRCA1	breast cancer 1, early onset	Coding
TC02001570.hg.1	15.16	13.39	3.4	2.88e-05	0.0011	ODC1	ornithine decarboxylase 1	Coding
TC0X001226.hg.1	7.01	8.05	-2.06	2.89e-05	0.0011	ZMAT1	zinc finger, matrin-type 1	Coding
TC02001557.hg.1	7.56	8.14	-1.5	2.9e-05	0.0011	ITGB1BP1	integrin beta 1 binding protein 1	Coding
TC02000064.hg.1	5.5	5.99	-1.41	2.92e-05	0.0011	ATP6V1C2	ATPase, H+ transporting, lysosomal 42kDa, V1 subunit C2	Coding
TC17000132.hg.1	12.83	10.74	4.27	2.92e-05	0.0011	MIR4521	microRNA 4521	Coding
TC14001624.hg.1	6.12	5.32	1.73	2.93e-05	0.0011			NonCoding
TC08000447.hg.1	7.82	7.24	1.49	2.94e-05	0.0011	CSPP1	centrosome and spindle pole associated protein 1	Coding
TC03000910.hg.1	6.84	7.38	-1.45	2.96e-05	0.0011	GPR160	G protein-coupled receptor 160	Coding
TC06000338.hg.1	7.63	8.2	-1.49	2.96e-05	0.0011	HLA-E	major histocompatibility complex, class I, E	Coding
TC6_mann_hap4000031.hg.1	7.63	8.2	-1.49	2.96e-05	0.0011	HLA-E	major histocompatibility complex, class I, E	Coding
TC6_mcf_hap5000023.hg.1	7.63	8.2	-1.49	2.96e-05	0.0011	HLA-E	major histocompatibility complex, class I, E	Coding
TC17000983.hg.1	6.88	6.31	1.48	2.96e-05	0.0011	MIR22HG; MIR22	MIR22 host gene; microRNA 22	Coding
TC04000029.hg.1	6.59	6.05	1.45	2.96e-05	0.0011	FGFR3	fibroblast growth factor receptor 3	Coding
TC17_ctg5_hap1000017.hg.1	7.3	8.45	-2.22	2.97e-05	0.0012	MAPT	microtubule associated protein tau	Coding
TC12001429.hg.1	6.67	5.1	2.97	2.97e-05	0.0012	SLC38A4	solute carrier family 38, member 4	Coding
TC09000662.hg.1	6.54	7.37	-1.78	3e-05	0.0012	RALGPS1	Ral GEF with PH domain and SH3 binding motif 1	Coding
TC10000836.hg.1	12.05	12.61	-1.48	3e-05	0.0012	FAM160B1	family with sequence similarity 160, member B1	Coding
TC09000649.hg.1	9.14	9.66	-1.44	3e-05	0.0012	GAPVD1	GTPase activating protein and VPS9 domains 1	Coding
TC12003061.hg.1	12.73	11.59	2.2	3e-05	0.0012			NonCoding
TC02002644.hg.1	6.79	7.58	-1.72	3e-05	0.0012	PGAP1	post-GPI attachment to proteins 1	Coding
TC22000347.hg.1	8.3	7.69	1.53	3.02e-05	0.0012	SREBF2	sterol regulatory element binding transcription factor 2	Coding
TC02001437.hg.1	7.36	7.95	-1.51	3.03e-05	0.0012	ACKR3	atypical chemokine receptor 3	Coding
TC02000628.hg.1	9.45	8.49	1.94	3.03e-05	0.0012	SLC9A2	solute carrier family 9, subfamily A (NHE2, cation proton antiporter 2), member 2	Coding
TC07000111.hg.1	14.52	13.75	1.71	3.04e-05	0.0012	TSPAN13	tetraspanin 13	Coding
TC22000072.hg.1	6.22	4.96	2.4	3.04e-05	0.0012	SERPIND1	serpin peptidase inhibitor, clade D (heparin cofactor), member 1	Coding
TC10000145.hg.1	13.36	14.23	-1.83	3.05e-05	0.0012	PLXDC2	plexin domain containing 2	Coding
TC05001018.hg.1	8.43	7.77	1.57	3.05e-05	0.0012	TMED9	transmembrane p24 trafficking protein 9	Coding
TC13001247.hg.1	8.03	8.91	-1.84	3.05e-05	0.0012			NonCoding
TC02001329.hg.1	8.45	7.93	1.44	3.05e-05	0.0012	GMPPA	GDP-mannose pyrophosphorylase A	Coding
TC11002153.hg.1	7.25	8.01	-1.7	3.06e-05	0.0012	RAB30	RAB30, member RAS oncogene family	Coding
TC19001155.hg.1	7.71	8.76	-2.07	3.07e-05	0.0012	OLFM2	olfactomedin 2	Coding
TC13000358.hg.1	7.78	8.67	-1.86	3.08e-05	0.0012	CLYBL	citrate lyase beta like	Coding
TC14001091.hg.1	9.61	11.18	-2.96	3.08e-05	0.0012	LINC00648	long intergenic non-protein coding RNA 648	Coding
TC21000154.hg.1	9.03	10.11	-2.11	3.09e-05	0.0012	CHAF1B	chromatin assembly factor 1, subunit B (p60)	Coding
TC18000507.hg.1	8.09	8.71	-1.53	3.09e-05	0.0012	MYO5B	myosin VB	Coding
TC12001550.hg.1	7.12	7.78	-1.58	3.09e-05	0.0012	MAP3K12	mitogen-activated protein kinase kinase kinase 12	Coding
TC07002035.hg.1	6.16	6.73	-1.49	3.11e-05	0.0012	SMARCD3	SWI/SNF related, matrix associated, actin dependent regulator of chromatin, subfamily d, member 3	Coding
TC01005763.hg.1	7.43	8.49	-2.08	3.12e-05	0.0012			NonCoding
TC01000115.hg.1	6.83	6.16	1.59	3.12e-05	0.0012	SPSB1	splA/ryanodine receptor domain and SOCS box containing 1	Coding
TC03000534.hg.1	12.13	12.76	-1.55	3.12e-05	0.0012	ALCAM	activated leukocyte cell adhesion molecule	Coding
TC04001172.hg.1	6.09	6.82	-1.66	3.14e-05	0.0012	CNGA1	cyclic nucleotide gated channel alpha 1	Coding
TC03000242.hg.1	6.65	6.01	1.56	3.15e-05	0.0012	KIF15	kinesin family member 15	Coding
TC08000538.hg.1	13	12.27	1.66	3.16e-05	0.0012	WWP1	WW domain containing E3 ubiquitin protein ligase 1	Coding
TC11002184.hg.1	7.46	5.55	3.75	3.16e-05	0.0012	TRIM53AP	tripartite motif containing 53A, pseudogene	Coding
TC16001190.hg.1	13.03	12.49	1.46	3.16e-05	0.0012	ATP6V0D1	ATPase, H+ transporting, lysosomal 38kDa, V0 subunit d1	Coding
TC22000260.hg.1	8.01	7.33	1.59	3.18e-05	0.0012	MCM5	minichromosome maintenance complex component 5	Coding
TC01005354.hg.1	11.06	11.86	-1.74	3.19e-05	0.0012	SLC9A1	solute carrier family 9, subfamily A (NHE1, cation proton antiporter 1), member 1	NonCoding
TC01001859.hg.1	7.1	6.16	1.93	3.19e-05	0.0012			Coding
TC04001373.hg.1	8.43	7.65	1.72	3.2e-05	0.0012	PPM1K	protein phosphatase, Mg2+/Mn2+ dependent, 1K	Coding
TC15001538.hg.1	7.29	5.86	2.69	3.21e-05	0.0012	LOC100128979	uncharacterized LOC100128979	Coding
TC07003299.hg.1	7.41	6.57	1.78	3.21e-05	0.0012	CYP3A5	cytochrome P450, family 3, subfamily A, polypeptide 5	Coding
TC15002677.hg.1	6.59	7.25	-1.58	3.21e-05	0.0012			NonCoding
TC01000462.hg.1	10.26	11.2	-1.92	3.22e-05	0.0012	AGO4	argonaute RISC catalytic component 4	Coding
TC21000060.hg.1	15.92	16.4	-1.4	3.23e-05	0.0012	NCAM2	neural cell adhesion molecule 2	Coding
TC02000817.hg.1	7.36	6.62	1.67	3.23e-05	0.0012			Coding
TC02000857.hg.1	7.36	6.62	1.67	3.23e-05	0.0012			Coding
TC02002340.hg.1	7.36	6.62	1.67	3.23e-05	0.0012			Coding
TC11000045.hg.1	5.31	5.96	-1.57	3.23e-05	0.0012	KRTAP5-AS1	KRTAP5-1/KRTAP5-2 antisense RNA 1	Coding
TC0X000014.hg.1	10.94	10.33	1.53	3.23e-05	0.0012	CD99	CD99 molecule	Coding
TC02000925.hg.1	8.78	9.61	-1.78	3.23e-05	0.0012	MBD5	methyl-CpG binding domain protein 5	Coding
TC06002143.hg.1	10.63	11.35	-1.64	3.23e-05	0.0012	BCLAF1	BCL2-associated transcription factor 1	Coding
TC14001064.hg.1	9.93	10.54	-1.52	3.24e-05	0.0012	TRAPPC6B	trafficking protein particle complex 6B	Coding
TC17000802.hg.1	8.42	7.43	1.98	3.25e-05	0.0012	ARSG	arylsulfatase G	Coding
TC07002576.hg.1	8.8	7.87	1.91	3.25e-05	0.0012			NonCoding
TC19001388.hg.1	9.48	8.74	1.67	3.25e-05	0.0012	ANKRD27	ankyrin repeat domain 27 (VPS9 domain)	Coding
TC07001319.hg.1	6.5	7.27	-1.7	3.26e-05	0.0012	GLI3	GLI family zinc finger 3	Coding
TC17001307.hg.1	9.33	10.05	-1.64	3.27e-05	0.0012	FAM222B	family with sequence similarity 222, member B	Coding
TC03000844.hg.1	11.31	10.76	1.47	3.27e-05	0.0012	ARHGEF26	Rho guanine nucleotide exchange factor 26	Coding
TC15000382.hg.1	5.32	6.57	-2.38	3.27e-05	0.0012			Coding
TC04002813.hg.1	12.04	13.1	-2.09	3.29e-05	0.0012	SH3RF1	SH3 domain containing ring finger 1	NonCoding
TC03001323.hg.1	8.85	8.27	1.5	3.29e-05	0.0012	SEC22C	SEC22 homolog C, vesicle trafficking protein	Coding
TC03003372.hg.1	6.25	6.74	-1.4	3.3e-05	0.0012	SRGAP3	SLIT-ROBO Rho GTPase activating protein 3	Coding
TC04002048.hg.1	9.52	10.11	-1.51	3.3e-05	0.0012			NonCoding
TC15002332.hg.1	7.75	8.34	-1.5	3.32e-05	0.0012	EFTUD1P1	elongation factor Tu GTP binding domain containing 1 pseudogene 1	NonCoding
TC04000689.hg.1	7.9	7.19	1.64	3.32e-05	0.0012	SCOC	short coiled-coil protein	Coding
TC08001438.hg.1	8.34	9.08	-1.67	3.33e-05	0.0012	CCNE2	cyclin E2	Coding
TC12001366.hg.1	11.97	11	1.97	3.34e-05	0.0012	AK4P3	adenylate kinase 4 pseudogene 3	Coding
TC11002793.hg.1	7.21	6.03	2.26	3.34e-05	0.0012			NonCoding
TC08000577.hg.1	8.93	9.72	-1.73	3.34e-05	0.0012	DPY19L4	dpy-19-like 4 (C. elegans)	Coding
TC02001605.hg.1	8.41	9.28	-1.83	3.36e-05	0.0013	SMC6	structural maintenance of chromosomes 6	Coding
TC17002746.hg.1	9.28	7.51	3.43	3.37e-05	0.0013			NonCoding
TC08000310.hg.1	6.47	5.64	1.77	3.37e-05	0.0013	C8orf4	chromosome 8 open reading frame 4	Coding
TC03002539.hg.1	5.6	6.3	-1.62	3.38e-05	0.0013			NonCoding
TC07001452.hg.1	8.57	9.46	-1.86	3.39e-05	0.0013	ERV3-1; ZNF117	endogenous retrovirus group 3, member 1; zinc finger protein 117	Coding
TC11000944.hg.1	6.27	7.17	-1.87	3.39e-05	0.0013	ARHGAP42	Rho GTPase activating protein 42	Coding
TC11000774.hg.1	5.84	6.38	-1.46	3.4e-05	0.0013	ARHGEF17	Rho guanine nucleotide exchange factor 17	Coding
TC08000403.hg.1	12.81	12.08	1.67	3.4e-05	0.0013	SDCBP	syndecan binding protein	Coding
TC01000100.hg.1	7.81	8.41	-1.52	3.41e-05	0.0013	PER3	period circadian clock 3	Coding
TC04002081.hg.1	6.07	5.5	1.49	3.41e-05	0.0013	LINC01094	long intergenic non-protein coding RNA 1094	NonCoding
TC17001795.hg.1	9.24	7.45	3.45	3.41e-05	0.0013			Coding
TC11002916.hg.1	5.43	6.67	-2.37	3.41e-05	0.0013	SORL1	sortilin-related receptor, L(DLR class) A repeats containing	NonCoding
TC09001570.hg.1	5.62	6.92	-2.47	3.41e-05	0.0013			Coding
TC09001180.hg.1	7.29	6.77	1.44	3.42e-05	0.0013	FOXD4L4	forkhead box D4-like 4	Coding
TC07000465.hg.1	8.5	9.09	-1.51	3.43e-05	0.0013	GTF2IRD2B; GTF2IRD2	GTF2I repeat domain containing 2B; GTF2I repeat domain containing 2	Coding
TC03002024.hg.1	6.49	5.92	1.48	3.43e-05	0.0013			Coding
TC22000350.hg.1	9.75	10.55	-1.74	3.44e-05	0.0013	2019-09-03	septin 3	Coding
TC09000264.hg.1	7.34	7.89	-1.46	3.44e-05	0.0013	LOC100132167	uncharacterized LOC100132167	Coding
TC05001627.hg.1	7.16	6.46	1.63	3.45e-05	0.0013	RGMB-AS1	RGMB antisense RNA 1	Coding
TC14001603.hg.1	8.23	9.01	-1.73	3.46e-05	0.0013			NonCoding
TC10002437.hg.1	6.38	7.25	-1.83	3.46e-05	0.0013	ASB13	ankyrin repeat and SOCS box containing 13	NonCoding
TC18000208.hg.1	9.55	8.95	1.52	3.47e-05	0.0013	ZNF532	zinc finger protein 532	Coding
TC11000240.hg.1	12.31	11.77	1.46	3.49e-05	0.0013	LDHA	lactate dehydrogenase A	Coding
TC12002956.hg.1	6.28	6.94	-1.58	3.5e-05	0.0013	PTPRR	protein tyrosine phosphatase, receptor type, R	NonCoding
TC10001416.hg.1	10.5	9.9	1.52	3.51e-05	0.0013	AGAP5; BMS1P4	ArfGAP with GTPase domain, ankyrin repeat and PH domain 5; BMS1 ribosome biogenesis factor pseudogene 4	Coding
TC16001267.hg.1	12.63	13.41	-1.71	3.52e-05	0.0013	GLG1	golgi glycoprotein 1	Coding
TC09000350.hg.1	8.73	7.87	1.82	3.52e-05	0.0013	GCNT1	glucosaminyl (N-acetyl) transferase 1, core 2	Coding
TC01005968.hg.1	14.26	13.71	1.46	3.52e-05	0.0013	TOR1AIP2	torsin A interacting protein 2	NonCoding
TC15000342.hg.1	13.34	12.09	2.39	3.52e-05	0.0013	B2M	beta-2-microglobulin	Coding
TC07002357.hg.1	7.04	8.31	-2.4	3.53e-05	0.0013			NonCoding
TC15000611.hg.1	9.88	10.51	-1.54	3.54e-05	0.0013	DIS3L	DIS3 like exosome 3-5 exoribonuclease	Coding
TC12001512.hg.1	7.31	4.81	5.67	3.55e-05	0.0013			Coding
TC12001328.hg.1	6.55	7.23	-1.61	3.56e-05	0.0013	ITPR2	inositol 1,4,5-trisphosphate receptor, type 2	Coding
TC05002092.hg.1	8.55	7.89	1.58	3.57e-05	0.0013	NOP16	NOP16 nucleolar protein	Coding
TC01006239.hg.1	9.69	10.37	-1.6	3.58e-05	0.0013			NonCoding
TC12000090.hg.1	10.64	11.56	-1.88	3.59e-05	0.0013	PTMS	parathymosin	Coding
TC02003588.hg.1	10.65	9.06	3.02	3.59e-05	0.0013			NonCoding
TC11002123.hg.1	6.68	7.22	-1.45	3.59e-05	0.0013	PAK1	p21 protein (Cdc42/Rac)-activated kinase 1	Coding
TC6_mcf_hap5000183.hg.1	9.88	10.57	-1.62	3.6e-05	0.0013	TAPBP	TAP binding protein (tapasin)	Coding
TC08002116.hg.1	7.29	8.21	-1.9	3.6e-05	0.0013			NonCoding
TC03000689.hg.1	13.26	12.39	1.83	3.6e-05	0.0013	COPG1	coatomer protein complex subunit gamma 1	Coding
TC09002022.hg.1	6.21	5.42	1.73	3.6e-05	0.0013			NonCoding
TC11000795.hg.1	11.36	10.68	1.6	3.6e-05	0.0013	SPCS2	signal peptidase complex subunit 2	Coding
TC11002269.hg.1	9.73	10.65	-1.89	3.61e-05	0.0013	EXPH5	exophilin 5	Coding
TC16001940.hg.1	12.17	11.2	1.96	3.64e-05	0.0013	PDXDC2P	pyridoxal-dependent decarboxylase domain containing 2, pseudogene	NonCoding
TC16000225.hg.1	8.12	6.9	2.33	3.64e-05	0.0013	LOC81691	exonuclease NEF-sp	Coding
TC01002678.hg.1	9.13	8.36	1.71	3.65e-05	0.0013	YIPF1	Yip1 domain family member 1	Coding
TC08001309.hg.1	12.65	11.34	2.48	3.65e-05	0.0013			Coding
TC01001667.hg.1	10.43	9.71	1.66	3.66e-05	0.0013	TIMM17A	translocase of inner mitochondrial membrane 17 homolog A (yeast)	Coding
TC16000149.hg.1	10.44	9.28	2.24	3.68e-05	0.0013	PMM2	phosphomannomutase 2	Coding
TC0X000870.hg.1	7.41	6.91	1.42	3.69e-05	0.0013	GEMIN8	gem nuclear organelle associated protein 8	Coding
TC12001657.hg.1	8.26	9.02	-1.7	3.69e-05	0.0013	PPM1H	protein phosphatase, Mg2+/Mn2+ dependent, 1H	Coding
TC15000829.hg.1	8.5	9.79	-2.43	3.7e-05	0.0013	GOLGA6L3	golgin A6 family-like 3	Coding
TC03001882.hg.1	13.13	13.7	-1.48	3.7e-05	0.0013	HLTF	helicase-like transcription factor	Coding
TC13000112.hg.1	11.67	10.62	2.08	3.72e-05	0.0013	PDS5B	PDS5 cohesin associated factor B	Coding
TC15000344.hg.1	12.25	7.93	20.01	3.72e-05	0.0013			Coding
TC06003728.hg.1	11.68	12.85	-2.24	3.72e-05	0.0013	PHIP	pleckstrin homology domain interacting protein	NonCoding
TC19001832.hg.1	8.58	8.08	1.42	3.73e-05	0.0013	TFPT	TCF3 (E2A) fusion partner (in childhood Leukemia)	Coding
TC08000208.hg.1	9.96	9.29	1.6	3.73e-05	0.0013	EPHX2	epoxide hydrolase 2, cytoplasmic	Coding
TC06004060.hg.1	8.12	8.61	-1.41	3.74e-05	0.0014	HLA-B	major histocompatibility complex, class I, B	Coding
TC02003773.hg.1	9.22	9.73	-1.42	3.75e-05	0.0014	NBEAL1	neurobeachin like 1	NonCoding
TC12001607.hg.1	5.65	6.2	-1.46	3.75e-05	0.0014	GLS2	glutaminase 2 (liver, mitochondrial)	Coding
TC02004955.hg.1	13.23	12.4	1.78	3.75e-05	0.0014	PPP1CB	protein phosphatase 1, catalytic subunit, beta isozyme	Coding
TC6_qbl_hap6000147.hg.1	7.98	8.48	-1.41	3.77e-05	0.0014	HLA-B	major histocompatibility complex, class I, B	Coding
TC21001068.hg.1	10.06	10.73	-1.59	3.78e-05	0.0014	BAGE; BAGE4; BAGE3; BAGE2; BAGE5	B melanoma antigen; B melanoma antigen family, member 4; B melanoma antigen family, member 3; B melanoma antigen family, member 2; B melanoma antigen family, member 5	Coding
TC12002970.hg.1	5.85	5.3	1.47	3.78e-05	0.0014	E2F7	E2F transcription factor 7	NonCoding
TC22000649.hg.1	7.27	6.72	1.47	3.78e-05	0.0014	GATSL3; TBC1D10A	GATS protein-like 3; TBC1 domain family, member 10A	Coding
TC20000571.hg.1	6.9	7.58	-1.61	3.79e-05	0.0014	SLC4A11	solute carrier family 4, sodium borate transporter, member 11	Coding
TC10000664.hg.1	6.86	6.17	1.62	3.8e-05	0.0014	CEP55	centrosomal protein 55kDa	Coding
TC02001194.hg.1	8.03	8.86	-1.78	3.8e-05	0.0014	CARF	calcium responsive transcription factor	Coding
TC15000802.hg.1	7.86	8.73	-1.83	3.8e-05	0.0014	EFTUD1P1	elongation factor Tu GTP binding domain containing 1 pseudogene 1	Coding
TC22001026.hg.1	7.13	6.44	1.61	3.81e-05	0.0014	GGT1	gamma-glutamyltransferase 1	NonCoding
TC02000582.hg.1	7.32	6.58	1.67	3.82e-05	0.0014	NCAPH	non-SMC condensin I complex subunit H	Coding
TC15002760.hg.1	8.24	7.49	1.69	3.82e-05	0.0014	ARHGAP11B	Rho GTPase activating protein 11B	Coding
TC10002476.hg.1	11.26	12.09	-1.77	3.83e-05	0.0014	PHYH	phytanoyl-CoA 2-hydroxylase	NonCoding
TC14001241.hg.1	8.57	7.92	1.57	3.85e-05	0.0014	PIGH	phosphatidylinositol glycan anchor biosynthesis class H	Coding
TC04000142.hg.1	6.43	6.99	-1.47	3.85e-05	0.0014	CC2D2A	coiled-coil and C2 domain containing 2A	Coding
TC09000398.hg.1	5.72	6.39	-1.59	3.86e-05	0.0014	DAPK1	death-associated protein kinase 1	Coding
TC05002751.hg.1	5.27	6.03	-1.68	3.88e-05	0.0014			NonCoding
TC07002520.hg.1	15.83	13.68	4.43	3.89e-05	0.0014	CBLL1	Cbl proto-oncogene-like 1, E3 ubiquitin protein ligase	NonCoding
TC02000964.hg.1	9.87	10.43	-1.48	3.9e-05	0.0014	TANC1	tetratricopeptide repeat, ankyrin repeat and coiled-coil containing 1	Coding
TC07003019.hg.1	9.54	8.87	1.59	3.9e-05	0.0014	ABHD11	abhydrolase domain containing 11	NonCoding
TC18000731.hg.1	12.71	11.07	3.11	3.91e-05	0.0014	NEDD4L	neural precursor cell expressed, developmentally down-regulated 4-like, E3 ubiquitin protein ligase	NonCoding
TC12000528.hg.1	5.41	4.74	1.59	3.91e-05	0.0014	INHBC	inhibin beta C	Coding
TC01000931.hg.1	7	7.76	-1.69	3.92e-05	0.0014	FAM102B	family with sequence similarity 102, member B	Coding
TC20000821.hg.1	10.13	10.81	-1.6	3.93e-05	0.0014	SAMHD1	SAM domain and HD domain 1	Coding
TC05002656.hg.1	9.93	10.58	-1.57	3.93e-05	0.0014	CYSTM1	cysteine-rich transmembrane module containing 1	NonCoding
TC02003576.hg.1	6.43	5.68	1.68	3.93e-05	0.0014			NonCoding
TC04002091.hg.1	5.51	6.1	-1.5	3.94e-05	0.0014	WDFY3-AS2	WDFY3 antisense RNA 2	NonCoding
TC18000277.hg.1	7.39	8.04	-1.56	3.94e-05	0.0014	ENOSF1	enolase superfamily member 1	Coding
TC06000153.hg.1	9.91	8.62	2.46	3.95e-05	0.0014	LRRC16A	leucine rich repeat containing 16A	Coding
TC01005049.hg.1	11.32	12.19	-1.82	3.95e-05	0.0014	BROX	BRO1 domain and CAAX motif containing	NonCoding
TC03003220.hg.1	7.81	6.46	2.55	3.95e-05	0.0014			NonCoding
TC11001565.hg.1	6.09	6.97	-1.84	3.95e-05	0.0014	LRRC4C	leucine rich repeat containing 4C	Coding
TC0X002343.hg.1	10.43	10.93	-1.42	3.96e-05	0.0014	IDS	iduronate 2-sulfatase	Coding
TC15001636.hg.1	7.02	7.56	-1.45	3.96e-05	0.0014	LOXL1-AS1	LOXL1 antisense RNA 1	Coding
TC12000392.hg.1	12.48	11.98	1.42	3.97e-05	0.0014	LARP4	La ribonucleoprotein domain family, member 4	Coding
TC01003773.hg.1	7.39	6.58	1.75	3.97e-05	0.0014	YOD1	YOD1 deubiquitinase	Coding
TC01001218.hg.1	7.71	7.19	1.44	3.97e-05	0.0014	OAZ3	ornithine decarboxylase antizyme 3	Coding
TC17000531.hg.1	15.29	14.5	1.73	3.98e-05	0.0014	TUBG1	tubulin, gamma 1	Coding
TC09000536.hg.1	6.34	6.91	-1.49	3.98e-05	0.0014	FSD1L	fibronectin type III and SPRY domain containing 1-like	Coding
TC02001218.hg.1	6.39	7.33	-1.91	3.98e-05	0.0014	ADAM23	ADAM metallopeptidase domain 23	Coding
TC01001206.hg.1	8.05	8.62	-1.48	3.99e-05	0.0014	ZNF687	zinc finger protein 687	Coding
TC12000062.hg.1	6.78	5.9	1.84	3.99e-05	0.0014	RAD51AP1	RAD51 associated protein 1	Coding
TC11003376.hg.1	10.97	11.78	-1.74	3.99e-05	0.0014	DDX6	DEAD (Asp-Glu-Ala-Asp) box helicase 6	NonCoding
TC01003994.hg.1	8.65	9.58	-1.91	4.01e-05	0.0014	B3GALNT2	beta-1,3-N-acetylgalactosaminyltransferase 2	Coding
TC02002055.hg.1	5.65	6.23	-1.49	4.02e-05	0.0014	REEP1	receptor accessory protein 1	Coding
TC21000647.hg.1	10.73	9.82	1.87	4.02e-05	0.0014			NonCoding
TC12001570.hg.1	6.62	7.34	-1.65	4.03e-05	0.0014	ZNF385A	zinc finger protein 385A	Coding
TC04001370.hg.1	5.4	5.93	-1.44	4.04e-05	0.0014	ABCG2	ATP binding cassette subfamily G member 2 (Junior blood group)	Coding
TC08001210.hg.1	9.89	10.68	-1.72	4.04e-05	0.0014	RB1CC1	RB1-inducible coiled-coil 1	Coding
TC09001343.hg.1	8.23	6.95	2.43	4.04e-05	0.0014			Coding
TC07003081.hg.1	8.98	9.63	-1.57	4.04e-05	0.0014	GATS	GATS, stromal antigen 3 opposite strand	NonCoding
TC01001568.hg.1	7.67	8.55	-1.84	4.05e-05	0.0014	MR1	major histocompatibility complex, class I-related	Coding
TC04001725.hg.1	8.74	9.72	-1.98	4.05e-05	0.0014	NEK1	NIMA-related kinase 1	Coding
TC20001312.hg.1	6.87	4.83	4.11	4.05e-05	0.0014	PMEPA1	prostate transmembrane protein, androgen induced 1	NonCoding
TC04000555.hg.1	8.58	7.13	2.74	4.05e-05	0.0014	CYP2U1	cytochrome P450, family 2, subfamily U, polypeptide 1	Coding
TC08001886.hg.1	5.72	6.8	-2.11	4.05e-05	0.0014	PLEKHA2	pleckstrin homology domain containing, family A (phosphoinositide binding specific) member 2	NonCoding
TC08001853.hg.1	5.88	7.75	-3.64	4.05e-05	0.0014			NonCoding
TC09001753.hg.1	8.92	8.19	1.66	4.06e-05	0.0014	NPDC1	neural proliferation, differentiation and control, 1	Coding
TC11002558.hg.1	7.03	7.58	-1.46	4.07e-05	0.0014	ZBED5-AS1	ZBED5 antisense RNA 1	NonCoding
TC17002241.hg.1	8.29	9.7	-2.66	4.07e-05	0.0014	MAPT	microtubule associated protein tau	NonCoding
TC05001797.hg.1	7.1	7.84	-1.67	4.09e-05	0.0014	PITX1	paired-like homeodomain 1	Coding
TC07001915.hg.1	15.04	13.99	2.06	4.1e-05	0.0014	HIPK2	homeodomain interacting protein kinase 2	Coding
TC08000167.hg.1	6.55	7.07	-1.44	4.1e-05	0.0014	BMP1	bone morphogenetic protein 1	Coding
TC02000836.hg.1	9.43	7.49	3.84	4.1e-05	0.0014			Coding
TC02000839.hg.1	9.43	7.49	3.84	4.1e-05	0.0014			Coding
TC02002312.hg.1	9.43	7.49	3.84	4.1e-05	0.0014			Coding
TC15001456.hg.1	10.27	11	-1.66	4.11e-05	0.0014	MYO5A	myosin VA	Coding
TC17001720.hg.1	8.7	8.04	1.58	4.12e-05	0.0014	MRPS23	mitochondrial ribosomal protein S23	Coding
TC19000027.hg.1	9.37	8.56	1.75	4.12e-05	0.0014	CNN2	calponin 2	Coding
TC10000365.hg.1	6.06	4.05	4.04	4.12e-05	0.0014			Coding
TC18000366.hg.1	6.16	6.92	-1.7	4.13e-05	0.0014			Coding
TC14000316.hg.1	9.43	8.52	1.88	4.13e-05	0.0014	CDKN3	cyclin-dependent kinase inhibitor 3	Coding
TC05002400.hg.1	10.82	11.44	-1.53	4.15e-05	0.0014	KIF2A	kinesin heavy chain member 2A	NonCoding
TC06001392.hg.1	14.57	12.08	5.61	4.15e-05	0.0014			Coding
TC13000660.hg.1	9.69	9.19	1.41	4.15e-05	0.0014	CAB39L	calcium binding protein 39-like	Coding
TC01006324.hg.1	6.5	7.13	-1.55	4.16e-05	0.0014	TMEM56	transmembrane protein 56	Coding
TC20000191.hg.1	10.07	9.54	1.44	4.17e-05	0.0014	HM13; MCTS2P	histocompatibility (minor) 13; malignant T-cell amplified sequence 2, pseudogene	Coding
TC09002517.hg.1	6.24	6.8	-1.47	4.17e-05	0.0014			NonCoding
TC12002032.hg.1	6.98	6.44	1.45	4.17e-05	0.0014	CIT; MIR1178	citron rho-interacting serine/threonine kinase; microRNA 1178	Coding
TC17001572.hg.1	7.04	7.58	-1.46	4.18e-05	0.0014	HDAC5	histone deacetylase 5	Coding
TC06003704.hg.1	7	7.85	-1.8	4.18e-05	0.0014	LOC727916	uncharacterized LOC727916	NonCoding
TC15001029.hg.1	8.27	7.16	2.16	4.19e-05	0.0014			Coding
TC18000391.hg.1	8.27	7.16	2.16	4.19e-05	0.0014			Coding
TCUn_gl000213000001.hg.1	8.27	7.16	2.16	4.19e-05	0.0014			Coding
TC01003838.hg.1	10.02	10.57	-1.47	4.2e-05	0.0014	RAB3GAP2; AURKAPS1	RAB3 GTPase activating protein subunit 2 (non-catalytic); aurora kinase A pseudogene 1	Coding
TC08000383.hg.1	8.8	9.57	-1.71	4.2e-05	0.0015	LYN	LYN proto-oncogene, Src family tyrosine kinase	Coding
TC11000777.hg.1	12.71	13.35	-1.55	4.2e-05	0.0015	PLEKHB1	pleckstrin homology domain containing, family B (evectins) member 1	Coding
TC15000751.hg.1	7.24	6.71	1.45	4.21e-05	0.0015	ABHD17C	abhydrolase domain containing 17C	Coding
TC04001001.hg.1	7.49	8.02	-1.44	4.23e-05	0.0015	PPP2R2C	protein phosphatase 2, regulatory subunit B, gamma	Coding
TC09000197.hg.1	5.68	6.24	-1.47	4.23e-05	0.0015	LINC00950	long intergenic non-protein coding RNA 950	Coding
TC18000461.hg.1	13.38	13.94	-1.47	4.25e-05	0.0015	TPGS2	tubulin polyglutamylase complex subunit 2	Coding
TC01001791.hg.1	8.19	7.36	1.78	4.25e-05	0.0015	CENPF	centromere protein F	Coding
TC0X000110.hg.1	9.21	8.45	1.69	4.26e-05	0.0015	PRDX4	peroxiredoxin 4	Coding
TC01006429.hg.1	10.77	11.4	-1.54	4.3e-05	0.0015	NBPF9; NBPF15; NBPF14; NBPF20; NBPF1; NBPF10; NBPF19; NBPF8	neuroblastoma breakpoint family, member 9; neuroblastoma breakpoint family, member 15; neuroblastoma breakpoint family, member 14; neuroblastoma breakpoint family, member 20; neuroblastoma breakpoint family, member 1; neuroblastoma breakpoint family, member 10; neuroblastoma breakpoint family, member 19; neuroblastoma breakpoint family, member 8	Coding
TC01000545.hg.1	8.06	7.26	1.74	4.31e-05	0.0015	CDC20	cell division cycle 20	Coding
TC06001584.hg.1	10.53	11.27	-1.67	4.31e-05	0.0015	TAPBP	TAP binding protein (tapasin)	Coding
TC12000237.hg.1	11.71	10.44	2.41	4.31e-05	0.0015	CMAS	cytidine monophosphate N-acetylneuraminic acid synthetase	Coding
TC07000732.hg.1	6.15	5.44	1.64	4.34e-05	0.0015	KCND2	potassium channel, voltage gated Shal related subfamily D, member 2	Coding
TC01000563.hg.1	7.13	6.52	1.53	4.34e-05	0.0015	KIF2C	kinesin family member 2C	Coding
TC21000352.hg.1	10.92	11.41	-1.41	4.35e-05	0.0015	RWDD2B	RWD domain containing 2B	Coding
TC12001916.hg.1	5.57	6.06	-1.4	4.35e-05	0.0015	NUAK1	NUAK family, SNF1-like kinase, 1	Coding
TC0X000036.hg.1	8.27	7.71	1.47	4.37e-05	0.0015	WWC3	WWC family member 3	Coding
TC07001514.hg.1	8.59	9.36	-1.71	4.37e-05	0.0015	GTF2IRD2; GTF2IRD2B	GTF2I repeat domain containing 2; GTF2I repeat domain containing 2B	Coding
TC20000065.hg.1	8.52	7.78	1.67	4.37e-05	0.0015	CRLS1	cardiolipin synthase 1	Coding
TC02002730.hg.1	8.72	8.01	1.63	4.38e-05	0.0015	KANSL1L	KAT8 regulatory NSL complex subunit 1 like	Coding
TC19002254.hg.1	12.37	11.88	1.4	4.38e-05	0.0015	ZNF667-AS1	ZNF667 antisense RNA 1 (head to head)	NonCoding
TC03002740.hg.1	10.97	11.86	-1.85	4.39e-05	0.0015	FAM43A	family with sequence similarity 43, member A	NonCoding
TC16001530.hg.1	7.11	6.5	1.53	4.39e-05	0.0015	ORC6	origin recognition complex subunit 6	NonCoding
TC02000809.hg.1	9.49	8.53	1.95	4.4e-05	0.0015	PTPN18	protein tyrosine phosphatase, non-receptor type 18 (brain-derived)	Coding
TC03001926.hg.1	6.29	6.92	-1.55	4.41e-05	0.0015	PLCH1	phospholipase C, eta 1	Coding
TC08001876.hg.1	11.54	10.8	1.67	4.42e-05	0.0015	MAK16	MAK16 homolog	NonCoding
TC10001349.hg.1	11.55	10.68	1.82	4.42e-05	0.0015	SLC25A16	solute carrier family 25 (mitochondrial carrier), member 16	Coding
TC0X000206.hg.1	6.3	5.39	1.88	4.42e-05	0.0015			Coding
TC05001053.hg.1	9.19	9.71	-1.43	4.43e-05	0.0015	SQSTM1	sequestosome 1	Coding
TC02003381.hg.1	11.27	11.8	-1.44	4.44e-05	0.0015			NonCoding
TC06001809.hg.1	12.05	12.63	-1.49	4.44e-05	0.0015	ICK	intestinal cell (MAK-like) kinase	Coding
TC15000951.hg.1	4.99	4.44	1.47	4.44e-05	0.0015	IGF1R	insulin-like growth factor 1 receptor	Coding
TC22001460.hg.1	7.64	7.13	1.42	4.44e-05	0.0015	GGT1; GGT2; GGTLC1; GGTLC2	gamma-glutamyltransferase 1; gamma-glutamyltransferase 2; gamma-glutamyltransferase light chain 1; gamma-glutamyltransferase light chain 2	Coding
TC13001505.hg.1	5.05	5.64	-1.51	4.44e-05	0.0015	GUCY1B2	guanylate cyclase 1, soluble, beta 2 (pseudogene)	NonCoding
TC03003170.hg.1	6.69	7.56	-1.83	4.45e-05	0.0015	PLCH1	phospholipase C, eta 1	NonCoding
TC07001377.hg.1	9.58	10.22	-1.56	4.45e-05	0.0015	COBL	cordon-bleu WH2 repeat protein	Coding
TC17001171.hg.1	12.7	12.22	1.4	4.46e-05	0.0015	NCOR1	nuclear receptor corepressor 1	Coding
TC15001079.hg.1	6.8	6.01	1.73	4.46e-05	0.0015	ATP10A	ATPase, class V, type 10A	Coding
TC02002619.hg.1	8.41	7.76	1.57	4.47e-05	0.0015	HIBCH	3-hydroxyisobutyryl-CoA hydrolase	Coding
TC19000746.hg.1	5.8	6.35	-1.47	4.49e-05	0.0015	CPT1C	carnitine palmitoyltransferase 1C	Coding
[truncated: 65,533 more rows]

## Sheet: biculvsdmso
#%result_name=Analysis_2
#%array_type=HTA-2_0
#%annotation=HTA-2_0.r3.na36.hg19.a1.transcript.csv
#%comparison=10uM Bicul vs DMSO
ID	Fold Change	Expressed in Both Conditions	Gene Symbol	Description	Group	Exon Splicing Index	Exon P-val	Exon FDR P-val	Exon Event Name	Exon Event Score	Exon Expressed in At least One Condition
TC01003226.hg.1	-5.24	T	SELENBP1	selenium binding protein 1	Coding	-17.76	9.11e-08	0.0001	Intron Retention	0.73	T
TC14000951.hg.1	-2.73	T	SLC7A8	solute carrier family 7 (amino acid transporter light chain, L system), member 8	Coding	24.52	2.17e-10	7.74e-06	Cassette Exon	0.68	T
TC16000099.hg.1	3.69	T	IL32	interleukin 32	Coding	10.27	4.5e-07	0.0003	Cassette Exon	0.66	T
TC01000555.hg.1	1.3	T	ATP6V0B	ATPase, H+ transporting, lysosomal 21kDa, V0 subunit b	Coding	-4.58	6.91e-06	0.001	Intron Retention	0.64	T
TC17000085.hg.1	-1.43	T	ACADVL	acyl-CoA dehydrogenase, very long chain	Coding	-5.49	4.76e-05	0.0027	Intron Retention	0.62	T
TC01001473.hg.1	5.25	T	ATP1B1	ATPase, Na+/K+ transporting, beta 1 polypeptide	Coding	10.21	4.24e-07	0.0003	Alternative 3' Acceptor Site	0.62	T
TC0X000824.hg.1	1.27	T	VCX2; VCX3A; VCX	variable charge, X-linked 2; variable charge, X-linked 3A; variable charge, X-linked	Coding	4.3	1.15e-05	0.0013	Intron Retention	0.61	T
TC6_cox_hap2000180.hg.1	1.02	T	NELFE; MIR1236	negative elongation factor complex member E; microRNA 1236	Coding	-3.94	7.24e-07	0.0004	Intron Retention	0.61	T
TC6_dbb_hap3000169.hg.1	1.02	T	NELFE; MIR1236	negative elongation factor complex member E; microRNA 1236	Coding	-3.94	7.24e-07	0.0004	Intron Retention	0.61	T
TC6_mcf_hap5000155.hg.1	1.02	T	NELFE; MIR1236	negative elongation factor complex member E; microRNA 1236	Coding	-3.94	7.24e-07	0.0004	Intron Retention	0.61	T
TC6_qbl_hap6000170.hg.1	1.02	T	NELFE; MIR1236	negative elongation factor complex member E; microRNA 1236	Coding	-3.94	7.24e-07	0.0004	Intron Retention	0.61	T
TC6_ssto_hap7000148.hg.1	1.02	T	NELFE; MIR1236	negative elongation factor complex member E; microRNA 1236	Coding	-3.94	7.24e-07	0.0004	Intron Retention	0.61	T
TC01001263.hg.1	-2.1	T	INTS3	integrator complex subunit 3	Coding	-4.48	1.14e-06	0.0004	Intron Retention	0.61	T
TC06001552.hg.1	1.02	T	NELFE; MIR1236	negative elongation factor complex member E; microRNA 1236	Coding	-3.83	8.38e-07	0.0004	Intron Retention	0.6	T
TC13000329.hg.1	-2.32	T	GPC6	glypican 6	Coding	-16.18	2.71e-07	0.0002	Cassette Exon	0.59	T
TC12000346.hg.1	1.19	T	PFKM	phosphofructokinase, muscle	Coding	-5.13	0.0008	0.0125	Intron Retention	0.59	T
TC11000201.hg.1	-2.3	T	PARVA	parvin, alpha	Coding	-4.93	7.57e-06	0.0011	Cassette Exon	0.55	T
TC0Y000017.hg.1	-6.08	T	ZFY	zinc finger protein, Y-linked	Coding	-10.45	2.13e-08	6.37e-05	Cassette Exon	0.55	T
TC19002696.hg.1	-1.68	T	SYNE4	spectrin repeat containing, nuclear envelope family member 4	Coding	-4.37	1.35e-05	0.0014	Intron Retention	0.54	T
TC17002899.hg.1	-1.19	T	LOC440434; LOC101060522; LOC101060471; LOC101060440; TBC1D3; RP11-1407O15.2	aminopeptidase puromycin sensitive pseudogene; puromycin-sensitive aminopeptidase-like protein-like; TBC1 domain family member 3F-like; TBC1 domain family, member 3	Coding	-4.49	2.01e-05	0.0017	Intron Retention	0.52	T
TC19000072.hg.1	-1.03	T	HMG20B	high mobility group 20B	Coding	-3.68	2.13e-05	0.0018	Intron Retention	0.51	T
TC11000827.hg.1	-3.55	T	CAPN5	calpain 5	Coding	-3.39	1.66e-06	0.0005	Cassette Exon	0.51	T
TC15000695.hg.1	-4.17	T	NEIL1	nei-like DNA glycosylase 1	Coding	-6.13	8.23e-06	0.0011	Intron Retention	0.5	T
TC07001373.hg.1	2.55	T	DDC	dopa decarboxylase	Coding	5.97	2.75e-06	0.0007	Cassette Exon	0.49	T
TC12001003.hg.1	1.09	T	AACS	acetoacetyl-CoA synthetase	Coding	-3.48	3.65e-05	0.0024	Intron Retention	0.49	T
TC0X000116.hg.1	-1.06	T	ZFX	zinc finger protein, X-linked	Coding	-4.95	5.7e-07	0.0003	Cassette Exon	0.49	T
TC17000655.hg.1	-1.82	T	PDK2	pyruvate dehydrogenase kinase, isozyme 2	Coding	-3.52	2.86e-05	0.0021	Cassette Exon	0.49	T
TC0Y000072.hg.1	-7.42	T	EIF1AY	eukaryotic translation initiation factor 1A, Y-linked	Coding	5.43	0.0003	0.0074	Intron Retention	0.48	T
TC02000742.hg.1	1.09	T	DDX18	DEAD (Asp-Glu-Ala-Asp) box polypeptide 18	Coding	-3.31	2.35e-05	0.0019	Intron Retention	0.48	T
TC02001089.hg.1	3.8	T	DNAJC10	DnaJ (Hsp40) homolog, subfamily C, member 10	Coding	-4.25	1.8e-05	0.0017	Intron Retention	0.47	T
TC06001260.hg.1	-3.76	T	TFAP2A	transcription factor AP-2 alpha (activating enhancer binding protein 2 alpha)	Coding	-14.68	8.64e-08	0.0001	Cassette Exon	0.47	T
TC13000109.hg.1	20.87	T	FRY	FRY microtubule binding protein	Coding	-7.52	4.72e-05	0.0027	Alternative Last Exon	0.47	T
TC16002079.hg.1	-1.43	T	HSF4; FBXL8	heat shock transcription factor 4; F-box and leucine-rich repeat protein 8	Coding	-4.19	0.0024	0.0238	Alternative 5' Donor Site	0.47	T
TC0X000030.hg.1	1.78	T	VCX3B; VCX3A; VCX	variable charge, X-linked 3B; variable charge, X-linked 3A; variable charge, X-linked	Coding	4.72	0.0001	0.004	Intron Retention	0.46	T
TC05001385.hg.1	15.39	T	PLK2	polo-like kinase 2	Coding	-7.33	0.0002	0.0063	Intron Retention	0.46	T
TC06001583.hg.1	-3	T	RGL2	ral guanine nucleotide dissociation stimulator-like 2	Coding	3.85	0.0002	0.0059	Intron Retention	0.46	T
TC01001183.hg.1	-4.63	T	CIART	circadian associated repressor of transcription	Coding	-7.04	9.73e-08	0.0001	Cassette Exon	0.46	T
TC18000141.hg.1	-3.69	T	DTNA	dystrobrevin, alpha	Coding	3.29	3.69e-05	0.0024	Cassette Exon	0.46	T
TC07003333.hg.1	-1.45	T	NSUN5P1	NOP2/Sun domain family, member 5 pseudogene 1	Coding	-3.26	0.0001	0.0047	Intron Retention	0.46	T
TC01002342.hg.1	-1.92	T	TCEA3	transcription elongation factor A (SII), 3	Coding	-19.6	5.99e-08	0.0001	Cassette Exon	0.45	T
TC10000211.hg.1	2.95	T	MAP3K8	mitogen-activated protein kinase kinase kinase 8	Coding	3.71	4.04e-06	0.0008	Cassette Exon	0.45	T
TC04000155.hg.1	4.33	T	NCAPG	non-SMC condensin I complex subunit G	Coding	-4.34	2.52e-06	0.0007	Alternative 5' Donor Site	0.45	T
TC0X000801.hg.1	-1.92	T	ZBED1; DHRSX	zinc finger, BED-type containing 1; dehydrogenase/reductase (SDR family) X-linked	Coding	-4.05	2.94e-06	0.0007	Cassette Exon	0.45	T
TC01001373.hg.1	-1	T	LY9	lymphocyte antigen 9	Coding	-3.68	0.007	0.0454	Intron Retention	0.45	T
TC05000284.hg.1	-1.51	T	MAST4	microtubule associated serine/threonine kinase family member 4	Coding	3.73	1.3e-06	0.0005	Cassette Exon	0.45	T
TC07001163.hg.1	-1.32	T	AGR2	anterior gradient 2, protein disulphide isomerase family member	Coding	-5.85	1.13e-06	0.0004	Cassette Exon	0.44	T
TC04001486.hg.1	-1.9	T	CAMK2D	calcium/calmodulin-dependent protein kinase II delta	Coding	-3.32	1.3e-06	0.0005	Cassette Exon	0.44	T
TC16000773.hg.1	-1.96	T	PKD1	polycystic kidney disease 1 (autosomal dominant)	Coding	-4.82	1.62e-05	0.0016	Alternative 3' Acceptor Site	0.44	T
TC20000357.hg.1	1.93	T	UBE2C	ubiquitin-conjugating enzyme E2C	Coding	4.66	3.58e-06	0.0008	Cassette Exon	0.44	T
TC02002194.hg.1	9.98	T	MALL	mal, T-cell differentiation protein-like	Coding	3.83	1.82e-05	0.0017	Cassette Exon	0.44	T
TC19000755.hg.1	-1.88	T	MYH14	myosin, heavy chain 14, non-muscle	Coding	-7.95	1.91e-06	0.0006	Cassette Exon	0.44	T
TC07001846.hg.1	1.24	T	IMPDH1	IMP (inosine 5-monophosphate) dehydrogenase 1	Coding	11.64	2.14e-06	0.0006	Alternative 3' Acceptor Site	0.44	T
TC0Y000052.hg.1	-113.4	T	USP9Y	ubiquitin specific peptidase 9, Y-linked	Coding	6.55	4.2e-06	0.0008	Alternative 3' Acceptor Site	0.44	T
TC02001238.hg.1	5.46	T	MAP2	microtubule associated protein 2	Coding	4.37	5.3e-05	0.0028	Intron Retention	0.44	T
TC11000542.hg.1	3.72	T	FADS2	fatty acid desaturase 2	Coding	4.29	8.3e-06	0.0011	Cassette Exon	0.44	T
TC11003468.hg.1	-1.73	T	TMEM25	transmembrane protein 25	Coding	-3.92	1.03e-06	0.0004	Cassette Exon	0.44	T
TC0Y000057.hg.1	-3.58	T	NLGN4Y	neuroligin 4, Y-linked	Coding	-6.38	2.3e-05	0.0019	Cassette Exon	0.44	T
TC09001258.hg.1	-1.36	T	TLE1	transducin-like enhancer of split 1 (E(sp1) homolog, Drosophila)	Coding	3.61	0.0001	0.0043	Cassette Exon	0.44	T
TC02002948.hg.1	1.18	T	HDLBP	high density lipoprotein binding protein	Coding	-3.75	0.001	0.0141	Intron Retention	0.44	T
TC21000345.hg.1	-3.21	T	ADAMTS1	ADAM metallopeptidase with thrombospondin type 1 motif 1	Coding	-4.98	4.85e-05	0.0027	Alternative 3' Acceptor Site	0.43	T
TC0Y000185.hg.1	-5.27	T	KDM5D	lysine (K)-specific demethylase 5D	Coding	-21.35	6.79e-09	4.01e-05	Cassette Exon	0.43	T
TC17001724.hg.1	1.84	T	SRSF1	serine/arginine-rich splicing factor 1	Coding	-3.38	0.0002	0.0061	Intron Retention	0.43	T
TC09000207.hg.1	3.79	T	MELK	maternal embryonic leucine zipper kinase	Coding	-4.22	8.86e-07	0.0004	Cassette Exon	0.43	T
TC02001683.hg.1	1.07	T	EIF2B4	eukaryotic translation initiation factor 2B, subunit 4 delta, 67kDa	Coding	-2.84	7.61e-05	0.0034	Intron Retention	0.43	T
TC16000477.hg.1	-1.45	T	NUP93	nucleoporin 93kDa	Coding	3.61	4.16e-05	0.0025	Cassette Exon	0.43	T
TC03002425.hg.1	2.02	T			NonCoding	5.26	0.0002	0.006	Intron Retention	0.43	T
TC11000684.hg.1	-2.29	T	SSH3	slingshot protein phosphatase 3	Coding	3.38	0.0004	0.0081	Intron Retention	0.43	T
TC03001503.hg.1	1.47	T	C3orf67	chromosome 3 open reading frame 67	Coding	4.36	1.16e-05	0.0013	Cassette Exon	0.43	T
TC17000120.hg.1	-1.09	T	CHD3	chromodomain helicase DNA binding protein 3	Coding	-8.08	8.84e-06	0.0012	Alternative 3' Acceptor Site	0.42	T
TC06002214.hg.1	-1.28	T	LATS1	large tumor suppressor kinase 1	Coding	3.94	2.48e-06	0.0007	Cassette Exon	0.42	T
TC01001090.hg.1	1.04	T	TXNIP	thioredoxin interacting protein	Coding	-2.85	3.99e-06	0.0008	Intron Retention	0.42	T
TC0Y000118.hg.1	-2.01	T	ZBED1; DHRSX	zinc finger, BED-type containing 1; dehydrogenase/reductase (SDR family) X-linked	Coding	-3.77	3.4e-06	0.0007	Cassette Exon	0.42	T
TC17001755.hg.1	1.03	T	TBC1D3P1-DHX40P1	TBC1D3P1-DHX40P1 readthrough transcribed pseudogene	Coding	4.07	3.72e-06	0.0008	Cassette Exon	0.42	T
TC02001188.hg.1	1.69	T	NOP58	NOP58 ribonucleoprotein	Coding	5.86	1.55e-05	0.0015	Alternative 3' Acceptor Site	0.42	T
TC06002003.hg.1	-1.43	T	MICAL1	microtubule associated monooxygenase, calponin and LIM domain containing 1	Coding	9.56	1.92e-07	0.0002	Alternative First Exon	0.41	T
TC17001675.hg.1	-5.15	T	DLX3	distal-less homeobox 3	Coding	5.49	8.29e-07	0.0004	Alternative 3' Acceptor Site	0.41	T
TC02001081.hg.1	-1.22	T	UBE2E3	ubiquitin-conjugating enzyme E2E 3	Coding	-7.17	9.01e-08	0.0001	Complex Event	0.41	T
TC01002383.hg.1	1.52	T	STMN1; MIR3917	stathmin 1; microRNA 3917	Coding	5.11	5.65e-05	0.0029	Alternative 5' Donor Site	0.41	T
TC02002908.hg.1	1.13	T	RAB17	RAB17, member RAS oncogene family	Coding	-3.31	0.0049	0.0367	Intron Retention	0.41	T
TC02002747.hg.1	-1.12	T	FN1	fibronectin 1	Coding	2.41	6.24e-07	0.0003	Cassette Exon	0.41	T
TC6_qbl_hap6000195.hg.1	-2.87	T	RGL2	ral guanine nucleotide dissociation stimulator-like 2	Coding	3.53	0.0003	0.0066	Intron Retention	0.41	T
TC02004967.hg.1	1.12	T	APLF; PROKR1	aprataxin and PNKP like factor; prokineticin receptor 1	Coding	3.53	2.96e-05	0.0021	Cassette Exon	0.41	T
TC02001260.hg.1	1.45	T	ATIC	5-aminoimidazole-4-carboxamide ribonucleotide formyltransferase/IMP cyclohydrolase	Coding	-4.64	2.33e-05	0.0019	Alternative 3' Acceptor Site	0.41	T
TC6_cox_hap2000207.hg.1	-2.87	T	RGL2	ral guanine nucleotide dissociation stimulator-like 2	Coding	3.51	0.0003	0.0066	Intron Retention	0.41	T
TC6_dbb_hap3000193.hg.1	-2.87	T	RGL2	ral guanine nucleotide dissociation stimulator-like 2	Coding	3.51	0.0003	0.0066	Intron Retention	0.41	T
TC6_mcf_hap5000182.hg.1	-2.87	T	RGL2	ral guanine nucleotide dissociation stimulator-like 2	Coding	3.51	0.0003	0.0066	Intron Retention	0.41	T
TC07000724.hg.1	-1.34	T	ST7; ST7-OT4; ST7-OT3	suppression of tumorigenicity 7; ST7 overlapping transcript 4; ST7 overlapping transcript 3	Coding	3.15	1.15e-06	0.0004	Cassette Exon	0.41	T
TC06004056.hg.1	1.54	T	GOPC	golgi-associated PDZ and coiled-coil motif containing	Coding	-3.11	5.15e-05	0.0028	Intron Retention	0.41	T
TC6_cox_hap2000248.hg.1	-2.57	T	GABBR1	gamma-aminobutyric acid (GABA) B receptor, 1	Coding	-6.37	1.06e-07	0.0001	Alternative 5' Donor Site	0.41	T
TC6_dbb_hap3000227.hg.1	-2.57	T	GABBR1	gamma-aminobutyric acid (GABA) B receptor, 1	Coding	-6.37	1.06e-07	0.0001	Alternative 5' Donor Site	0.41	T
TC6_mcf_hap5000214.hg.1	-2.57	T	GABBR1	gamma-aminobutyric acid (GABA) B receptor, 1	Coding	-6.37	1.06e-07	0.0001	Alternative 5' Donor Site	0.41	T
TC04002914.hg.1	-1.36	T	CYP4V2	cytochrome P450, family 4, subfamily V, polypeptide 2	Coding	-3.88	8.07e-06	0.0011	Intron Retention	0.41	T
TC6_qbl_hap6000226.hg.1	-2.55	T	GABBR1	gamma-aminobutyric acid (GABA) B receptor, 1	Coding	-6.47	1.11e-07	0.0001	Alternative 5' Donor Site	0.41	T
TC22000260.hg.1	2.83	T	MCM5	minichromosome maintenance complex component 5	Coding	-3.14	1.22e-05	0.0014	Intron Retention	0.41	T
TC20000466.hg.1	-1.1	T	GNAS	GNAS complex locus	Coding	-3.97	1.39e-05	0.0015	Alternative 3' Acceptor Site	0.41	T
TC01000288.hg.1	1.63	T	EPHB2	EPH receptor B2	Coding	3.36	6.96e-05	0.0033	Cassette Exon	0.41	T
TC14001509.hg.1	1.26	T	WARS	tryptophanyl-tRNA synthetase	Coding	-3.56	0.0002	0.0056	Cassette Exon	0.4	T
TC14001312.hg.1	-1.62	T	RPS6KL1	ribosomal protein S6 kinase-like 1	Coding	-4	3.64e-05	0.0023	Cassette Exon	0.4	T
TC06004121.hg.1	-5.18	T	ATF6B	activating transcription factor 6 beta	Coding	3.54	1.5e-05	0.0015	Intron Retention	0.4	T
TC08001735.hg.1	-1.48	T	NRBP2	nuclear receptor binding protein 2	Coding	-4.49	3.14e-06	0.0007	Cassette Exon	0.4	T
TC18000202.hg.1	-1.18	T	NEDD4L	neural precursor cell expressed, developmentally down-regulated 4-like, E3 ubiquitin protein ligase	Coding	-15.36	3.63e-06	0.0008	Complex Event	0.4	T
TC08000482.hg.1	28.13	T	RDH10	retinol dehydrogenase 10 (all-trans)	Coding	-10.29	4.33e-07	0.0003	Alternative 5' Donor Site	0.4	T
TC20001741.hg.1	10.64	T	FKBP1A	FK506 binding protein 1A	Coding	-7.38	1.05e-06	0.0004	Intron Retention	0.4	T
TC10001309.hg.1	4.04	T	ZWINT	ZW10 interacting kinetochore protein	Coding	-3.57	4.6e-06	0.0009	Intron Retention	0.4	T
TC03003391.hg.1	-2.73	T	SLC12A8	solute carrier family 12, member 8	Coding	-4.08	2.45e-06	0.0006	Cassette Exon	0.4	T
TC11001860.hg.1	1.02	T	FTH1	ferritin, heavy polypeptide 1	Coding	-7.65	1.11e-05	0.0013	Cassette Exon	0.4	T
TC09001064.hg.1	1.25	T	HINT2	histidine triad nucleotide binding protein 2	Coding	-3	5.98e-05	0.003	Intron Retention	0.4	T
TC11003199.hg.1	-1.39	T	SF1	splicing factor 1	NonCoding	-6.5	1.85e-05	0.0017	Alternative 3' Acceptor Site	0.4	T
TC07001559.hg.1	58.01	T	SEMA3C	sema domain, immunoglobulin domain (Ig), short basic domain, secreted, (semaphorin) 3C	Coding	-5.47	0.0002	0.0057	Cassette Exon	0.4	T
TC03000309.hg.1	1.04	T	SEMA3B	sema domain, immunoglobulin domain (Ig), short basic domain, secreted, (semaphorin) 3B	Coding	-3.4	0.0002	0.006	Intron Retention	0.4	T
TC20000337.hg.1	-1.13	T	YWHAB	tyrosine 3-monooxygenase/tryptophan 5-monooxygenase activation protein, beta	Coding	7.92	6.4e-08	0.0001	Cassette Exon	0.4	T
TC04001143.hg.1	-1.56	T	UCHL1-AS1	UCHL1 antisense RNA 1 (head to head)	Coding	-6.37	9.21e-09	4.36e-05	Alternative Last Exon	0.4	T
TC12003242.hg.1	1.05	T	PCBP2	poly(rC) binding protein 2	Coding	-3.47	0.0004	0.0088	Intron Retention	0.4	T
TC17001893.hg.1	-1.54	T	EXOC7	exocyst complex component 7	Coding	-6.22	4.91e-05	0.0027	Alternative 3' Acceptor Site	0.39	T
TC0Y000163.hg.1	-2.08	T	UTY	ubiquitously transcribed tetratricopeptide repeat containing, Y-linked	Coding	-10.3	3.35e-08	7.74e-05	Cassette Exon	0.39	T
TC04001824.hg.1	-12.04	T	FAT1	FAT atypical cadherin 1	Coding	4.11	7.95e-06	0.0011	Cassette Exon	0.39	T
TC20001740.hg.1	8.89	T	SDCBP2	syndecan binding protein (syntenin) 2	Coding	-5.28	8.2e-07	0.0004	Intron Retention	0.39	T
TC06004112.hg.1	-2.04	T	GABBR1	gamma-aminobutyric acid (GABA) B receptor, 1	Coding	-9.13	2.72e-05	0.002	Cassette Exon	0.39	T
TC01001097.hg.1	-2.44	T	PIAS3	protein inhibitor of activated STAT 3	Coding	3.46	0.0001	0.0041	Cassette Exon	0.39	T
TC17001173.hg.1	-1.77	T	CENPV	centromere protein V	Coding	-3.6	0.0003	0.007	Cassette Exon	0.39	T
TC01002199.hg.1	-1	T	FBXO2	F-box protein 2	Coding	4.41	0.021	0.091	Intron Retention	0.39	T
TC03003352.hg.1	-1.11	T	RBM5	RNA binding motif protein 5	Coding	-4.24	0.0001	0.0041	Alternative 5' Donor Site	0.39	T
TC02000720.hg.1	-4.6	T	IL1RN	interleukin 1 receptor antagonist	Coding	4.78	2.18e-06	0.0006	Cassette Exon	0.39	T
TC0X000296.hg.1	1.02	T	MAGED1	MAGE family member D1	Coding	6.12	1.87e-05	0.0017	Cassette Exon	0.39	T
TC19000316.hg.1	-1.61	T	TPM4	tropomyosin 4	Coding	2.09	8.55e-05	0.0036	Cassette Exon	0.39	T
TC07000424.hg.1	-1.88	T	AUTS2	autism susceptibility candidate 2	Coding	-10.45	2.41e-07	0.0002	Alternative 5' Donor Site	0.39	T
TC06001046.hg.1	-1.13	T	ADGRG6	adhesion G protein-coupled receptor G6	Coding	4.77	1.56e-07	0.0002	Cassette Exon	0.39	T
TC11001968.hg.1	1.06	T	LOC101928069	uncharacterized LOC101928069	Coding	3.82	5.91e-07	0.0003	Cassette Exon	0.39	T
TC07001747.hg.1	3.11	T	LAMB1	laminin, beta 1	Coding	-3.83	1.11e-05	0.0013	Cassette Exon	0.39	T
TC09001773.hg.1	-1.31	T	PNPLA7	patatin-like phospholipase domain containing 7	Coding	-9.64	1.26e-05	0.0014	Cassette Exon	0.39	T
TC11001911.hg.1	-1.25	T	SF1	splicing factor 1	Coding	-6.03	7.55e-05	0.0034	Alternative 3' Acceptor Site	0.38	T
TC11002446.hg.1	-1.16	T	ARHGAP32	Rho GTPase activating protein 32	Coding	-3.2	0.0007	0.0117	Intron Retention	0.38	T
TC0Y000053.hg.1	-6.18	T	DDX3Y	DEAD (Asp-Glu-Ala-Asp) box helicase 3, Y-linked	Coding	-11.97	4.7e-08	9.32e-05	Cassette Exon	0.38	T
TC03001535.hg.1	-2.15	T	EOGT	EGF domain-specific O-linked N-acetylglucosamine (GlcNAc) transferase	Coding	3.31	0.0051	0.0373	Intron Retention	0.38	T
TC05001457.hg.1	-1.43	T	GTF2H2; GTF2H2C; GTF2H2B	general transcription factor IIH subunit 2; GTF2H2 family member C; general transcription factor IIH subunit 2B (pseudogene)	Coding	-3.94	7.1e-05	0.0033	Alternative 5' Donor Site	0.38	T
TC15001713.hg.1	-1.04	T	CTSH	cathepsin H	Coding	-4.55	0.0002	0.0051	Alternative 5' Donor Site	0.38	T
TC20000819.hg.1	-1.14	T	SOGA1	suppressor of glucose, autophagy associated 1	Coding	-2.98	1.71e-05	0.0016	Intron Retention	0.38	T
TC10001725.hg.1	-1.9	T	CHST15	carbohydrate (N-acetylgalactosamine 4-sulfate 6-O) sulfotransferase 15	Coding	-3.63	3.92e-06	0.0008	Alternative 3' Acceptor Site	0.38	T
TC19000477.hg.1	1.01	T	RBM42	RNA binding motif protein 42	Coding	-6.07	0.0012	0.0156	Alternative 5' Donor Site	0.38	T
TC01001670.hg.1	1.51	T	ELF3	E74-like factor 3 (ets domain transcription factor, epithelial-specific )	Coding	2.99	3.77e-05	0.0024	Cassette Exon	0.38	T
TC0X002300.hg.1	3.5	T	TSPAN7	tetraspanin 7	Coding	-4.72	1.25e-06	0.0005	Cassette Exon	0.38	T
TC03000419.hg.1	1.43	T	MITF	microphthalmia-associated transcription factor	Coding	5.69	1.02e-05	0.0012	Cassette Exon	0.38	T
TC08001472.hg.1	-1.17	T	COX6C	cytochrome c oxidase subunit VIc	Coding	-4.75	6.59e-05	0.0032	Cassette Exon	0.38	T
TC22000376.hg.1	-1	T	ARHGAP8; PRR5; PRR5-ARHGAP8	Rho GTPase activating protein 8; proline rich 5 (renal); PRR5-ARHGAP8 readthrough	Coding	-2.79	7.96e-06	0.0011	Intron Retention	0.38	T
TC01000545.hg.1	4.02	T	CDC20	cell division cycle 20	Coding	-3.24	1.51e-05	0.0015	Intron Retention	0.38	T
TC01003337.hg.1	1.49	T	CCT3	chaperonin containing TCP1, subunit 3 (gamma)	Coding	-4.48	5.28e-06	0.0009	Alternative 5' Donor Site	0.38	T
TC15000270.hg.1	3.8	T	THBS1	thrombospondin 1	Coding	-4.62	7.26e-05	0.0033	Cassette Exon	0.38	T
TC6_dbb_hap3000238.hg.1	-4.68	T	ATF6B	activating transcription factor 6 beta	Coding	3.24	1.79e-05	0.0017	Intron Retention	0.38	T
TC6_mann_hap4000197.hg.1	-2.52	T	GABBR1	gamma-aminobutyric acid (GABA) B receptor, 1	Coding	-5.91	1.61e-07	0.0002	Alternative 5' Donor Site	0.37	T
TC12001754.hg.1	1.92	T	OSBPL8	oxysterol binding protein-like 8	Coding	3.43	2.6e-06	0.0007	Cassette Exon	0.37	T
TC16000721.hg.1	-1.3	T	RHBDF1	rhomboid 5 homolog 1 (Drosophila)	Coding	-5.1	0.0007	0.0112	Alternative 5' Donor Site	0.37	T
TC0X000433.hg.1	1.73	T	SH3BGRL	SH3 domain binding glutamate-rich protein like	Coding	6.02	6.71e-06	0.001	Cassette Exon	0.37	T
TC19001836.hg.1	-2.23	T	TMC4	transmembrane channel like 4	Coding	-4.62	1.32e-07	0.0002	Alternative 5' Donor Site	0.37	T
TC02001126.hg.1	4.97	T	MYO1B	myosin IB	Coding	-5.21	9.29e-07	0.0004	Alternative 3' Acceptor Site	0.37	T
TC02002319.hg.1	-1.31	T	CCDC74B	coiled-coil domain containing 74B	Coding	-7.56	1.28e-07	0.0002	Cassette Exon	0.37	T
TC01001274.hg.1	3.35	T	ATP8B2	ATPase, aminophospholipid transporter, class I, type 8B, member 2	Coding	-3.33	3.36e-06	0.0007	Intron Retention	0.37	T
TC10001182.hg.1	1.08	T			Coding	-2.94	0.0024	0.0235	Intron Retention	0.37	T
TC05001973.hg.1	-7.04	T	FAXDC2	fatty acid hydroxylase domain containing 2	Coding	-5.33	2.46e-06	0.0006	Cassette Exon	0.37	T
TC04000396.hg.1	6.4	T	SLC4A4	solute carrier family 4 (sodium bicarbonate cotransporter), member 4	Coding	7.3	4.31e-05	0.0026	Alternative 5' Donor Site	0.37	T
TC6_mcf_hap5000199.hg.1	-4.68	T	ATF6B	activating transcription factor 6 beta	Coding	3.2	2.02e-05	0.0018	Intron Retention	0.37	T
TC08001458.hg.1	-1.01	T	RPL30	ribosomal protein L30	Coding	-4.6	9.4e-05	0.0038	Cassette Exon	0.37	T
TC01006381.hg.1	-1.29	T	SHC1	SHC (Src homology 2 domain containing) transforming protein 1	Coding	-2.82	3.47e-05	0.0023	Intron Retention	0.37	T
TC16000475.hg.1	1.24	T	MT1IP	metallothionein 1I, pseudogene	Coding	3.87	0.0001	0.0046	Intron Retention	0.37	T
TC02001476.hg.1	-1.82	T	ANO7	anoctamin 7	Coding	-5.42	1.87e-07	0.0002	Cassette Exon	0.37	T
TC04000174.hg.1	-1.13	T	PI4K2B; SEPSECS-AS1	phosphatidylinositol 4-kinase type 2 beta; SEPSECS antisense RNA 1 (head to head)	Coding	-5.69	1.01e-05	0.0012	Cassette Exon	0.37	T
TC09000663.hg.1	-1.45	T	GARNL3	GTPase activating Rap/RanGAP domain-like 3	Coding	-4.54	0.0022	0.0226	Alternative 3' Acceptor Site	0.37	T
TC14000826.hg.1	-1.41	T	CEP170B	centrosomal protein 170B	Coding	-3.91	0.0004	0.0089	Alternative 3' Acceptor Site	0.37	T
TC06000597.hg.1	-1.3	T	CUL9	cullin 9	Coding	-5.7	0.0003	0.0065	Cassette Exon	0.37	T
TC04001007.hg.1	1.97	T	GRPEL1	GrpE-like 1, mitochondrial (E. coli)	Coding	-3.21	0.0003	0.0073	Intron Retention	0.37	T
TC14001526.hg.1	-1.3	T	HSP90AA1	heat shock protein 90kDa alpha (cytosolic), class A member 1	Coding	3.82	4.33e-06	0.0008	Cassette Exon	0.37	T
TC02000582.hg.1	3.94	T	NCAPH	non-SMC condensin I complex subunit H	Coding	-4.05	1.98e-05	0.0017	Alternative 5' Donor Site	0.37	T
TC01002763.hg.1	5.03	T	WLS	wntless Wnt ligand secretion mediator	Coding	2.64	0.0004	0.0086	Cassette Exon	0.37	T
TC0X000692.hg.1	4.94	T	MAGEC1	MAGE family member C1	Coding	7.97	2.09e-10	7.74e-06	Alternative 3' Acceptor Site	0.37	T
TC16000991.hg.1	-2.89	T	SULT1A1	sulfotransferase family 1A member 1	Coding	-3.8	2.89e-06	0.0007	Cassette Exon	0.37	T
TC18000731.hg.1	-1.99	T	NEDD4L	neural precursor cell expressed, developmentally down-regulated 4-like, E3 ubiquitin protein ligase	NonCoding	-39.76	3.26e-08	7.65e-05	Cassette Exon	0.37	T
TC02001678.hg.1	1.05	T	SLC30A3	solute carrier family 30 (zinc transporter), member 3	Coding	4.23	1.16e-05	0.0013	Alternative 5' Donor Site	0.37	T
TC10000145.hg.1	-162.47	T	PLXDC2	plexin domain containing 2	Coding	8.91	1.67e-05	0.0016	Intron Retention	0.37	T
TC02001252.hg.1	-1.4	T	SPAG16	sperm associated antigen 16	Coding	-44.26	1.85e-08	6.05e-05	Cassette Exon	0.36	T
TC05001200.hg.1	1.35	T	CDH12	cadherin 12, type 2 (N-cadherin 2)	Coding	24.68	9.32e-08	0.0001	Cassette Exon	0.36	T
TC06001913.hg.1	-1.43	T	SNAP91	synaptosome associated protein 91kDa	Coding	-19.33	2.55e-06	0.0007	Cassette Exon	0.36	T
TC02000855.hg.1	-1.26	T	CCDC74A	coiled-coil domain containing 74A	Coding	-18.71	1.27e-07	0.0002	Cassette Exon	0.36	T
TC10001089.hg.1	-1.59	T	NEBL	nebulette	Coding	-17.37	6.41e-08	0.0001	Cassette Exon	0.36	T
TC02002467.hg.1	-1.07	T	LY75-CD302; CD302; LY75	LY75-CD302 readthrough; CD302 molecule; lymphocyte antigen 75	Coding	-16.7	2.05e-07	0.0002	Cassette Exon	0.36	T
TC19000728.hg.1	-1.45	T	TRPM4	transient receptor potential cation channel, subfamily M, member 4	Coding	-11.77	8.78e-08	0.0001	Cassette Exon	0.36	T
TC06002187.hg.1	-1.94	T	FUCA2	fucosidase, alpha-L- 2, plasma	Coding	-10.6	5.6e-08	0.0001	Cassette Exon	0.36	T
TC05001389.hg.1	1.56	T	PDE4D	phosphodiesterase 4D, cAMP-specific	Coding	9.58	9.6e-09	4.44e-05	Cassette Exon	0.36	T
TC08000542.hg.1	-1.71	T	CNBD1	cyclic nucleotide binding domain containing 1	Coding	-9.24	1.62e-05	0.0016	Cassette Exon	0.36	T
TC01000722.hg.1	-1.79	T	PGM1	phosphoglucomutase 1	Coding	-8.98	3.31e-07	0.0002	Cassette Exon	0.36	T
TC22001463.hg.1	1.4	T	SH3BP1	SH3-domain binding protein 1	Coding	8.28	1.3e-06	0.0005	Cassette Exon	0.36	T
TC13000566.hg.1	-1.43	T	SPG20	spastic paraplegia 20 (Troyer syndrome)	Coding	-8.19	8.47e-07	0.0004	Cassette Exon	0.36	T
TC02001105.hg.1	1.29	T	COL3A1; MIR3606	collagen, type III, alpha 1; microRNA 3606	Coding	8.14	4.64e-07	0.0003	Cassette Exon	0.36	T
TC0X000821.hg.1	-1.73	T	NLGN4Y; NLGN4X	neuroligin 4, Y-linked; neuroligin 4, X-linked	Coding	-8	1.2e-05	0.0014	Cassette Exon	0.36	T
TC15001335.hg.1	1.3	T	FBN1	fibrillin 1	Coding	7.46	6.09e-06	0.001	Cassette Exon	0.36	T
TC02002656.hg.1	-1.33	T	SATB2	SATB homeobox 2	Coding	-7	6.16e-06	0.001	Cassette Exon	0.36	T
TC02001162.hg.1	1.26	T	AOX1	aldehyde oxidase 1	Coding	5.66	1.19e-05	0.0013	Cassette Exon	0.36	T
TC10000138.hg.1	-1.36	T	CACNB2	calcium channel, voltage-dependent, beta 2 subunit	Coding	-4.89	1.57e-05	0.0015	Cassette Exon	0.36	T
TC14002258.hg.1	-1.12	T	IGHG1; IGHM; IGHD; IGH; IGHV4-31; IGHG3; IGHA2; IGHE; IGHV1-24; IGHV1-2; IGHV4-4; IGHD3-9; IGHJ3; IGHJ4; IGHJ6; IGHJ2; IGHG2	immunoglobulin heavy constant gamma 1 (G1m marker); immunoglobulin heavy constant mu; immunoglobulin heavy constant delta; immunoglobulin heavy locus; immunoglobulin heavy variable 4-31; immunoglobulin heavy constant gamma 3 (G3m marker); immunoglobulin heavy constant alpha 2 (A2m marker); immunoglobulin heavy constant epsilon; immunoglobulin heavy variable 1-24; immunoglobulin heavy variable 1-2…	Coding	-4.8	2.04e-05	0.0018	Cassette Exon	0.36	T
TC19000461.hg.1	1.36	T	FXYD5	FXYD domain containing ion transport regulator 5	Coding	4.66	1.6e-07	0.0002	Cassette Exon	0.36	T
TC04001274.hg.1	1.6	T	GC	group-specific component (vitamin D binding protein)	Coding	4.14	1.45e-06	0.0005	Cassette Exon	0.36	T
TC16000990.hg.1	-1.61	T	SULT1A2	sulfotransferase family 1A member 2	Coding	-4.1	5.15e-06	0.0009	Cassette Exon	0.36	T
TC16001193.hg.1	-1.1	T	ACD	adrenocortical dysplasia homolog (mouse)	Coding	-3.03	0.0009	0.0135	Intron Retention	0.36	T
TC19001289.hg.1	-2.07	T	ISYNA1	inositol-3-phosphate synthase 1	Coding	2.52	1.14e-06	0.0004	Intron Retention	0.36	T
TC6_mann_hap4000196.hg.1	2.05	T	CFB	complement factor B	Coding	4.41	3.43e-06	0.0008	Cassette Exon	0.36	T
TC11002054.hg.1	-2.05	T	ANAPC15	anaphase promoting complex subunit 15	Coding	-5.03	8.92e-09	4.34e-05	Cassette Exon	0.36	T
TC02001422.hg.1	1.39	T	TRPM8	transient receptor potential cation channel, subfamily M, member 8	Coding	3.99	8.02e-06	0.0011	Cassette Exon	0.36	T
TC20000956.hg.1	-1.69	T	ZNF217	zinc finger protein 217	Coding	-3.76	0.0002	0.0053	Cassette Exon	0.36	T
TC6_qbl_hap6000225.hg.1	2.12	T	CFB	complement factor B	Coding	4.42	3.14e-06	0.0007	Cassette Exon	0.36	T
TC07003372.hg.1	-1.26	T	LRCH4	leucine-rich repeats and calponin homology (CH) domain containing 4	Coding	-4.37	0.0002	0.0052	Cassette Exon	0.36	T
TC6_dbb_hap3000222.hg.1	2.14	T	CFB	complement factor B	Coding	4.37	3.3e-06	0.0007	Cassette Exon	0.36	T
TC08001269.hg.1	2.14	T	GGH	gamma-glutamyl hydrolase (conjugase, folylpolygammaglutamyl hydrolase)	Coding	5.17	1.04e-06	0.0004	Cassette Exon	0.36	T
TC09000677.hg.1	2.15	T	LCN2	lipocalin 2	Coding	173.55	3.62e-10	8.93e-06	Cassette Exon	0.36	T
TC6_mcf_hap5000213.hg.1	2.15	T	CFB	complement factor B	Coding	4.58	3.35e-06	0.0007	Cassette Exon	0.36	T
TC6_ssto_hap7000199.hg.1	2.15	T	CFB	complement factor B	Coding	4.58	3.35e-06	0.0007	Cassette Exon	0.36	T
TC6_cox_hap2000245.hg.1	2.16	T	CFB	complement factor B	Coding	4.29	3.93e-06	0.0008	Cassette Exon	0.36	T
TC06001742.hg.1	-3.06	T	CUL7	cullin 7	Coding	5.05	3.79e-07	0.0003	Alternative 5' Donor Site	0.36	T
TC01003400.hg.1	1.05	T	COPA	coatomer protein complex subunit alpha	Coding	-3.26	0.0004	0.0085	Alternative 3' Acceptor Site	0.36	T
TC6_cox_hap2000261.hg.1	-4.69	T	ATF6B	activating transcription factor 6 beta	Coding	3.2	2.09e-05	0.0018	Intron Retention	0.36	T
TC11001394.hg.1	-1	T	TMEM9B	TMEM9 domain family, member B	Coding	3.67	0.0002	0.0064	Alternative 5' Donor Site	0.36	T
TC19001294.hg.1	-2.29	T	GDF1; CERS1	growth differentiation factor 1; ceramide synthase 1	Coding	-4.81	1.21e-06	0.0005	Cassette Exon	0.36	T
TC05001518.hg.1	1.86	T	LHFPL2	lipoma HMGIC fusion partner-like 2	Coding	8.08	3.4e-05	0.0023	Cassette Exon	0.36	T
TC22000046.hg.1	1.99	T	CDC45	cell division cycle 45	Coding	3.29	0.0004	0.0086	Cassette Exon	0.36	T
TC03000306.hg.1	2.35	T	SLC38A3	solute carrier family 38, member 3	Coding	4.25	4.5e-06	0.0009	Cassette Exon	0.36	T
TC22001455.hg.1	-1.11	T	SLC2A11	solute carrier family 2 (facilitated glucose transporter), member 11	Coding	-5.2	0.0003	0.0069	Alternative 3' Acceptor Site	0.36	T
TC08001081.hg.1	-1.8	T	CLU	clusterin	Coding	-3.95	8.5e-07	0.0004	Cassette Exon	0.36	T
TC07001183.hg.1	2.55	T	SP8	Sp8 transcription factor	Coding	9.47	3.86e-06	0.0008	Cassette Exon	0.36	T
TC09001434.hg.1	5.62	T	ABCA1	ATP binding cassette subfamily A member 1	Coding	-5.25	1.56e-06	0.0005	Alternative 5' Donor Site	0.36	T
TC6_apd_hap1000125.hg.1	-2.6	T	GABBR1	gamma-aminobutyric acid (GABA) B receptor, 1	Coding	-6.88	6.91e-06	0.001	Cassette Exon	0.36	T
TC08001602.hg.1	-1.26	T	MTSS1	metastasis suppressor 1	Coding	-3.93	5.76e-06	0.0009	Alternative 5' Donor Site	0.36	T
TC09001624.hg.1	-1.39	T	CIZ1	CDKN1A interacting zinc finger protein 1	Coding	-2.27	0.0006	0.0102	Cassette Exon	0.36	T
TC04001001.hg.1	-2.69	T	PPP2R2C	protein phosphatase 2, regulatory subunit B, gamma	Coding	-4.96	1.02e-06	0.0004	Cassette Exon	0.36	T
TC04000403.hg.1	12.85	T	ALB	albumin	Coding	8.85	7.05e-06	0.001	Cassette Exon	0.36	T
TC02001835.hg.1	2.76	T	NRXN1	neurexin 1	Coding	34.95	1.8e-07	0.0002	Cassette Exon	0.36	T
TC17001462.hg.1	5.63	T	TOP2A	topoisomerase (DNA) II alpha	Coding	-7.53	3.04e-09	2.4e-05	Cassette Exon	0.36	T
TC04000770.hg.1	1.34	T	TRIM2	tripartite motif containing 2	Coding	5.18	7.48e-06	0.0011	Cassette Exon	0.36	T
TC22001425.hg.1	5.87	T	APOBEC3B	apolipoprotein B mRNA editing enzyme, catalytic polypeptide-like 3B	Coding	4.73	2.21e-05	0.0018	Cassette Exon	0.36	T
TC04000788.hg.1	-2.8	T	GUCY1B3	guanylate cyclase 1, soluble, beta 3	Coding	-13.15	1.38e-09	1.89e-05	Cassette Exon	0.36	T
TC07001192.hg.1	3.29	T	FAM126A	family with sequence similarity 126, member A	Coding	3.02	5.15e-06	0.0009	Cassette Exon	0.36	T
TC06002074.hg.1	2.84	T	TRDN	triadin	Coding	74.75	1.22e-06	0.0005	Cassette Exon	0.36	T
TC04000028.hg.1	1.34	T	TACC3	transforming, acidic coiled-coil containing protein 3	Coding	3.85	1.55e-06	0.0005	Cassette Exon	0.36	T
TC02000665.hg.1	1.95	T	SULT1C4	sulfotransferase family 1C member 4	Coding	3.69	2.59e-05	0.002	Alternative 3' Acceptor Site	0.36	T
TC10001304.hg.1	1.3	T	PCDH15	protocadherin-related 15	Coding	4.47	1.83e-05	0.0017	Cassette Exon	0.36	T
TC21000360.hg.1	-2.94	T	GRIK1	glutamate receptor, ionotropic, kainate 1	Coding	-5.02	3.86e-07	0.0003	Cassette Exon	0.36	T
TC01000474.hg.1	1.28	T	ZC3H12A	zinc finger CCCH-type containing 12A	Coding	-3.83	9.98e-05	0.0039	Alternative 3' Acceptor Site	0.36	T
TC09001515.hg.1	11.86	T	TNFSF15	tumor necrosis factor (ligand) superfamily, member 15	Coding	4.18	0.0002	0.006	Cassette Exon	0.36	T
TC21000501.hg.1	1.36	T	U2AF1; U2AF1L5	U2 small nuclear RNA auxiliary factor 1; U2 small nuclear RNA auxiliary factor 1-like 5	Coding	-2.94	0.0001	0.0041	Intron Retention	0.36	T
TC12003214.hg.1	1.17	T	CNPY2	canopy FGF signaling regulator 2	Coding	-3.61	1.61e-05	0.0016	Alternative 5' Donor Site	0.36	T
TC03003344.hg.1	-2.76	T	TTLL3; ARPC4-TTLL3	tubulin tyrosine ligase-like family member 3; ARPC4-TTLL3 readthrough	Coding	-3.44	0.0005	0.0095	Intron Retention	0.36	T
TC17000380.hg.1	-3.07	T	TMEM98	transmembrane protein 98	Coding	-13.99	7.04e-08	0.0001	Cassette Exon	0.36	T
TC01006371.hg.1	-1.11	T	VPS72	vacuolar protein sorting 72 homolog (S. cerevisiae)	Coding	-3.85	0.0002	0.005	Alternative 5' Donor Site	0.36	T
TC10000825.hg.1	3.11	T	CASP7	caspase 7	Coding	4.87	1.39e-07	0.0002	Cassette Exon	0.36	T
TC10001338.hg.1	-1.78	T	CTNNA3	catenin (cadherin-associated protein), alpha 3	Coding	-3.87	0.0002	0.0054	Cassette Exon	0.36	T
TC01002727.hg.1	1.35	T	DOCK7	dedicator of cytokinesis 7	Coding	3	1.48e-05	0.0015	Cassette Exon	0.36	T
TC01002627.hg.1	1.8	T	PDZK1IP1	PDZK1 interacting protein 1	Coding	5.98	1.77e-05	0.0016	Cassette Exon	0.36	T
TC20000338.hg.1	-1.43	T	PABPC1L	poly(A) binding protein, cytoplasmic 1-like	Coding	-5.51	1.29e-06	0.0005	Cassette Exon	0.36	T
TC15000223.hg.1	4.29	T	ARHGAP11A	Rho GTPase activating protein 11A	Coding	-3.77	2.5e-05	0.0019	Intron Retention	0.36	T
TC10000826.hg.1	3.45	T	PLEKHS1	pleckstrin homology domain containing, family S member 1	Coding	5.93	2.27e-06	0.0006	Cassette Exon	0.36	T
TC0X000954.hg.1	3.52	T	SRPX	sushi-repeat containing protein, X-linked	Coding	4.41	1.54e-06	0.0005	Cassette Exon	0.35	T
TC11002390.hg.1	1.24	T	HSPA8; SNORD14C	heat shock 70kDa protein 8; small nucleolar RNA, C/D box 14C	Coding	2.75	0.0021	0.0218	Intron Retention	0.35	T
TC22001497.hg.1	-1.34	T	HDAC10	histone deacetylase 10	Coding	-3.7	0.0001	0.0043	Alternative 5' Donor Site	0.35	T
TC01000808.hg.1	-3.69	T	PRKACB	protein kinase, cAMP-dependent, catalytic, beta	Coding	3.6	1.83e-05	0.0017	Cassette Exon	0.35	T
TC05001040.hg.1	-1	T	ZNF879	zinc finger protein 879	Coding	-4.54	0.0001	0.0042	Alternative 3' Acceptor Site	0.35	T
TC01002940.hg.1	-1.23	T	VAV3	vav 3 guanine nucleotide exchange factor	Coding	-3.82	5.61e-06	0.0009	Cassette Exon	0.35	T
TC11001750.hg.1	2.43	T	NUP160	nucleoporin 160kDa	Coding	-3.87	2.38e-06	0.0006	Alternative 5' Donor Site	0.35	T
TC12001751.hg.1	2.04	T	PHLDA1	pleckstrin homology-like domain, family A, member 1	Coding	-3.26	0.0002	0.0057	Intron Retention	0.35	T
TC20000474.hg.1	2.54	T	CDH26	cadherin 26	Coding	5.76	4.34e-05	0.0026	Cassette Exon	0.35	T
TC0X000774.hg.1	-2.27	T	PLXNA3	plexin A3	Coding	-3.81	0.0001	0.0044	Cassette Exon	0.35	T
TC04001139.hg.1	-1.12	T	APBB2	amyloid beta (A4) precursor protein-binding, family B, member 2	Coding	2.24	1.78e-05	0.0017	Cassette Exon	0.35	T
TC11000620.hg.1	-1.05	T	CAPN1	calpain 1, (mu/I) large subunit	Coding	4.31	6.97e-05	0.0033	Alternative 3' Acceptor Site	0.35	T
TC05001660.hg.1	-2.06	T	FBXL17	F-box and leucine-rich repeat protein 17	Coding	-4.34	0.0001	0.0047	Alternative 5' Donor Site	0.35	T
TC0Y000351.hg.1	-29.32	T	RPS4Y1	ribosomal protein S4, Y-linked 1	Coding	-5.23	2.35e-08	6.68e-05	Cassette Exon	0.35	T
TC06001163.hg.1	-2.91	T	PACRG	PARK2 co-regulated	Coding	-4.79	0.0001	0.0048	Cassette Exon	0.35	T
TC08000146.hg.1	-2.5	T	SH2D4A	SH2 domain containing 4A	Coding	-5.72	2.71e-08	7.08e-05	Cassette Exon	0.35	T
TC05000305.hg.1	-1.45	T	GTF2H2C_2; GTF2H2C; GTF2H2B	GTF2H2 family member C, copy 2; GTF2H2 family member C; general transcription factor IIH subunit 2B (pseudogene)	Coding	2.85	0.0004	0.0082	Intron Retention	0.35	T
TC01000563.hg.1	3.7	T	KIF2C	kinesin family member 2C	Coding	-3.82	2.15e-07	0.0002	Alternative 3' Acceptor Site	0.35	T
TC11002289.hg.1	-1.4	T	CRYAB	crystallin alpha B	Coding	-3.26	4.87e-05	0.0027	Intron Retention	0.35	T
TC12001298.hg.1	-79.99	T	LDHB	lactate dehydrogenase B	Coding	-6.58	1.32e-07	0.0002	Cassette Exon	0.35	T
TC14000955.hg.1	-1.94	T	SLC22A17	solute carrier family 22, member 17	Coding	-2.95	8.45e-05	0.0036	Intron Retention	0.35	T
TC02000321.hg.1	1.12	T	RPS27A; MIR4426	ribosomal protein S27a; microRNA 4426	Coding	2.81	8.04e-06	0.0011	Intron Retention	0.35	T
TC12001062.hg.1	-1.44	T	P2RX2	purinergic receptor P2X, ligand gated ion channel, 2	Coding	-5.93	3.4e-06	0.0007	Cassette Exon	0.35	T
TC10001279.hg.1	-1.01	T	AGAP4; PARG; PARGP1	ArfGAP with GTPase domain, ankyrin repeat and PH domain 4; poly (ADP-ribose) glycohydrolase; poly (ADP-ribose) glycohydrolase pseudogene 1	Coding	-3.96	5.73e-05	0.003	Cassette Exon	0.35	T
TC06002335.hg.1	-1.05	T	PHF10	PHD finger protein 10	Coding	2.22	0.0004	0.0088	Cassette Exon	0.35	T
TC0Y000021.hg.1	-162.04	T	PCDH11Y; PCDH11X	protocadherin 11 Y-linked; protocadherin 11 X-linked	Coding	-6.71	1.27e-05	0.0014	Cassette Exon	0.35	T
TC14001155.hg.1	4.94	T	DLGAP5	discs, large (Drosophila) homolog-associated protein 5	Coding	-6.8	3.16e-07	0.0002	Cassette Exon	0.35	T
TC02001735.hg.1	1.26	T	FEZ2	fasciculation and elongation protein zeta 2 (zygin II)	Coding	-3.2	0.0004	0.0085	Cassette Exon	0.35	T
TC01002163.hg.1	1.25	T	TNFRSF9	tumor necrosis factor receptor superfamily, member 9	Coding	4.22	0.0023	0.0232	Alternative 3' Acceptor Site	0.35	T
TC19000195.hg.1	-4.14	T	PLPPR2	phospholipid phosphatase related 2	Coding	3.24	6.65e-05	0.0032	Intron Retention	0.35	T
TC21000496.hg.1	1.32	T	WDR4	WD repeat domain 4	Coding	3.47	2.05e-05	0.0018	Alternative 5' Donor Site	0.35	T
TC22000700.hg.1	1.86	T	APOL3	apolipoprotein L, 3	Coding	18.91	1.66e-08	5.65e-05	Cassette Exon	0.35	T
TC6_ssto_hap7000146.hg.1	-1.16	T	EHMT2	euchromatic histone-lysine N-methyltransferase 2	Coding	-4.47	0.0002	0.0056	Alternative 3' Acceptor Site	0.35	T
TC01001045.hg.1	3.99	T	FAM72B	family with sequence similarity 72, member B	Coding	-3.69	3.84e-05	0.0024	Cassette Exon	0.35	T
TC05000319.hg.1	-1.4	T	GTF2H2; GTF2H2B; GTF2H2C_2; GTF2H2C	general transcription factor IIH subunit 2; general transcription factor IIH subunit 2B (pseudogene); GTF2H2 family member C, copy 2; GTF2H2 family member C	Coding	-4.19	1.83e-05	0.0017	Alternative 5' Donor Site	0.35	T
TC05000191.hg.1	-1.44	T	GHR	growth hormone receptor	Coding	-7.24	8.72e-08	0.0001	Cassette Exon	0.35	T
TC07000277.hg.1	-1.14	T	ZMIZ2	zinc finger, MIZ-type containing 2	Coding	-3.23	0.0001	0.0041	Intron Retention	0.35	T
TC16000762.hg.1	-1.34	T	HAGH	hydroxyacylglutathione hydrolase	Coding	-2.72	9.78e-06	0.0012	Cassette Exon	0.34	T
TC18000006.hg.1	4.93	T	TYMS	thymidylate synthetase	Coding	2.73	4.82e-06	0.0009	Complex Event	0.34	T
TC0X000092.hg.1	1.6	T	PDHA1	pyruvate dehydrogenase (lipoamide) alpha 1	Coding	-3.95	8.84e-05	0.0037	Alternative 3' Acceptor Site	0.34	T
TC02000511.hg.1	1.56	T	MAT2A	methionine adenosyltransferase II, alpha	Coding	3.33	6.37e-06	0.001	Alternative 5' Donor Site	0.34	T
TC22000791.hg.1	-1	T	DDX17	DEAD (Asp-Glu-Ala-Asp) box helicase 17	Coding	-3.13	4.83e-06	0.0009	Intron Retention	0.34	T
TC02001166.hg.1	1.82	T	BZW1	basic leucine zipper and W2 domains 1	Coding	-3.97	0.0004	0.0083	Alternative 5' Donor Site	0.34	T
TC0X000027.hg.1	1.86	T	VCX; VCX3A	variable charge, X-linked; variable charge, X-linked 3A	Coding	4.1	3.14e-05	0.0022	Intron Retention	0.34	T
TC20001742.hg.1	3.31	T	NSFL1C	NSFL1 (p97) cofactor (p47)	Coding	4.26	9.28e-06	0.0012	Cassette Exon	0.34	T
TC6_cox_hap2000177.hg.1	-1.1	T	EHMT2	euchromatic histone-lysine N-methyltransferase 2	Coding	-4.73	0.0002	0.0057	Alternative 3' Acceptor Site	0.34	T
TC6_qbl_hap6000167.hg.1	-1.1	T	EHMT2	euchromatic histone-lysine N-methyltransferase 2	Coding	-4.7	0.0002	0.0056	Alternative 3' Acceptor Site	0.34	T
TC06001550.hg.1	-1.1	T	EHMT2	euchromatic histone-lysine N-methyltransferase 2	Coding	-4.73	0.0002	0.0057	Alternative 3' Acceptor Site	0.34	T
TC0X001226.hg.1	-3.29	T	ZMAT1	zinc finger, matrin-type 1	Coding	-3.5	0.0002	0.006	Cassette Exon	0.34	T
TC13000642.hg.1	1.77	T	LCP1	lymphocyte cytosolic protein 1 (L-plastin)	Coding	-4.43	7.21e-06	0.001	Cassette Exon	0.34	T
TC6_dbb_hap3000166.hg.1	-1.1	T	EHMT2	euchromatic histone-lysine N-methyltransferase 2	Coding	-4.71	0.0002	0.0057	Alternative 3' Acceptor Site	0.34	T
TC6_apd_hap1000091.hg.1	-1.1	T	EHMT2	euchromatic histone-lysine N-methyltransferase 2	Coding	-4.7	0.0002	0.0055	Alternative 3' Acceptor Site	0.34	T
TC6_mcf_hap5000152.hg.1	-1.1	T	EHMT2	euchromatic histone-lysine N-methyltransferase 2	Coding	-4.7	0.0002	0.0055	Alternative 3' Acceptor Site	0.34	T
TC09001170.hg.1	1.44	T	CBWD5; CBWD6	COBW domain containing 5; COBW domain containing 6	Coding	4.44	4.66e-06	0.0009	Alternative 5' Donor Site	0.34	T
TC07001206.hg.1	2.2	T	OSBPL3	oxysterol binding protein-like 3	Coding	5.36	3.03e-06	0.0007	Alternative 5' Donor Site	0.34	T
TC03001466.hg.1	1.07	T	TKT	transketolase	Coding	4.49	7e-07	0.0004	Cassette Exon	0.34	T
TC06000950.hg.1	-2.19	T	SMPDL3A	sphingomyelin phosphodiesterase, acid-like 3A	Coding	-2.27	4.28e-05	0.0025	Cassette Exon	0.34	T
TC02002746.hg.1	-10.59	T	ABCA12	ATP binding cassette subfamily A member 12	Coding	-7.05	2.58e-06	0.0007	Cassette Exon	0.34	T
TC08000893.hg.1	-1.55	T	CSMD1	CUB and Sushi multiple domains 1	Coding	-2.58	0.0065	0.0436	Cassette Exon	0.34	T
TC03003362.hg.1	1.08	T	PHLDB2	pleckstrin homology-like domain, family B, member 2	Coding	6.36	2.04e-06	0.0006	Alternative 5' Donor Site	0.34	T
TC07001469.hg.1	-2.43	T	PMS2P4	PMS1 homolog 2, mismatch repair system component pseudogene 4	Coding	-3.18	3.31e-07	0.0002	Cassette Exon	0.34	T
TC16000064.hg.1	-1.2	T	MLST8	MTOR associated protein, LST8 homolog	Coding	-2.4	6.33e-06	0.001	Intron Retention	0.34	T
TC02002204.hg.1	4.31	T	BUB1	BUB1 mitotic checkpoint serine/threonine kinase	Coding	3.88	2.03e-06	0.0006	Cassette Exon	0.34	T
TC20000941.hg.1	-2.45	T	KCNG1	potassium channel, voltage gated modifier subfamily G, member 1	Coding	-4.84	2.3e-06	0.0006	Cassette Exon	0.34	T
TC01003305.hg.1	-1.29	T	THBS3	thrombospondin 3	Coding	-17.68	5.74e-06	0.0009	Cassette Exon	0.34	T
TC05000761.hg.1	-1.65	T	PCDHGC3; PCDHGA12; PCDHGB4; PCDHGA8; PCDHGA1; PCDHGA10; PCDHGA11; PCDHGA2; PCDHGA3; PCDHGA4; PCDHGA5; PCDHGA6; PCDHGA7; PCDHGA9; PCDHGB1; PCDHGB2; PCDHGB3; PCDHGB5; PCDHGB6; PCDHGB7; PCDHGC4; PCDHGC5	protocadherin gamma subfamily C, 3; protocadherin gamma subfamily A, 12; protocadherin gamma subfamily B, 4; protocadherin gamma subfamily A, 8; protocadherin gamma subfamily A, 1; protocadherin gamma subfamily A, 10; protocadherin gamma subfamily A, 11; protocadherin gamma subfamily A, 2; protocadherin gamma subfamily A, 3; protocadherin gamma subfamily A, 4; protocadherin gamma subfamily A, 5; …	Coding	-4.03	3.51e-07	0.0003	Cassette Exon	0.34	T
TC16000193.hg.1	-2.57	T	ABCC1	ATP binding cassette subfamily C member 1	Coding	5.91	9.58e-06	0.0012	Cassette Exon	0.34	T
TC02001949.hg.1	1.6	T	NFU1	NFU1 iron-sulfur cluster scaffold	Coding	3	0.0002	0.0053	Cassette Exon	0.34	T
TC11000567.hg.1	-1.27	T	SLC3A2	solute carrier family 3 (amino acid transporter heavy chain), member 2	Coding	4.82	0.0001	0.0042	Cassette Exon	0.34	T
TC01004671.hg.1	-1	T			NonCoding	-4.37	1.54e-06	0.0005	Intron Retention	0.34	T
TC01000381.hg.1	2.22	T	RCC1; SNHG3	regulator of chromosome condensation 1; small nucleolar RNA host gene 3	Coding	4.12	3.2e-06	0.0007	Cassette Exon	0.34	T
TC18000208.hg.1	-8.25	T	ZNF532	zinc finger protein 532	Coding	4.58	5.76e-05	0.003	Cassette Exon	0.34	T
TC01000478.hg.1	-2.09	T	MANEAL	mannosidase, endo-alpha-like	Coding	-3.36	1.44e-06	0.0005	Alternative 3' Acceptor Site	0.34	T
TC11002123.hg.1	-2.93	T	PAK1	p21 protein (Cdc42/Rac)-activated kinase 1	Coding	-4.72	1.04e-06	0.0004	Alternative 3' Acceptor Site	0.34	T
TC15002801.hg.1	-1.36	T	CLK3	CDC like kinase 3	Coding	-2.9	7.32e-05	0.0034	Intron Retention	0.34	T
TC13000739.hg.1	1	T	COMMD6	COMM domain containing 6	Coding	5.1	8.85e-06	0.0012	Alternative 3' Acceptor Site	0.34	T
TC04000278.hg.1	-1.31	T	SLAIN2	SLAIN motif family member 2	Coding	-3.03	7.98e-05	0.0035	Cassette Exon	0.34	T
TC02002217.hg.1	3.18	T	CKAP2L	cytoskeleton associated protein 2-like	Coding	2.88	4.13e-05	0.0025	Cassette Exon	0.34	T
TC01003341.hg.1	-2.9	T	MEF2D	myocyte enhancer factor 2D	Coding	2.28	7.31e-05	0.0034	Cassette Exon	0.34	T
TC11001372.hg.1	-1.4	T	CYB5R2	cytochrome b5 reductase 2	Coding	-3.87	0.0002	0.0052	Cassette Exon	0.34	T
TC09000611.hg.1	-1.63	T	DAB2IP	DAB2 interacting protein	Coding	-3.82	4.79e-07	0.0003	Cassette Exon	0.34	T
TC19000878.hg.1	-3.07	T	LENG8	leukocyte receptor cluster (LRC) member 8	Coding	3.07	0.0001	0.0048	Alternative 3' Acceptor Site	0.34	T
TC19000404.hg.1	-1.15	T	RPSA; RPSAP58	ribosomal protein SA; ribosomal protein SA pseudogene 58	Coding	-7.09	3.37e-07	0.0002	Cassette Exon	0.34	T
TC05001676.hg.1	4.99	T	EPB41L4A	erythrocyte membrane protein band 4.1 like 4A	Coding	-4.01	9.3e-08	0.0001	Alternative 5' Donor Site	0.34	T
TC17000957.hg.1	-1.32	T	FN3K	fructosamine 3 kinase	Coding	-3.53	4.77e-06	0.0009	Cassette Exon	0.34	T
TC0X000526.hg.1	3.46	T	PRPS1	phosphoribosyl pyrophosphate synthetase 1	Coding	-3.59	6.23e-05	0.0031	Alternative 5' Donor Site	0.34	T
TC06002106.hg.1	3.26	T	EPB41L2	erythrocyte membrane protein band 4.1-like 2	Coding	4.49	2.04e-07	0.0002	Cassette Exon	0.34	T
TC11003469.hg.1	1.91	T	STT3A	STT3A, subunit of the oligosaccharyltransferase complex (catalytic)	Coding	-6.03	0.0028	0.0257	Alternative 5' Donor Site	0.34	T
TC03002982.hg.1	5.81	T			NonCoding	-5.13	3.33e-07	0.0002	Alternative 5' Donor Site	0.33	T
TC02002490.hg.1	1.38	T	SLC38A11	solute carrier family 38, member 11	Coding	4.39	3.16e-06	0.0007	Cassette Exon	0.33	T
TC10000126.hg.1	-1.63	T	VIM	vimentin	Coding	-2.81	0.0004	0.0086	Intron Retention	0.33	T
TC6_ssto_hap7000204.hg.1	-1.42	T	DDX39B; SNORD84	DEAD (Asp-Glu-Ala-Asp) box polypeptide 39B; small nucleolar RNA, C/D box 84	Coding	-3.6	7.67e-05	0.0034	Alternative 5' Donor Site	0.33	T
TC11003460.hg.1	-2.3	T	TM7SF2	transmembrane 7 superfamily member 2	Coding	3.02	9.09e-07	0.0004	Intron Retention	0.33	T
TC03001052.hg.1	1.12	T	CCDC50	coiled-coil domain containing 50	Coding	-3.69	0.0001	0.0046	Alternative 5' Donor Site	0.33	T
TC6_qbl_hap6000147.hg.1	1.47	T	HLA-B	major histocompatibility complex, class I, B	Coding	2.63	1.9e-06	0.0006	Cassette Exon	0.33	T
TC06002238.hg.1	-1.12	T	SYNE1	spectrin repeat containing, nuclear envelope 1	Coding	-4.31	1.97e-05	0.0017	Cassette Exon	0.33	T
TC01003280.hg.1	-1.87	T	CRTC2	CREB regulated transcription coactivator 2	Coding	3.91	6.65e-05	0.0032	Cassette Exon	0.33	T
TC04001444.hg.1	-1.99	T	PPA2	pyrophosphatase (inorganic) 2	Coding	-3.09	0.0004	0.008	Cassette Exon	0.33	T
TC19000873.hg.1	-1.4	T	CNOT3	CCR4-NOT transcription complex subunit 3	Coding	-4.58	0.0002	0.0055	Alternative 3' Acceptor Site	0.33	T
TC09000608.hg.1	1.2	T	GSN	gelsolin	Coding	7.34	1.32e-07	0.0002	Alternative 3' Acceptor Site	0.33	T
TC03000930.hg.1	3.87	T	ECT2	epithelial cell transforming 2	Coding	-4.05	3.59e-07	0.0003	Cassette Exon	0.33	T
TC01001717.hg.1	3.8	T	FAM72A; FAM72D; FAM72C; FAM72B	family with sequence similarity 72, member A; family with sequence similarity 72, member D; family with sequence similarity 72, member C; family with sequence similarity 72, member B	Coding	2.45	2.77e-05	0.0021	Alternative 5' Donor Site	0.33	T
TC15002783.hg.1	-1.84	T	ARPIN	actin-related protein 2/3 complex inhibitor	Coding	-5.68	6.32e-06	0.001	Cassette Exon	0.33	T
TC01004054.hg.1	-1.06	T	SMYD3	SET and MYND domain containing 3	Coding	-3.36	6.75e-07	0.0003	Alternative 5' Donor Site	0.33	T
TC03003320.hg.1	3.25	T	NFKBIZ	nuclear factor of kappa light polypeptide gene enhancer in B-cells inhibitor, zeta	Coding	-3.35	3.46e-06	0.0008	Cassette Exon	0.33	T
TC09000253.hg.1	-1.23	T	CNTNAP3B; CNTNAP3P2	contactin associated protein-like 3B; contactin associated protein-like 3 pseudogene 2	Coding	-5.27	1.29e-05	0.0014	Alternative 3' Acceptor Site	0.33	T
TC11001478.hg.1	2.32	T	E2F8	E2F transcription factor 8	Coding	-3.55	0.0001	0.0041	Alternative 3' Acceptor Site	0.33	T
TC20000533.hg.1	1.05	T	TCEA2	transcription elongation factor A (SII), 2	Coding	-4.15	0.0009	0.0131	Alternative 3' Acceptor Site	0.33	T
TC08001396.hg.1	-2.16	T	MMP16	matrix metallopeptidase 16 (membrane-inserted)	Coding	-5.63	4.86e-08	9.42e-05	Cassette Exon	0.33	T
TC0X002331.hg.1	-1.41	T	WDR45	WD repeat domain 45	Coding	5.72	5.96e-08	0.0001	Alternative 3' Acceptor Site	0.33	T
TC0X000454.hg.1	-24.27	T	PCDH11X	protocadherin 11 X-linked	Coding	8.8	8.71e-06	0.0012	Alternative 5' Donor Site	0.33	T
TC02000947.hg.1	66.72	T	KCNJ3	potassium channel, inwardly rectifying subfamily J, member 3	Coding	-8.43	0.0026	0.0247	Alternative 5' Donor Site	0.33	T
TC19001356.hg.1	-1.04	T	ZNF43	zinc finger protein 43	Coding	-7.8	2.82e-07	0.0002	Cassette Exon	0.33	T
TC01003768.hg.1	7.26	T	PIGR	polymeric immunoglobulin receptor	Coding	6.58	1.5e-06	0.0005	Cassette Exon	0.33	T
TC17002866.hg.1	-1	T	SENP3	SUMO1/sentrin/SMT3 specific peptidase 3	Coding	-3.46	2.81e-05	0.0021	Alternative 5' Donor Site	0.33	T
TC11000063.hg.1	-1.24	T	CD81	CD81 molecule	Coding	3.66	1.62e-05	0.0016	Complex Event	0.33	T
TC05000782.hg.1	3.29	T	ARHGAP26	Rho GTPase activating protein 26	Coding	-4.2	6.39e-06	0.001	Alternative 5' Donor Site	0.33	T
TC6_cox_hap2000252.hg.1	-1.47	T	DDX39B; SNORD84	DEAD (Asp-Glu-Ala-Asp) box polypeptide 39B; small nucleolar RNA, C/D box 84	Coding	-3.54	0.0001	0.0042	Alternative 5' Donor Site	0.33	T
TC07001355.hg.1	4.58	T	IGFBP3	insulin like growth factor binding protein 3	Coding	-2.8	0.0001	0.0046	Intron Retention	0.33	T
TC01002191.hg.1	-2.53	T	CASZ1	castor zinc finger 1	Coding	2.88	4.19e-05	0.0025	Alternative 5' Donor Site	0.33	T
TC09000787.hg.1	1.1	T	COL5A1	collagen, type V, alpha 1	Coding	3.41	1.83e-05	0.0017	Cassette Exon	0.33	T
TC08000420.hg.1	1.8	T	NKAIN3	Na+/K+ transporting ATPase interacting 3	Coding	14.95	7.81e-08	0.0001	Cassette Exon	0.33	T
TC12000461.hg.1	1.89	T	HNRNPA1; HNRNPA1P10; HNRNPA1L2	heterogeneous nuclear ribonucleoprotein A1; heterogeneous nuclear ribonucleoprotein A1 pseudogene 10; heterogeneous nuclear ribonucleoprotein A1-like 2	Coding	3.14	1.73e-05	0.0016	Cassette Exon	0.33	T
TC12000531.hg.1	1.53	T	MARS	methionyl-tRNA synthetase	Coding	-2.78	8.56e-05	0.0036	Intron Retention	0.33	T
TC13000340.hg.1	-13.65	T	MBNL2	muscleblind-like splicing regulator 2	Coding	-5.28	5.52e-05	0.0029	Cassette Exon	0.33	T
TC6_mann_hap4000202.hg.1	-1.44	T	DDX39B; SNORD84	DEAD (Asp-Glu-Ala-Asp) box polypeptide 39B; small nucleolar RNA, C/D box 84	Coding	-3.52	0.0001	0.0039	Alternative 5' Donor Site	0.33	T
TC14002199.hg.1	-1.83	T	ACOT1	acyl-CoA thioesterase 1	Coding	-4.77	1.37e-06	0.0005	Cassette Exon	0.33	T
TC12001543.hg.1	-1.26	T	CSAD	cysteine sulfinic acid decarboxylase	Coding	-5.31	0.0003	0.0073	Cassette Exon	0.33	T
TC09000775.hg.1	-1.12	T	ADAMTS13	ADAM metallopeptidase with thrombospondin type 1 motif 13	Coding	-3.52	0.0002	0.0057	Intron Retention	0.33	T
TC12000679.hg.1	4.11	T	TMTC2	transmembrane and tetratricopeptide repeat containing 2	Coding	-4.65	7.34e-06	0.0011	Alternative 5' Donor Site	0.33	T
TC02002851.hg.1	-2.49	T	SLC16A14	solute carrier family 16, member 14	Coding	-17.23	5.41e-08	0.0001	Cassette Exon	0.33	T
TC06000056.hg.1	-1.32	T	RREB1	ras responsive element binding protein 1	Coding	-2.44	0.0001	0.0047	Intron Retention	0.33	T
TC0X001121.hg.1	2.53	T	IL2RG	interleukin 2 receptor, gamma	Coding	4.02	0.0012	0.0158	Cassette Exon	0.33	T
TC11000329.hg.1	2.19	T	EHF	ets homologous factor	Coding	3.8	1.81e-05	0.0017	Alternative 5' Donor Site	0.33	T
TC09000035.hg.1	-2.78	T	JAK2	Janus kinase 2	Coding	4.23	0.0002	0.005	Cassette Exon	0.33	T
TC11000669.hg.1	-1.42	T	PELI3	pellino E3 ubiquitin protein ligase family member 3	Coding	-2.93	2.18e-05	0.0018	Cassette Exon	0.33	T
TC6_mcf_hap5000216.hg.1	-1.47	T	DDX39B; SNORD84	DEAD (Asp-Glu-Ala-Asp) box polypeptide 39B; small nucleolar RNA, C/D box 84	Coding	-3.5	0.0001	0.0041	Alternative 5' Donor Site	0.32	T
TC0X000013.hg.1	-2.12	T	CD99P1	CD99 molecule pseudogene 1	Coding	-5.85	5.59e-05	0.0029	Cassette Exon	0.32	T
TC6_dbb_hap3000231.hg.1	-1.47	T	DDX39B; SNORD84	DEAD (Asp-Glu-Ala-Asp) box polypeptide 39B; small nucleolar RNA, C/D box 84	Coding	-3.5	0.0001	0.004	Alternative 5' Donor Site	0.32	T
TC22000378.hg.1	2.22	T	NUP50	nucleoporin 50kDa	Coding	-2.92	9.73e-07	0.0004	Cassette Exon	0.32	T
TC6_qbl_hap6000230.hg.1	-1.46	T	DDX39B; SNORD84	DEAD (Asp-Glu-Ala-Asp) box polypeptide 39B; small nucleolar RNA, C/D box 84	Coding	-3.5	9.14e-05	0.0038	Alternative 5' Donor Site	0.32	T
TC16001115.hg.1	7.81	T	TOX3	TOX high mobility group box family member 3	Coding	-6.79	1.73e-07	0.0002	Alternative 3' Acceptor Site	0.32	T
TC16001291.hg.1	-2.22	T	MAF	v-maf avian musculoaponeurotic fibrosarcoma oncogene homolog	Coding	-10.79	0.0001	0.004	Intron Retention	0.32	T
TC10000177.hg.1	-2.53	T	GPR158	G protein-coupled receptor 158	Coding	-4.47	3.1e-07	0.0002	Cassette Exon	0.32	T
TC12002096.hg.1	-1.48	T	NCOR2	nuclear receptor corepressor 2	Coding	-4.24	0.0005	0.0092	Cassette Exon	0.32	T
TC0X000769.hg.1	1.04	T	RPL10; SNORA70	ribosomal protein L10; small nucleolar RNA, H/ACA box 70	Coding	-2.31	0.0003	0.0073	Intron Retention	0.32	T
TC07001813.hg.1	3.38	T	CADPS2	Ca++-dependent secretion activator 2	Coding	5.67	5.26e-06	0.0009	Cassette Exon	0.32	T
TC03000222.hg.1	-1.29	T	ZBTB47	zinc finger and BTB domain containing 47	Coding	-3.33	0.0002	0.0057	Cassette Exon	0.32	T
TC01002984.hg.1	2.16	T	OVGP1	oviductal glycoprotein 1	Coding	3.31	1.23e-05	0.0014	Cassette Exon	0.32	T
TC16002098.hg.1	-2.28	T	NPIPB5; NPIPB3	nuclear pore complex interacting protein family, member B5; nuclear pore complex interacting protein family, member B3	Coding	-2.53	0.0001	0.0042	Intron Retention	0.32	T
TC08001212.hg.1	-9.61	T	OPRK1	opioid receptor, kappa 1	Coding	2.7	0.0004	0.0083	Cassette Exon	0.32	T
TC01001284.hg.1	-1.48	T	ZBTB7B	zinc finger and BTB domain containing 7B	Coding	-3.73	2.47e-05	0.0019	Cassette Exon	0.32	T
TC05001392.hg.1	1.58	T	DEPDC1B	DEP domain containing 1B	Coding	5.89	1.15e-06	0.0004	Cassette Exon	0.32	T
TC07001184.hg.1	5.13	T	CDCA7L	cell division cycle associated 7-like	Coding	-5.07	1.49e-07	0.0002	Alternative 5' Donor Site	0.32	T
TC13000070.hg.1	-1.23	T	WASF3	WAS protein family, member 3	Coding	3.48	4.72e-05	0.0027	Alternative 3' Acceptor Site	0.32	T
TC04001819.hg.1	1.39	T	PDLIM3	PDZ and LIM domain 3	Coding	5.08	4.04e-07	0.0003	Cassette Exon	0.32	T
TC01006305.hg.1	-1.12	T	YY1AP1	YY1 associated protein 1	Coding	-3.02	3.48e-06	0.0008	Intron Retention	0.32	T
TC17001553.hg.1	2.43	T	BRCA1	breast cancer 1, early onset	Coding	2.47	0.0004	0.0087	Cassette Exon	0.32	T
TC07000620.hg.1	1.23	T	MEPCE	methylphosphate capping enzyme	Coding	4.46	0.0002	0.0051	Alternative 5' Donor Site	0.32	T
TC12000178.hg.1	-1.08	T	CDKN1B	cyclin-dependent kinase inhibitor 1B (p27, Kip1)	Coding	-2.7	5.08e-06	0.0009	Cassette Exon	0.32	T
TC0X000528.hg.1	-4.92	T	MID2	midline 2	Coding	5.72	7.41e-06	0.0011	Cassette Exon	0.32	T
TC07002083.hg.1	2.82	T	NCAPG2	non-SMC condensin II complex subunit G2	Coding	-3.77	6.54e-05	0.0032	Cassette Exon	0.32	T
TC03001570.hg.1	-2.12	T	ROBO1	roundabout guidance receptor 1	Coding	-3.45	1.49e-05	0.0015	Cassette Exon	0.32	T
TC12003289.hg.1	1	T	C12orf57; RNU7-1	chromosome 12 open reading frame 57; RNA, U7 small nuclear 1	Coding	-4.01	4.95e-05	0.0027	Alternative 3' Acceptor Site	0.32	T
TC11001396.hg.1	1.31	T	SCUBE2	signal peptide, CUB domain, EGF-like 2	Coding	3.65	4.2e-06	0.0008	Cassette Exon	0.32	T
TC0X000014.hg.1	-3.06	T	CD99	CD99 molecule	Coding	2.68	2.59e-05	0.002	Cassette Exon	0.32	T
TC0X000388.hg.1	-1.38	T	OGT	O-linked N-acetylglucosamine (GlcNAc) transferase	Coding	-4.01	6.99e-05	0.0033	Alternative 3' Acceptor Site	0.32	T
TC04001173.hg.1	1.07	T	TXK	TXK tyrosine kinase	Coding	4.06	4.94e-05	0.0027	Cassette Exon	0.32	T
TC18000103.hg.1	-8.02	T	LAMA3	laminin, alpha 3	Coding	4.25	8.26e-06	0.0011	Cassette Exon	0.32	T
TC04001820.hg.1	1.72	T	SORBS2	sorbin and SH3 domain containing 2	Coding	7.38	0.0002	0.0059	Cassette Exon	0.32	T
TC07000213.hg.1	-2.91	T	FKBP9	FK506 binding protein 9	Coding	3.66	7.36e-06	0.0011	Alternative 5' Donor Site	0.32	T
TC06001694.hg.1	-4.31	T	LOC100131047	uncharacterized LOC100131047	Coding	3.86	3.04e-05	0.0022	Cassette Exon	0.32	T
TC6_cox_hap2000237.hg.1	1.63	T	HLA-B	major histocompatibility complex, class I, B	Coding	-2.93	0.0011	0.0147	Intron Retention	0.32	T
TC05002169.hg.1	1.08	T	GNB2L1; SNORD95; SNORD96A	guanine nucleotide binding protein (G protein), beta polypeptide 2-like 1; small nucleolar RNA, C/D box 95; small nucleolar RNA, C/D box 96A	Coding	3.19	1.59e-06	0.0005	Cassette Exon	0.32	T
TC09000467.hg.1	-1.04	T	C9orf3; MIR24-1; MIR23B; MIR27B; MIR3074	chromosome 9 open reading frame 3; microRNA 24-1; microRNA 23b; microRNA 27b; microRNA 3074	Coding	-3.5	0.0004	0.0088	Cassette Exon	0.32	T
TC0Y000353.hg.1	-9.1	T	TXLNGY	taxilin gamma pseudogene, Y-linked	Coding	7.16	0.0004	0.0078	Cassette Exon	0.32	T
TC06000374.hg.1	-2.1	T	PRRC2A	proline-rich coiled-coil 2A	Coding	-4	0.0001	0.0042	Alternative 3' Acceptor Site	0.32	T
TC11000777.hg.1	-2.32	T	PLEKHB1	pleckstrin homology domain containing, family B (evectins) member 1	Coding	-3.19	0.0022	0.0221	Alternative 3' Acceptor Site	0.32	T
TC05000907.hg.1	3.31	T	HMMR	hyaluronan-mediated motility receptor (RHAMM)	Coding	-4.74	9.16e-07	0.0004	Alternative 5' Donor Site	0.32	T
TC12003298.hg.1	-1.13	T	HOXC4; HOXC6; HOXC5	homeobox C4; homeobox C6; homeobox C5	Coding	-4.68	2.98e-06	0.0007	Cassette Exon	0.32	T
TC08000213.hg.1	3.39	T	ESCO2	establishment of sister chromatid cohesion N-acetyltransferase 2	Coding	-3.3	2.72e-05	0.002	Cassette Exon	0.32	T
TC10000673.hg.1	4.48	T	HELLS	helicase, lymphoid-specific	Coding	-2.76	0.0014	0.017	Intron Retention	0.32	T
TC15000841.hg.1	-1.03	T	ISG20	interferon stimulated exonuclease gene 20kDa	Coding	-2.71	0.0009	0.0135	Intron Retention	0.32	T
TC05000016.hg.1	-3.01	T	SLC6A19	solute carrier family 6 (neutral amino acid transporter), member 19	Coding	-3.3	9.74e-05	0.0039	Cassette Exon	0.32	T
TC06000524.hg.1	-1.05	T	MAPK13	mitogen-activated protein kinase 13	Coding	-3.99	0.0012	0.0156	Alternative 5' Donor Site	0.32	T
TC15000325.hg.1	-1.09	T	CCNDBP1	cyclin D-type binding-protein 1	Coding	-2.47	0.0005	0.0092	Alternative 3' Acceptor Site	0.32	T
TC04000015.hg.1	-1.43	T	IDUA	iduronidase, alpha-L-	Coding	-4.52	7.24e-06	0.001	Cassette Exon	0.32	T
TC02000878.hg.1	1.2	T	CCNT2	cyclin T2	Coding	2.57	0.0012	0.0157	Alternative 5' Donor Site	0.32	T
TC02000057.hg.1	2.32	T	RRM2	ribonucleotide reductase M2	Coding	4.92	1.03e-07	0.0001	Cassette Exon	0.32	T
TC05000972.hg.1	-2.03	T			Coding	-5.06	4.02e-05	0.0025	Cassette Exon	0.31	T
TC0X000385.hg.1	-1.04	T	NONO	non-POU domain containing, octamer-binding	Coding	-2.31	3.19e-05	0.0022	Intron Retention	0.31	T
TC01001993.hg.1	-1.18	T	EFCAB2	EF-hand calcium binding domain 2	Coding	-3.31	0.0004	0.0085	Cassette Exon	0.31	T
TC22001494.hg.1	1.15	T	LOC400927	TPTE and PTEN homologous inositol lipid phosphatase pseudogene	Coding	5.43	6.44e-05	0.0031	Cassette Exon	0.31	T
TC11000942.hg.1	4.25	T	CNTN5	contactin 5	Coding	7.74	4.19e-07	0.0003	Cassette Exon	0.31	T
TC10000098.hg.1	4.95	T	MCM10	minichromosome maintenance 10 replication initiation factor	Coding	-5.67	9.57e-07	0.0004	Alternative 5' Donor Site	0.31	T
TC01000725.hg.1	-2.09	T	CACHD1	cache domain containing 1	Coding	-6.39	0.0001	0.0048	Cassette Exon	0.31	T
TC09001048.hg.1	1.1	T	VCP	valosin containing protein	Coding	-2.51	0.0033	0.0284	Intron Retention	0.31	T
TC16002097.hg.1	-3.59	T	NPIPA1; NPIPA8; NPIPA7; PKD1P1; PKD1P2	nuclear pore complex interacting protein family, member A1; nuclear pore complex interacting protein family, member A8; nuclear pore complex interacting protein family, member A7; polycystic kidney disease 1 (autosomal dominant) pseudogene 1; polycystic kidney disease 1 (autosomal dominant) pseudogene 2	Coding	-4.5	6.32e-06	0.001	Cassette Exon	0.31	T
TC02000454.hg.1	3.45	T	MTHFD2	methylenetetrahydrofolate dehydrogenase (NADP+ dependent) 2, methenyltetrahydrofolate cyclohydrolase	Coding	-3.87	4.76e-06	0.0009	Cassette Exon	0.31	T
TC10001626.hg.1	1.61	T	NT5C2	5-nucleotidase, cytosolic II	Coding	3.76	1.22e-05	0.0014	Cassette Exon	0.31	T
TC20000592.hg.1	3.38	T	PCNA	proliferating cell nuclear antigen	Coding	-3.76	0.0004	0.0086	Alternative 3' Acceptor Site	0.31	T
TC12001608.hg.1	-1.5	T	BAZ2A	bromodomain adjacent to zinc finger domain 2A	Coding	-3.19	2.52e-06	0.0007	Cassette Exon	0.31	T
TC10001319.hg.1	-1.35	T	ANK3	ankyrin 3, node of Ranvier (ankyrin G)	Coding	-5.62	2.91e-05	0.0021	Cassette Exon	0.31	T
TC03001698.hg.1	-1.15	T	GOLGB1	golgin B1	Coding	3.19	0.0004	0.0089	Alternative 3' Acceptor Site	0.31	T
TC17000634.hg.1	-1	T	UBE2Z	ubiquitin-conjugating enzyme E2Z	Coding	-3.72	0.0034	0.029	Alternative 3' Acceptor Site	0.31	T
TC19002695.hg.1	-1.4	T	U2AF1L4	U2 small nuclear RNA auxiliary factor 1-like 4	Coding	-2.04	1.15e-06	0.0004	Cassette Exon	0.31	T
TC01000827.hg.1	1.17	T	HS2ST1; LINC01140	heparan sulfate 2-O-sulfotransferase 1; long intergenic non-protein coding RNA 1140	Coding	3.27	1.3e-05	0.0014	Cassette Exon	0.31	T
TC04000016.hg.1	-1.62	T	FGFRL1	fibroblast growth factor receptor-like 1	Coding	-5.3	0.0005	0.0091	Cassette Exon	0.31	T
TC10000129.hg.1	-1.21	T	STAM	signal transducing adaptor molecule (SH3 domain and ITAM motif) 1	Coding	-4.32	0.0003	0.0076	Alternative 5' Donor Site	0.31	T
TC16001228.hg.1	-1.02	T	PDXDC2P	pyridoxal-dependent decarboxylase domain containing 2, pseudogene	Coding	-3.83	0.0001	0.0047	Alternative 5' Donor Site	0.31	T
TC07003034.hg.1	-1	T			NonCoding	-6	0.0016	0.0186	Alternative 5' Donor Site	0.31	T
TC15000315.hg.1	-1.52	T	JMJD7; PLA2G4B; JMJD7-PLA2G4B	jumonji domain containing 7; phospholipase A2, group IVB (cytosolic); JMJD7-PLA2G4B readthrough	Coding	-3.52	4.35e-05	0.0026	Cassette Exon	0.31	T
TC06000846.hg.1	14.47	T	AIM1	absent in melanoma 1	Coding	18.25	1.46e-06	0.0005	Cassette Exon	0.31	T
TC16001083.hg.1	2.69	T	SHCBP1	SHC SH2-domain binding protein 1	Coding	3.29	0.0006	0.0104	Cassette Exon	0.31	T
TC09000829.hg.1	-1.1	T	LCN12	lipocalin 12	Coding	-3.22	0.0005	0.0095	Intron Retention	0.31	T
TC01001152.hg.1	-1.75	T	LOC645166; LOC101060590; LOC100996735; LOC100996732	lymphocyte-specific protein 1 pseudogene; uncharacterized LOC101060590; uncharacterized LOC100996735; uncharacterized LOC100996732	Coding	-3.35	3.89e-06	0.0008	Cassette Exon	0.31	T
TC05000461.hg.1	2.96	T	RHOBTB3	Rho-related BTB domain containing 3	Coding	5.38	1.68e-05	0.0016	Alternative 3' Acceptor Site	0.31	T
TC09001749.hg.1	-2.4	T	ABCA2	ATP binding cassette subfamily A member 2	Coding	4.43	0.0004	0.0079	Alternative 5' Donor Site	0.31	T
TC12000938.hg.1	-1.17	T	CCDC64	coiled-coil domain containing 64	Coding	-2.94	7.51e-06	0.0011	Cassette Exon	0.31	T
TC20000526.hg.1	1.15	T	TPD52L2	tumor protein D52-like 2	Coding	-3.99	9.9e-05	0.0039	Cassette Exon	0.31	T
TC01001751.hg.1	-1	T	TRAF3IP3	TRAF3 interacting protein 3	Coding	3.72	0.0045	0.0347	Alternative 3' Acceptor Site	0.31	T
TC16000468.hg.1	1.06	T	MT1E	metallothionein 1E	Coding	6.47	4.76e-06	0.0009	Cassette Exon	0.31	T
TC13000120.hg.1	1.55	T	NBEA	neurobeachin	Coding	-3.99	2.44e-05	0.0019	Cassette Exon	0.31	T
TC06004077.hg.1	2.14	T	CFB	complement factor B	Coding	11.72	6.76e-07	0.0003	Cassette Exon	0.31	T
TC20000900.hg.1	-1.15	T	ELMO2	engulfment and cell motility 2	Coding	-2.92	4.89e-05	0.0027	Intron Retention	0.31	T
TC07003309.hg.1	-1.37	T	DTX2	deltex 2, E3 ubiquitin ligase	Coding	-3.68	0.0018	0.0196	Alternative 5' Donor Site	0.31	T
TC01003763.hg.1	-1.95	T	EIF2D	eukaryotic translation initiation factor 2D	Coding	3.41	6.46e-06	0.001	Alternative 5' Donor Site	0.31	T
TC04002939.hg.1	4.64	T	TMEM144	transmembrane protein 144	Coding	2.62	9.58e-05	0.0039	Complex Event	0.31	T
TC17001903.hg.1	-3.11	T	ST6GALNAC2	ST6 (alpha-N-acetyl-neuraminyl-2,3-beta-galactosyl-1,3)-N-acetylgalactosaminide alpha-2,6-sialyltransferase 2	Coding	-3.19	6.39e-05	0.0031	Cassette Exon	0.31	T
TC12000762.hg.1	1.58	T	SLC25A3	solute carrier family 25 (mitochondrial carrier; phosphate carrier), member 3	Coding	-4.74	2.91e-07	0.0002	Alternative 5' Donor Site	0.31	T
TC07001152.hg.1	-2.24	T	ETV1	ets variant 1	Coding	-2.42	0.0003	0.0072	Cassette Exon	0.31	T
TC04001370.hg.1	-1.24	T	ABCG2	ATP binding cassette subfamily G member 2 (Junior blood group)	Coding	-3.84	9.49e-07	0.0004	Cassette Exon	0.31	T
TC6_apd_hap1000079.hg.1	-1.38	T	DDX39B; ATP6V1G2-DDX39B	DEAD (Asp-Glu-Ala-Asp) box polypeptide 39B; ATP6V1G2-DDX39B readthrough (NMD candidate)	Coding	-4.3	0.0002	0.0053	Alternative 3' Acceptor Site	0.31	T
TC03000295.hg.1	-1.49	T	DAG1	dystroglycan 1 (dystrophin-associated glycoprotein 1)	Coding	-2.47	0.0023	0.0231	Cassette Exon	0.31	T
TC08001462.hg.1	-3.48	T	NIPAL2	NIPA-like domain containing 2	Coding	2.96	2.39e-05	0.0019	Cassette Exon	0.31	T
TC02001384.hg.1	-1	T	SPATA3	spermatogenesis associated 3	Coding	-2.85	0.0007	0.0114	Intron Retention	0.31	T
TC0X001188.hg.1	-3.02	T	HDX	highly divergent homeobox	Coding	-10.36	6.45e-05	0.0032	Cassette Exon	0.31	T
TC15000846.hg.1	3.85	T	FANCI	Fanconi anemia complementation group I	Coding	-4.74	0.0003	0.0071	Alternative 5' Donor Site	0.31	T
TC12000392.hg.1	-1.05	T	LARP4	La ribonucleoprotein domain family, member 4	Coding	2.92	3.55e-05	0.0023	Cassette Exon	0.31	T
TC0X000568.hg.1	-5.18	T	PLS3	plastin 3	Coding	-3.37	4.38e-06	0.0008	Cassette Exon	0.31	T
TC07000018.hg.1	-2.56	T	GPER1	G protein-coupled estrogen receptor 1	Coding	-3.59	7.38e-06	0.0011	Cassette Exon	0.31	T
TC16002043.hg.1	-4.33	T	NPIPA1; NPIPA8; NPIPA7; NPIPA2; NPIPA3; PKD1P1	nuclear pore complex interacting protein family, member A1; nuclear pore complex interacting protein family, member A8; nuclear pore complex interacting protein family, member A7; nuclear pore complex interacting protein family, member A2; nuclear pore complex interacting protein family, member A3; polycystic kidney disease 1 (autosomal dominant) pseudogene 1	Coding	-3.76	1.06e-05	0.0013	Cassette Exon	0.31	T
TC05000291.hg.1	-1.13	T	PIK3R1	phosphoinositide-3-kinase, regulatory subunit 1 (alpha)	Coding	-4.87	6.31e-05	0.0031	Alternative 3' Acceptor Site	0.31	T
TC02000829.hg.1	1.91	T	PLEKHB2	pleckstrin homology domain containing, family B (evectins) member 2	Coding	5.12	0.0002	0.0052	Cassette Exon	0.31	T
TC19001508.hg.1	-1.5	T	SIRT2	sirtuin 2	Coding	-4.09	3.14e-07	0.0002	Cassette Exon	0.31	T
TC03003351.hg.1	1.05	T	RBM6	RNA binding motif protein 6	Coding	-2.41	0.0028	0.026	Intron Retention	0.31	T
TC20000467.hg.1	1.08	T	NELFCD	negative elongation factor complex member C/D	Coding	-3.34	3.58e-06	0.0008	Intron Retention	0.31	T
TC05001773.hg.1	-1.27	T	SHROOM1	shroom family member 1	Coding	-4.39	5.44e-07	0.0003	Cassette Exon	0.31	T
TC05001107.hg.1	1.4	T	CLPTM1L	CLPTM1-like	Coding	-2.62	1.05e-05	0.0013	Intron Retention	0.31	T
TC01002648.hg.1	-2.1	T	TTC39A	tetratricopeptide repeat domain 39A	Coding	-4.67	4.14e-07	0.0003	Cassette Exon	0.3	T
TC17002605.hg.1	-1.12	T	LOC440434	aminopeptidase puromycin sensitive pseudogene	NonCoding	-3.55	0.0002	0.0052	Alternative 5' Donor Site	0.3	T
TC01006300.hg.1	4.46	T	STIL	SCL/TAL1 interrupting locus	Coding	-4.7	1.56e-06	0.0005	Alternative 3' Acceptor Site	0.3	T
TC02001573.hg.1	1.42	T	PDIA6	protein disulfide isomerase family A, member 6	Coding	3.24	0.0002	0.0057	Cassette Exon	0.3	T
TC16002074.hg.1	1.09	T	MT1M	metallothionein 1M	Coding	4.06	4.69e-07	0.0003	Cassette Exon	0.3	T
TC01003282.hg.1	-1	T	JTB	jumping translocation breakpoint	Coding	-3.36	0.0003	0.0066	Intron Retention	0.3	T
TC12000340.hg.1	-2.56	T	SLC48A1	solute carrier family 48 (heme transporter), member 1	Coding	-5.16	0.0001	0.0042	Alternative 3' Acceptor Site	0.3	T
TC02001987.hg.1	1.23	T	TPRKB	TP53RK binding protein	Coding	3.44	1.86e-06	0.0006	Cassette Exon	0.3	T
TC16000126.hg.1	-1.65	T	DNASE1	deoxyribonuclease I	Coding	2.74	3.62e-05	0.0023	Cassette Exon	0.3	T
TC04000590.hg.1	3.92	T	UGT8	UDP glycosyltransferase 8	Coding	-3.69	3.35e-06	0.0007	Alternative 3' Acceptor Site	0.3	T
TC06000328.hg.1	1.02	T	HLA-A	major histocompatibility complex, class I, A	Coding	-8.77	0.0001	0.0042	Alternative 5' Donor Site	0.3	T
TC11000256.hg.1	1.5	T	HTATIP2	HIV-1 Tat interactive protein 2	Coding	4.13	0.0006	0.0109	Cassette Exon	0.3	T
TC15000342.hg.1	2.07	T	B2M	beta-2-microglobulin	Coding	-3.36	1.08e-06	0.0004	Intron Retention	0.3	T
TC12001415.hg.1	-1	T	NELL2	neural EGFL like 2	Coding	-6.04	0.0351	0.1263	Alternative 3' Acceptor Site	0.3	T
TC01004818.hg.1	1.01	T	POU2F1	POU class 2 homeobox 1	NonCoding	3.35	0.0008	0.0122	Intron Retention	0.3	T
TC11000854.hg.1	1.88	T	DDIAS	DNA damage-induced apoptosis suppressor	Coding	3.11	4.08e-05	0.0025	Cassette Exon	0.3	T
TC11000770.hg.1	-1.07	T	ATG16L2	autophagy related 16-like 2	Coding	-6.13	0.0002	0.006	Alternative 5' Donor Site	0.3	T
TC04000486.hg.1	-4.93	T	HERC3	HECT and RLD domain containing E3 ubiquitin protein ligase 3	Coding	6.02	2.53e-08	6.8e-05	Cassette Exon	0.3	T
TC07000696.hg.1	1.19	T	CBLL1	Cbl proto-oncogene-like 1, E3 ubiquitin protein ligase	Coding	-5.7	0.0077	0.0484	Alternative 5' Donor Site	0.3	T
TC16001239.hg.1	-1.21	T	COG4	component of oligomeric golgi complex 4	Coding	-3.09	0.0007	0.0114	Intron Retention	0.3	T
TC15001647.hg.1	-2.28	T	CYP1A1	cytochrome P450, family 1, subfamily A, polypeptide 1	Coding	-5.23	1.39e-07	0.0002	Cassette Exon	0.3	T
TC20001031.hg.1	-1.03	T	KCNQ2	potassium channel, voltage gated KQT-like subfamily Q, member 2	Coding	-2.97	5.99e-06	0.001	Cassette Exon	0.3	T
TC17001449.hg.1	-1	T	MED1	mediator complex subunit 1	Coding	3.16	0.0002	0.0059	Intron Retention	0.3	T
TC06004114.hg.1	-1.4	T	DDX39B; SNORD84	DEAD (Asp-Glu-Ala-Asp) box polypeptide 39B; small nucleolar RNA, C/D box 84	Coding	-4.23	0.0002	0.005	Alternative 3' Acceptor Site	0.3	T
TC14000781.hg.1	-1.54	T	TECPR2	tectonin beta-propeller repeat containing 2	Coding	-2.49	1.53e-05	0.0015	Alternative 3' Acceptor Site	0.3	T
TC16002072.hg.1	-1.28	T	SRCAP	Snf2-related CREBBP activator protein	Coding	-2.44	0.0004	0.0083	Cassette Exon	0.3	T
TC10001756.hg.1	3.18	T	MKI67	marker of proliferation Ki-67	Coding	2.01	3.21e-05	0.0022	Cassette Exon	0.3	T
TC08000854.hg.1	-1.56	T	KIFC2	kinesin family member C2	Coding	-3.57	1.26e-05	0.0014	Cassette Exon	0.3	T
TC18000035.hg.1	-2.05	T	PTPRM	protein tyrosine phosphatase, receptor type, M	Coding	-3.01	5.89e-06	0.001	Cassette Exon	0.3	T
TC17001251.hg.1	-9.85	T	ULK2	unc-51 like autophagy activating kinase 2	Coding	6.61	5.09e-06	0.0009	Cassette Exon	0.3	T
TC6_qbl_hap6000238.hg.1	-1.2	T	MICA	MHC class I polypeptide-related sequence A	Coding	-7.33	0.0012	0.0156	Cassette Exon	0.3	T
TC11000054.hg.1	-1	T	TNNT3	troponin T type 3 (skeletal, fast)	Coding	3.89	0.0002	0.0055	Alternative 3' Acceptor Site	0.3	T
TC14000386.hg.1	1.38	T	SYNE2	spectrin repeat containing, nuclear envelope 2	Coding	-3.71	3.74e-07	0.0003	Cassette Exon	0.3	T
TC08000346.hg.1	2.18	T	MCM4	minichromosome maintenance complex component 4	Coding	2.85	2.62e-06	0.0007	Cassette Exon	0.3	T
TC08000578.hg.1	-1.1	T	INTS8	integrator complex subunit 8	Coding	-4.22	8.24e-05	0.0036	Alternative 5' Donor Site	0.3	T
TC01000206.hg.1	2.4	T	NECAP2	NECAP endocytosis associated 2	Coding	2.57	0.0003	0.0075	Cassette Exon	0.3	T
TC04000853.hg.1	4.84	T	GALNT7	polypeptide N-acetylgalactosaminyltransferase 7	Coding	-5.06	8.44e-05	0.0036	Alternative 3' Acceptor Site	0.3	T
TC19000747.hg.1	-1.59	T	AP2A1	adaptor-related protein complex 2, alpha 1 subunit	Coding	2.58	0.0055	0.0391	Intron Retention	0.3	T
TC05001900.hg.1	1.71	T	LARS	leucyl-tRNA synthetase	Coding	-3.55	0.0007	0.0115	Alternative 5' Donor Site	0.3	T
TC11000637.hg.1	-1.3	T	SIPA1	signal-induced proliferation-associated 1	Coding	-10.4	5.12e-06	0.0009	Cassette Exon	0.3	T
TC06004073.hg.1	-1.38	T	MICA	MHC class I polypeptide-related sequence A	Coding	-6.59	0.0016	0.0182	Cassette Exon	0.3	T
TC07001084.hg.1	-1.27	T	INTS1	integrator complex subunit 1	Coding	-3.67	0.0007	0.0116	Alternative 3' Acceptor Site	0.3	T
TC05000612.hg.1	9.34	T	SLC12A2	solute carrier family 12 (sodium/potassium/chloride transporter), member 2	Coding	-3.54	0.0004	0.0087	Alternative 5' Donor Site	0.3	T
TC17001455.hg.1	4.07	T	IKZF3	IKAROS family zinc finger 3	Coding	-3.3	0.0001	0.0042	Cassette Exon	0.3	T
TC01002564.hg.1	-2.01	T	SCMH1	sex comb on midleg homolog 1 (Drosophila)	Coding	5.32	1.3e-05	0.0014	Cassette Exon	0.3	T
TC05001767.hg.1	1.36	T	IRF1	interferon regulatory factor 1	Coding	4.16	3.82e-06	0.0008	Cassette Exon	0.3	T
TC01000926.hg.1	-1.17	T	NTNG1	netrin G1	Coding	-4.28	3.13e-06	0.0007	Cassette Exon	0.3	T
TC07000815.hg.1	1.5	T	MEST	mesoderm specific transcript	Coding	3.78	2.04e-08	6.28e-05	Cassette Exon	0.3	T
TC06001770.hg.1	-5.23	T	ENPP5	ectonucleotide pyrophosphatase/phosphodiesterase 5 (putative)	Coding	5.25	2.7e-06	0.0007	Alternative 5' Donor Site	0.3	T
TC01002800.hg.1	1.5	T	USP33	ubiquitin specific peptidase 33	Coding	-4.6	0.0003	0.0071	Cassette Exon	0.3	T
TC11002049.hg.1	-1.19	T	NUMA1	nuclear mitotic apparatus protein 1	Coding	-5.2	6.33e-05	0.0031	Intron Retention	0.3	T
TC6_cox_hap2000234.hg.1	-1.44	T	MICA	MHC class I polypeptide-related sequence A	Coding	-6.48	0.0019	0.0205	Cassette Exon	0.3	T
TC6_ssto_hap7000188.hg.1	-1.44	T	MICA	MHC class I polypeptide-related sequence A	Coding	-6.48	0.0019	0.0205	Cassette Exon	0.3	T
TC11001499.hg.1	-4.21	T	SVIP	small VCP/p97-interacting protein	Coding	5.13	1.81e-05	0.0017	Alternative 3' Acceptor Site	0.3	T
TC02001377.hg.1	-1.02	T	SP100	SP100 nuclear antigen	Coding	-4.38	0.0002	0.0061	Alternative 5' Donor Site	0.3	T
TC19000129.hg.1	-1.47	T	PNPLA6	patatin-like phospholipase domain containing 6	Coding	2.07	0.0156	0.0752	Cassette Exon	0.3	T
TC02000721.hg.1	-1.85	T	PSD4	pleckstrin and Sec7 domain containing 4	Coding	2.59	6.07e-05	0.0031	Intron Retention	0.3	T
TC22001424.hg.1	1.74	T	APOBEC3A_B; APOBEC3A	APOBEC3A and APOBEC3B deletion hybrid; apolipoprotein B mRNA editing enzyme, catalytic polypeptide-like 3A	Coding	7.61	2.34e-06	0.0006	Cassette Exon	0.3	T
TC0X000495.hg.1	-5.17	T	WBP5	WW domain binding protein 5	Coding	-4.33	4.75e-06	0.0009	Cassette Exon	0.3	T
TC19001832.hg.1	-1.51	T	TFPT	TCF3 (E2A) fusion partner (in childhood Leukemia)	Coding	-2.54	0.0015	0.0178	Cassette Exon	0.3	T
TC01003665.hg.1	-3.4	T	DENND1B	DENN/MADD domain containing 1B	Coding	-2.66	0.0001	0.0043	Cassette Exon	0.3	T
TC19001703.hg.1	-3.08	T	GYS1	glycogen synthase 1 (muscle)	Coding	4.15	1.59e-06	0.0005	Alternative 5' Donor Site	0.3	T
TC06004118.hg.1	-2.43	T	DDAH2	dimethylarginine dimethylaminohydrolase 2	Coding	2.64	1e-05	0.0012	Intron Retention	0.3	T
TC08001332.hg.1	-1.24	T	TCEB1	transcription elongation factor B (SIII), polypeptide 1 (15kDa, elongin C)	Coding	3.33	2.16e-05	0.0018	Alternative 5' Donor Site	0.29	T
TC19001837.hg.1	-1.44	T	MBOAT7	membrane bound O-acyltransferase domain containing 7	Coding	-2.69	5.89e-05	0.003	Intron Retention	0.29	T
TC05001298.hg.1	1.27	T	PRKAA1	protein kinase, AMP-activated, alpha 1 catalytic subunit	Coding	-2.94	0.0011	0.0145	Intron Retention	0.29	T
TC03001025.hg.1	1.49	T	EIF4A2; SNORA63; SNORD2; SNORA4; SNORA81; MIR1248	eukaryotic translation initiation factor 4A2; small nucleolar RNA, H/ACA box 63; small nucleolar RNA, C/D box 2; small nucleolar RNA, H/ACA box 4; small nucleolar RNA, H/ACA box 81; microRNA 1248	Coding	3.6	0.0004	0.0079	Intron Retention	0.29	T
TC22000658.hg.1	1.46	T	PES1	pescadillo ribosomal biogenesis factor 1	Coding	2.86	1.22e-05	0.0014	Cassette Exon	0.29	T
TC01001838.hg.1	-2.3	T	CAPN2	calpain 2, (m/II) large subunit	Coding	-3.67	5.03e-08	9.64e-05	Alternative 5' Donor Site	0.29	T
TC01003328.hg.1	1.97	T	ARHGEF2	Rho/Rac guanine nucleotide exchange factor 2	Coding	3.63	2.88e-06	0.0007	Alternative 5' Donor Site	0.29	T
TC06000933.hg.1	-1.76	T	SLC35F1	solute carrier family 35, member F1	Coding	-3.08	0.0011	0.0147	Cassette Exon	0.29	T
TC15000276.hg.1	2.6	T	PAK6; BUB1B	p21 protein (Cdc42/Rac)-activated kinase 6; BUB1 mitotic checkpoint serine/threonine kinase B	Coding	2.9	0.0006	0.0109	Cassette Exon	0.29	T
TC11001795.hg.1	1.67	T	UBE2L6	ubiquitin-conjugating enzyme E2L 6	Coding	10.16	1.57e-07	0.0002	Cassette Exon	0.29	T
TC12000974.hg.1	2.85	T	KNTC1	kinetochore associated 1	Coding	-3.97	2.19e-05	0.0018	Cassette Exon	0.29	T
TC0X001067.hg.1	-1.04	T	HUWE1	HECT, UBA and WWE domain containing 1, E3 ubiquitin protein ligase	Coding	-2.87	0.0004	0.0082	Cassette Exon	0.29	T
TC02001742.hg.1	2.79	T	PRKD3	protein kinase D3	Coding	-2.48	9.49e-05	0.0038	Alternative 5' Donor Site	0.29	T
TC14002338.hg.1	-2.4	T	PPP1R3E	protein phosphatase 1, regulatory subunit 3E	Coding	-2.75	0.001	0.0137	Intron Retention	0.29	T
TC07001654.hg.1	2.97	T	MCM7	minichromosome maintenance complex component 7	Coding	-3.16	2.59e-05	0.002	Alternative 5' Donor Site	0.29	T
TC12001355.hg.1	-3.69	T	CAPRIN2	caprin family member 2	Coding	3.57	2.72e-05	0.002	Alternative 5' Donor Site	0.29	T
TC03001241.hg.1	-3.66	T	THRB	thyroid hormone receptor, beta	Coding	4.13	0.0001	0.0041	Cassette Exon	0.29	T
TC05000317.hg.1	-1.39	T	SMN1; SMN2	survival of motor neuron 1, telomeric; survival of motor neuron 2, centromeric	Coding	-4.26	7.85e-05	0.0035	Cassette Exon	0.29	T
TC05001463.hg.1	1.03	T	MRPS27	mitochondrial ribosomal protein S27	Coding	-3.23	0.0006	0.0107	Alternative 5' Donor Site	0.29	T
TC09000398.hg.1	-1.23	T	DAPK1	death-associated protein kinase 1	Coding	-2.19	0.0003	0.0073	Cassette Exon	0.29	T
TC10000373.hg.1	3.16	T	CDK1	cyclin-dependent kinase 1	Coding	-2.41	4.05e-05	0.0025	Alternative 5' Donor Site	0.29	T
TC06000715.hg.1	-2.59	T	FAM135A	family with sequence similarity 135, member A	Coding	-2.56	0.0002	0.0051	Cassette Exon	0.29	T
TC12001938.hg.1	-1.02	T	SELPLG	selectin P ligand	Coding	-2.75	0.0022	0.0224	Intron Retention	0.29	T
TC12001489.hg.1	3.31	T	RACGAP1	Rac GTPase activating protein 1	Coding	-3.13	0.0012	0.0157	Cassette Exon	0.29	T
TC17000189.hg.1	1.46	T	SNORD49A; SNORD49B; SNORD65; LRRC75A-AS1	small nucleolar RNA, C/D box 49A; small nucleolar RNA, C/D box 49B; small nucleolar RNA, C/D box 65; LRRC75A antisense RNA 1	Coding	2.77	0.0001	0.0041	Intron Retention	0.29	T
TC11002292.hg.1	-1.03	T	TIMM8B	translocase of inner mitochondrial membrane 8 homolog B (yeast)	Coding	-2.76	2.33e-06	0.0006	Cassette Exon	0.29	T
TC03001188.hg.1	-1.24	T	NUP210	nucleoporin 210kDa	Coding	-3.16	2.58e-05	0.002	Alternative 5' Donor Site	0.29	T
TC02002612.hg.1	4.15	T	COL5A2	collagen, type V, alpha 2	Coding	-5.11	6.52e-05	0.0032	Cassette Exon	0.29	T
TC05000326.hg.1	-1.44	T	SMN1; SMN2	survival of motor neuron 1, telomeric; survival of motor neuron 2, centromeric	Coding	-4.04	9.35e-05	0.0038	Cassette Exon	0.29	T
TC02002886.hg.1	2.57	T	HJURP	Holliday junction recognition protein	Coding	3.74	2.84e-05	0.0021	Cassette Exon	0.29	T
TC11002277.hg.1	27.7	T	COLCA1	colorectal cancer associated 1	Coding	-33.91	8.03e-09	4.18e-05	Cassette Exon	0.29	T
TC01006367.hg.1	-1.02	T	NBPF11; NBPF19; NBPF8	neuroblastoma breakpoint family, member 11; neuroblastoma breakpoint family, member 19; neuroblastoma breakpoint family, member 8	Coding	-2.12	5.2e-05	0.0028	Intron Retention	0.29	T
TC11000936.hg.1	1.33	T	JRKL	JRK-like	Coding	2.45	0.0005	0.0093	Intron Retention	0.29	T
TC14002200.hg.1	-3.12	T	ACOT1; ACOT2	acyl-CoA thioesterase 1; acyl-CoA thioesterase 2	Coding	-3.25	5.28e-07	0.0003	Cassette Exon	0.29	T
TC09000308.hg.1	1.6	T	CBWD5; CBWD3; CBWD2; CBWD1; CBWD6	COBW domain containing 5; COBW domain containing 3; COBW domain containing 2; COBW domain containing 1; COBW domain containing 6	Coding	3.22	2.57e-06	0.0007	Intron Retention	0.29	T
TC12000371.hg.1	1.6	T	DNAJC22	DnaJ (Hsp40) homolog, subfamily C, member 22	Coding	4.73	2.06e-05	0.0018	Cassette Exon	0.29	T
TC01000729.hg.1	-1.47	T	DNAJC6	DnaJ (Hsp40) homolog, subfamily C, member 6	Coding	-4.65	0.001	0.0142	Cassette Exon	0.29	T
TC04000647.hg.1	-1.45	T	ABHD18	abhydrolase domain containing 18	Coding	3.79	0.0009	0.0131	Alternative 5' Donor Site	0.29	T
TC02000942.hg.1	2.35	T	ARL6IP6	ADP-ribosylation factor like GTPase 6 interacting protein 6	Coding	3.38	0.0002	0.0054	Cassette Exon	0.29	T
TC15001263.hg.1	3.59	T	TMEM87A	transmembrane protein 87A	Coding	-3.72	6.31e-07	0.0003	Alternative 3' Acceptor Site	0.29	T
TC16000374.hg.1	1.56	T	ITGAM	integrin, alpha M (complement component 3 receptor 3 subunit)	Coding	3.51	3.4e-06	0.0007	Cassette Exon	0.29	T
TC08000192.hg.1	1.69	T	ADAM7	ADAM metallopeptidase domain 7	Coding	3.21	0.0001	0.0044	Cassette Exon	0.29	T
TC07000565.hg.1	-2.45	T	PPP1R9A	protein phosphatase 1, regulatory subunit 9A	Coding	-2.94	0.0019	0.0203	Alternative 5' Donor Site	0.29	T
TC17001298.hg.1	1.53	T	SPAG5	sperm associated antigen 5	Coding	2.8	2.24e-05	0.0018	Cassette Exon	0.29	T
TC03001500.hg.1	1.77	T	ACOX2	acyl-CoA oxidase 2, branched chain	Coding	4.19	7.89e-07	0.0004	Alternative 3' Acceptor Site	0.29	T
TC04002947.hg.1	2.15	T	BDH2	3-hydroxybutyrate dehydrogenase, type 2	Coding	-3.56	1.24e-05	0.0014	Cassette Exon	0.29	T
TC03000293.hg.1	-1.39	T	TCTA	T-cell leukemia translocation altered	Coding	-3.77	5.47e-07	0.0003	Alternative 5' Donor Site	0.29	T
TC01003495.hg.1	3.07	T	NME7	NME/NM23 family member 7	Coding	2.94	0.0002	0.0064	Cassette Exon	0.29	T
TC03000992.hg.1	1.22	T	EIF2B5	eukaryotic translation initiation factor 2B, subunit 5 epsilon, 82kDa	Coding	-2.47	0.0004	0.0086	Intron Retention	0.29	T
TC06001059.hg.1	-2.41	T	UTRN	utrophin	Coding	3.22	0.0002	0.0051	Cassette Exon	0.29	T
TC06001729.hg.1	-2.29	T	C6orf132	chromosome 6 open reading frame 132	Coding	-2.15	0.0003	0.0065	Cassette Exon	0.29	T
TC12001719.hg.1	1.63	T	PTPRR	protein tyrosine phosphatase, receptor type, R	Coding	2.12	1.19e-05	0.0013	Alternative 5' Donor Site	0.29	T
TC11002448.hg.1	1.05	T	NFRKB	nuclear factor related to kappaB binding protein	Coding	3.36	0.0066	0.0438	Alternative 3' Acceptor Site	0.29	T
TC07001205.hg.1	1.13	T	DFNA5	deafness, autosomal dominant 5	Coding	2.72	0.0008	0.0121	Cassette Exon	0.29	T
TC22000823.hg.1	1.31	T	RANGAP1	Ran GTPase activating protein 1	Coding	3.53	1.65e-06	0.0005	Cassette Exon	0.29	T
TC11001924.hg.1	1.91	T	CDCA5	cell division cycle associated 5	Coding	5.77	7.92e-09	4.16e-05	Cassette Exon	0.29	T
TC20000293.hg.1	2.33	T	FAM83D	family with sequence similarity 83, member D	Coding	4.99	6.15e-06	0.001	Cassette Exon	0.29	T
TC6_mcf_hap5000195.hg.1	1.5	T	HLA-B	major histocompatibility complex, class I, B	Coding	2.79	1.09e-06	0.0004	Cassette Exon	0.29	T
TC07001259.hg.1	-1.36	T	DPY19L1P1	DPY19L1 pseudogene 1	Coding	-3.32	0.0015	0.0177	Cassette Exon	0.29	T
TC01002316.hg.1	1.79	T	DDOST; PINK1-AS	dolichyl-diphosphooligosaccharide--protein glycosyltransferase subunit (non-catalytic); PINK1 antisense RNA	Coding	3.94	0.0331	0.1215	Alternative 5' Donor Site	0.29	T
TC04000501.hg.1	-1.11	T	PDLIM5	PDZ and LIM domain 5	Coding	-2.26	5.99e-06	0.001	Cassette Exon	0.29	T
TC22000237.hg.1	1.53	T	SLC5A1	solute carrier family 5 (sodium/glucose cotransporter), member 1	Coding	3.55	0.0007	0.0111	Alternative 5' Donor Site	0.29	T
TC22000437.hg.1	1.08	T	RPL23AP82	ribosomal protein L23a pseudogene 82	Coding	4.17	9.75e-05	0.0039	Cassette Exon	0.29	T
TC09000526.hg.1	2.57	T	SMC2	structural maintenance of chromosomes 2	Coding	-3.78	2.97e-05	0.0021	Alternative 3' Acceptor Site	0.29	T
TC01002540.hg.1	-1.18	T	PPIEL	peptidylprolyl isomerase E-like pseudogene	Coding	-3.98	0.0037	0.0309	Cassette Exon	0.29	T
TC06000996.hg.1	1.28	T	RPS12	ribosomal protein S12	Coding	2.96	0.0081	0.05	Cassette Exon	0.29	T
TC20000769.hg.1	-1.31	T	CDK5RAP1	CDK5 regulatory subunit associated protein 1	Coding	-3.7	0.0007	0.011	Alternative 5' Donor Site	0.29	T
TC15000222.hg.1	-1.08	T	GOLGA8N	golgin A8 family, member N	Coding	-2.79	5.27e-05	0.0028	Cassette Exon	0.29	T
TC19002699.hg.1	-1.1	T	HNRNPL	heterogeneous nuclear ribonucleoprotein L	Coding	-3.01	1.84e-05	0.0017	Cassette Exon	0.29	T
TC10001439.hg.1	-2.72	T	KCNMA1	potassium channel, calcium activated large conductance subfamily M alpha, member 1	Coding	-3.65	2.72e-05	0.002	Cassette Exon	0.28	T
TC06002126.hg.1	-1.22	T	SGK1	serum/glucocorticoid regulated kinase 1	Coding	-9.23	0.0002	0.0054	Alternative 5' Donor Site	0.28	T
TC09001642.hg.1	-2.41	T	SH3GLB2	SH3-domain GRB2-like endophilin B2	Coding	2.05	0.0003	0.0075	Intron Retention	0.28	T
TC19001282.hg.1	-2.45	T	RAB3A	RAB3A, member RAS oncogene family	Coding	-2.57	0.0001	0.0041	Cassette Exon	0.28	T
TC6_qbl_hap6000127.hg.1	-1.29	T	PPP1R10	protein phosphatase 1, regulatory subunit 10	Coding	-2.34	0.0018	0.0198	Intron Retention	0.28	T
TC6_cox_hap2000137.hg.1	-1.29	T	PPP1R10	protein phosphatase 1, regulatory subunit 10	Coding	-2.34	0.0019	0.0202	Intron Retention	0.28	T
TC6_dbb_hap3000126.hg.1	-1.29	T	PPP1R10	protein phosphatase 1, regulatory subunit 10	Coding	-2.34	0.0019	0.0202	Intron Retention	0.28	T
TC6_ssto_hap7000118.hg.1	-1.29	T	PPP1R10	protein phosphatase 1, regulatory subunit 10	Coding	-2.34	0.0019	0.0202	Intron Retention	0.28	T
TC01003200.hg.1	3.02	T	ANP32E	acidic nuclear phosphoprotein 32 family member E	Coding	-2.71	9.76e-05	0.0039	Alternative 3' Acceptor Site	0.28	T
TC05002112.hg.1	1.12	T	DDX41	DEAD (Asp-Glu-Ala-Asp) box polypeptide 41	Coding	-2.24	9.59e-06	0.0012	Intron Retention	0.28	T
TC09000746.hg.1	-1.56	T	NUP214	nucleoporin 214kDa	Coding	14.24	8.25e-05	0.0036	Alternative 3' Acceptor Site	0.28	T
TC06000186.hg.1	1.63	T	BTN3A1	butyrophilin, subfamily 3, member A1	Coding	3.42	1.47e-05	0.0015	Alternative 5' Donor Site	0.28	T
TC13000343.hg.1	1.56	T	IPO5	importin 5	Coding	-3.4	0.001	0.014	Alternative 3' Acceptor Site	0.28	T
TC12001629.hg.1	-1.02	T	B4GALNT1	beta-1,4-N-acetyl-galactosaminyl transferase 1	Coding	3.67	0.0037	0.0305	Alternative 5' Donor Site	0.28	T
TC03000892.hg.1	3.78	T	SERPINI1	serpin peptidase inhibitor, clade I (neuroserpin), member 1	Coding	-4.98	0.0008	0.0123	Alternative 3' Acceptor Site	0.28	T
TC6_mann_hap4000215.hg.1	-1.44	T	MICA	MHC class I polypeptide-related sequence A	Coding	-6.38	0.002	0.0211	Cassette Exon	0.28	T
TC05002135.hg.1	1.43	T	HNRNPH1	heterogeneous nuclear ribonucleoprotein H1 (H)	Coding	-2.38	0.0004	0.0088	Intron Retention	0.28	T
TC17000350.hg.1	-1.32	T	GOSR1	golgi SNAP receptor complex member 1	Coding	2.78	0.0002	0.0056	Alternative 5' Donor Site	0.28	T
TC10000169.hg.1	1.15	T	KIAA1217	KIAA1217	Coding	2.51	1.78e-05	0.0017	Cassette Exon	0.28	T
TC14000956.hg.1	-2.65	T	EFS	embryonal Fyn-associated substrate	Coding	-6.04	1.78e-05	0.0016	Cassette Exon	0.28	T
TC17000402.hg.1	1.71	T	TAF15	TATA box binding protein associated factor 15	Coding	2.98	1.95e-05	0.0017	Cassette Exon	0.28	T
TC19000034.hg.1	-1.29	T	CIRBP	cold inducible RNA binding protein	Coding	-2.61	0.0022	0.0223	Intron Retention	0.28	T
TC22001427.hg.1	1.58	T	APOBEC3D	apolipoprotein B mRNA editing enzyme, catalytic polypeptide-like 3D	Coding	7.9	2.22e-08	6.52e-05	Cassette Exon	0.28	T
TC08001264.hg.1	3.34	T	ASPH	aspartate beta-hydroxylase	Coding	-3.14	7.67e-06	0.0011	Alternative 3' Acceptor Site	0.28	T
TC21000500.hg.1	-1.01	T	CBS; CBSL	cystathionine-beta-synthase; cystathionine-beta-synthase like	Coding	-4.58	0.0008	0.0127	Intron Retention	0.28	T
TC17002078.hg.1	1.35	T	LRRC75A-AS1	LRRC75A antisense RNA 1	NonCoding	2.7	0.0013	0.016	Intron Retention	0.28	T
TC16000660.hg.1	2.41	T	CRISPLD2	cysteine-rich secretory protein LCCL domain containing 2	Coding	-3.2	9.22e-06	0.0012	Alternative 5' Donor Site	0.28	T
TC0X000230.hg.1	-1.82	T	CDK16	cyclin-dependent kinase 16	Coding	-2.84	0.0038	0.0311	Intron Retention	0.28	T
TC10001607.hg.1	-1.36	T	POLL	polymerase (DNA directed), lambda	Coding	-2.87	6.01e-06	0.001	Alternative 3' Acceptor Site	0.28	T
TC05001223.hg.1	-1.05	T	DROSHA	drosha, ribonuclease type III	Coding	-3.18	5.51e-06	0.0009	Cassette Exon	0.28	T
TC10001676.hg.1	1.63	T	ABLIM1	actin binding LIM protein 1	Coding	2.61	9.17e-06	0.0012	Cassette Exon	0.28	T
TC02000078.hg.1	1.34	T	LPIN1	lipin 1	Coding	-2.77	1.37e-06	0.0005	Cassette Exon	0.28	T
TC6_dbb_hap3000083.hg.1	2.86	T	HLA-DRA	major histocompatibility complex, class II, DR alpha	Coding	5.05	1.14e-07	0.0001	Alternative 3' Acceptor Site	0.28	T
TC02000458.hg.1	1.51	T	WDR54	WD repeat domain 54	Coding	4.85	4.73e-06	0.0009	Cassette Exon	0.28	T
TC06001156.hg.1	4.03	T	SLC22A3	solute carrier family 22 (organic cation transporter), member 3	Coding	5.04	7.77e-07	0.0004	Cassette Exon	0.28	T
TC6_dbb_hap3000235.hg.1	-2.43	T	DDAH2	dimethylarginine dimethylaminohydrolase 2	Coding	2.55	1.04e-05	0.0013	Intron Retention	0.28	T
TC6_mann_hap4000205.hg.1	-2.43	T	DDAH2	dimethylarginine dimethylaminohydrolase 2	Coding	2.55	1.04e-05	0.0013	Intron Retention	0.28	T
TC6_mcf_hap5000220.hg.1	-2.43	T	DDAH2	dimethylarginine dimethylaminohydrolase 2	Coding	2.55	1.04e-05	0.0013	Intron Retention	0.28	T
TC6_ssto_hap7000208.hg.1	-2.43	T	DDAH2	dimethylarginine dimethylaminohydrolase 2	Coding	2.55	1.04e-05	0.0013	Intron Retention	0.28	T
TC17000592.hg.1	-1.93	T	MAPT	microtubule associated protein tau	Coding	-3.73	0.0008	0.0121	Cassette Exon	0.28	T
TC10001675.hg.1	1.36	T	AFAP1L2	actin filament associated protein 1-like 2	Coding	3.84	9.76e-05	0.0039	Cassette Exon	0.28	T
TC20000786.hg.1	-1.45	T	NCOA6	nuclear receptor coactivator 6	Coding	-3.43	3e-07	0.0002	Cassette Exon	0.28	T
TC07001274.hg.1	-2	T	DPY19L1; MIR548N	dpy-19-like 1 (C. elegans); microRNA 548n	Coding	-3.44	8.45e-05	0.0036	Cassette Exon	0.28	T
TC10002951.hg.1	-1.28	T	SLIT1	slit guidance ligand 1	Coding	-2.61	0.0007	0.0111	Cassette Exon	0.28	T
TC01001782.hg.1	1.49	T	VASH2	vasohibin 2	Coding	4.11	9.07e-07	0.0004	Cassette Exon	0.28	T
TC01001267.hg.1	-1.67	T	UBAP2L	ubiquitin associated protein 2 like	Coding	-3.09	0.0008	0.0125	Alternative 3' Acceptor Site	0.28	T
TC20000023.hg.1	1.23	T	TGM3	transglutaminase 3	Coding	4.38	1.44e-06	0.0005	Alternative 3' Acceptor Site	0.28	T
TC16000465.hg.1	1.05	T	MT3	metallothionein 3	Coding	3.16	6.35e-06	0.001	Cassette Exon	0.28	T
TC19001284.hg.1	-1.93	T	KIAA1683	KIAA1683	Coding	-3.07	0.0003	0.007	Intron Retention	0.28	T
TC02000407.hg.1	1.76	T	ANXA4	annexin A4	Coding	2.6	4.8e-07	0.0003	Alternative 5' Donor Site	0.28	T
TC01001615.hg.1	4.79	T	LINC01351	long intergenic non-protein coding RNA 1351	Coding	-5.71	3.9e-06	0.0008	Cassette Exon	0.28	T
TC0X000727.hg.1	1.4	T	HMGB3	high mobility group box 3	Coding	-2.43	0.0037	0.0306	Intron Retention	0.28	T
TC09001070.hg.1	1.09	T	RNF38	ring finger protein 38	Coding	2.95	5.35e-05	0.0029	Intron Retention	0.28	T
TC02001246.hg.1	3.48	T	CPS1	carbamoyl-phosphate synthase 1	Coding	-3.64	4.17e-07	0.0003	Alternative 3' Acceptor Site	0.28	T
TC03000166.hg.1	-1.25	T	FBXL2	F-box and leucine-rich repeat protein 2	Coding	-3.48	2.13e-06	0.0006	Cassette Exon	0.28	T
TC16000355.hg.1	-1.83	T	FBRS	fibrosin	Coding	-5.41	2.49e-05	0.0019	Alternative 3' Acceptor Site	0.28	T
TC06001502.hg.1	-1.3	T	PPP1R10	protein phosphatase 1, regulatory subunit 10	Coding	-2	0.0019	0.0204	Intron Retention	0.28	T
TC13000468.hg.1	1.88	T	SKA3	spindle and kinetochore associated complex subunit 3	Coding	3.5	0.0005	0.0094	Cassette Exon	0.28	T
TC6_cox_hap2000254.hg.1	-2.4	T	DDAH2	dimethylarginine dimethylaminohydrolase 2	Coding	2.54	1.79e-05	0.0017	Intron Retention	0.28	T
TC16000664.hg.1	-1.34	T	GSE1	Gse1 coiled-coil protein	Coding	-3.38	6.93e-05	0.0033	Cassette Exon	0.28	T
TC17001192.hg.1	-1.07	T	SREBF1	sterol regulatory element binding transcription factor 1	Coding	-2.51	8.96e-05	0.0037	Alternative 5' Donor Site	0.28	T
TC08001270.hg.1	2.19	T	TTPA	tocopherol (alpha) transfer protein	Coding	2.67	0.0004	0.0082	Cassette Exon	0.28	T
TC16001244.hg.1	-1	T	HYDIN	HYDIN, axonemal central pair apparatus protein	Coding	5	3.16e-05	0.0022	Cassette Exon	0.28	T
TC01001399.hg.1	-1.2	T	FCGR2A; FCGR2C	Fc fragment of IgG, low affinity IIa, receptor (CD32); Fc fragment of IgG, low affinity IIc, receptor for (CD32) (gene/pseudogene)	Coding	-4.55	2.51e-08	6.8e-05	Cassette Exon	0.28	T
TC01000582.hg.1	2.22	T	RAD54L	RAD54-like (S. cerevisiae)	Coding	3.94	5.16e-07	0.0003	Cassette Exon	0.28	T
TC10001584.hg.1	1.02	T	COX15	cytochrome c oxidase assembly homolog 15 (yeast)	Coding	-3.1	7.83e-05	0.0035	Alternative 3' Acceptor Site	0.28	T
TC12001040.hg.1	1.13	T	ADGRD1	adhesion G protein-coupled receptor D1	Coding	4.36	0.0001	0.0047	Cassette Exon	0.28	T
TC01000788.hg.1	1.51	T	FAM73A	family with sequence similarity 73, member A	Coding	-2.42	0.0001	0.0048	Intron Retention	0.28	T
TC06001027.hg.1	5.78	T	TNFAIP3	tumor necrosis factor, alpha-induced protein 3	Coding	-3.55	4.33e-05	0.0026	Alternative 3' Acceptor Site	0.28	T
TC10000289.hg.1	1.24	T	RASSF4	Ras association (RalGDS/AF-6) domain family member 4	Coding	3.51	0.0042	0.0331	Alternative 3' Acceptor Site	0.28	T
TC06002121.hg.1	1.86	T	VNN2	vanin 2	Coding	5.17	0.0002	0.006	Alternative 3' Acceptor Site	0.28	T
TC10000644.hg.1	1.99	T	KIF20B	kinesin family member 20B	Coding	-3.34	4.41e-05	0.0026	Cassette Exon	0.28	T
TC22000702.hg.1	1.5	T	APOL2	apolipoprotein L, 2	Coding	2.58	0.0001	0.0045	Cassette Exon	0.28	T
TC02004997.hg.1	1.46	T	LIMS3L; LIMS3; LIMS1	LIM and senescent cell antigen-like domains 3-like; LIM and senescent cell antigen-like domains 3; LIM and senescent cell antigen-like domains 1	Coding	3.24	0.0002	0.0051	Alternative 5' Donor Site	0.28	T
TC08002606.hg.1	1	T	C8orf44	chromosome 8 open reading frame 44	Coding	6.19	0.0002	0.0055	Alternative 3' Acceptor Site	0.28	T
TC11001517.hg.1	4.99	T	KIF18A	kinesin family member 18A	Coding	-4.14	5.54e-05	0.0029	Alternative 5' Donor Site	0.28	T
TC20000796.hg.1	1.29	T	UQCC1	ubiquinol-cytochrome c reductase complex assembly factor 1	Coding	3.35	0.0002	0.006	Alternative 3' Acceptor Site	0.28	T
TC07000030.hg.1	1.13	T	EIF3B	eukaryotic translation initiation factor 3, subunit B	Coding	-3.44	2.49e-05	0.0019	Alternative 5' Donor Site	0.28	T
TC11000572.hg.1	4.95	T	RARRES3	retinoic acid receptor responder (tazarotene induced) 3	Coding	4.45	1.89e-05	0.0017	Cassette Exon	0.28	T
TC0X000339.hg.1	-1.55	T	UBQLN2	ubiquilin 2	Coding	-3.56	2.67e-05	0.002	Intron Retention	0.28	T
TC08002586.hg.1	1.03	T	STAU2	staufen double-stranded RNA binding protein 2	Coding	2.86	7.74e-05	0.0035	Cassette Exon	0.28	T
TC04000214.hg.1	-1.74	T	TBC1D1	TBC1 (tre-2/USP6, BUB2, cdc16) domain family, member 1	Coding	-2.06	0.0003	0.0074	Cassette Exon	0.28	T
TC0X001544.hg.1	1.35	T	MPP1	membrane protein, palmitoylated 1	Coding	4.81	6.12e-05	0.0031	Alternative 3' Acceptor Site	0.28	T
TC06001687.hg.1	-1.45	T	MDGA1	MAM domain containing glycosylphosphatidylinositol anchor 1	Coding	5.04	0.0354	0.1269	Cassette Exon	0.28	T
TC16001427.hg.1	-3.39	T	PKD1P1	polycystic kidney disease 1 (autosomal dominant) pseudogene 1	NonCoding	3.59	5.72e-05	0.003	Alternative 5' Donor Site	0.28	T
TC0X000383.hg.1	-1.34	T	NLGN3	neuroligin 3	Coding	-7.97	8.78e-05	0.0037	Alternative 5' Donor Site	0.28	T
TC15000290.hg.1	2.57	T	CASC5	cancer susceptibility candidate 5	Coding	-3.88	4.69e-07	0.0003	Cassette Exon	0.28	T
TC14000882.hg.1	-1.96	T	RPPH1	ribonuclease P RNA component H1	Coding	-1306.62	2.27e-11	3.13e-06	Alternative 3' Acceptor Site	0.27	T
TC01003263.hg.1	-1.4	T	S100A7	S100 calcium binding protein A7	Coding	-519.9	1.58e-11	3.13e-06	Cassette Exon	0.27	T
TC22000948.hg.1	-1.01	T			NonCoding	-33.57	0.0004	0.0085	Alternative 3' Acceptor Site	0.27	T
TC22000030.hg.1	-1.15	T	LOC729461	uncharacterized LOC729461	Coding	-12.22	6.22e-07	0.0003	Alternative 3' Acceptor Site	0.27	T
TC08000414.hg.1	1	T	CLVS1	clavesin 1	Coding	11.49	2.17e-05	0.0018	Alternative 5' Donor Site	0.27	T
TC11000990.hg.1	1.46	T	COLCA2	colorectal cancer associated 2	Coding	11.3	4.69e-08	9.32e-05	Cassette Exon	0.27	T
TC20001331.hg.1	-1.16	T			NonCoding	-8.91	0.0003	0.0068	Alternative 3' Acceptor Site	0.27	T
TC07000178.hg.1	-1.17	T	CREB5	cAMP responsive element binding protein 5	Coding	-8.83	2.32e-05	0.0019	Cassette Exon	0.27	T
TC0X002229.hg.1	-1.23	T			NonCoding	-8.81	5.23e-05	0.0028	Alternative 5' Donor Site	0.27	T
TC6_cox_hap2000026.hg.1	-1.08	T	HLA-A	major histocompatibility complex, class I, A	Coding	-8.2	0.0002	0.0056	Alternative 5' Donor Site	0.27	T
TC6_apd_hap1000019.hg.1	-1.08	T	HLA-A	major histocompatibility complex, class I, A	Coding	-8.16	0.0002	0.0056	Alternative 5' Donor Site	0.27	T
TC07003338.hg.1	-1.07	T	STAG3	stromal antigen 3	Coding	-8.11	7.53e-08	0.0001	Cassette Exon	0.27	T
TC06000646.hg.1	-1	T	TFAP2D	transcription factor AP-2 delta (activating enhancer binding protein 2 delta)	Coding	-7.42	0.0025	0.0241	Alternative 5' Donor Site	0.27	T
TC21000091.hg.1	-1.29	T	LOC284825	uncharacterized LOC284825	Coding	-7.12	3.74e-05	0.0024	Cassette Exon	0.27	T
TC11003508.hg.1	1.03	T	FXYD6; FXYD6-FXYD2; FXYD2	FXYD domain containing ion transport regulator 6; FXYD6-FXYD2 readthrough; FXYD domain containing ion transport regulator 2	Coding	6.8	1.82e-07	0.0002	Cassette Exon	0.27	T
TC02004917.hg.1	1.75	T	CENPA	centromere protein A	Coding	6.78	6.91e-07	0.0004	Cassette Exon	0.27	T
TC03002742.hg.1	-1	T	LOC100507391	uncharacterized LOC100507391	NonCoding	-6.68	5.38e-06	0.0009	Alternative 5' Donor Site	0.27	T
TC0Y000056.hg.1	-1.11	T	VCY; VCY1B	variable charge, Y-linked; variable charge, Y-linked 1B	Coding	-6.57	1.31e-05	0.0014	Alternative 5' Donor Site	0.27	T
TC22000265.hg.1	1.49	T	APOL1	apolipoprotein L1	Coding	6.47	3.04e-06	0.0007	Cassette Exon	0.27	T
TC6_cox_hap2000226.hg.1	-1	T	STK19	serine/threonine kinase 19	Coding	6.3	0.0002	0.0056	Alternative 3' Acceptor Site	0.27	T
TC6_ssto_hap7000200.hg.1	-1	T	STK19	serine/threonine kinase 19	Coding	6.26	0.0002	0.0055	Alternative 3' Acceptor Site	0.27	T
TC6_dbb_hap3000223.hg.1	-1	T	STK19	serine/threonine kinase 19	Coding	6.24	0.0002	0.0055	Alternative 3' Acceptor Site	0.27	T
TC6_mcf_hap5000196.hg.1	-1	T	STK19	serine/threonine kinase 19	Coding	6.24	0.0002	0.0055	Alternative 3' Acceptor Site	0.27	T
TC6_qbl_hap6000209.hg.1	-1	T	STK19	serine/threonine kinase 19	Coding	6.24	0.0002	0.0055	Alternative 3' Acceptor Site	0.27	T
TC06004078.hg.1	-1	T	STK19	serine/threonine kinase 19	Coding	6.15	0.0002	0.0056	Alternative 3' Acceptor Site	0.27	T
TC15001549.hg.1	-1.02	T	PPIB	peptidylprolyl isomerase B (cyclophilin B)	Coding	-5.91	1.61e-05	0.0016	Alternative 3' Acceptor Site	0.27	T
TC09000965.hg.1	-1.2	T	CDKN2B	cyclin-dependent kinase inhibitor 2B (p15, inhibits CDK4)	Coding	-5.71	0.0001	0.0043	Alternative 5' Donor Site	0.27	T
TC01003775.hg.1	-1.49	T	MIR29B2; MIR29C; C1orf132	microRNA 29b-2; microRNA 29c; chromosome 1 open reading frame 132	Coding	-5.7	4.3e-06	0.0008	Alternative 5' Donor Site	0.27	T
TC12000684.hg.1	1.98	T	LRRIQ1	leucine-rich repeats and IQ motif containing 1	Coding	5.65	1.65e-05	0.0016	Cassette Exon	0.27	T
TC03000701.hg.1	-1.45	T			Coding	5.62	0.0027	0.0251	Alternative 5' Donor Site	0.27	T
TC04001950.hg.1	1.17	T			NonCoding	-5.51	0.0001	0.0043	Alternative 5' Donor Site	0.27	T
TC02000362.hg.1	-1.04	T	OTX1	orthodenticle homeobox 1	Coding	5.39	0.0014	0.017	Alternative 3' Acceptor Site	0.27	T
TC13000017.hg.1	1.03	T	MPHOSPH8	M-phase phosphoprotein 8	Coding	-5.4	0.0007	0.0112	Alternative 3' Acceptor Site	0.27	T
TC11000011.hg.1	-1	T	IFITM1	interferon induced transmembrane protein 1	Coding	4.86	7.6e-06	0.0011	Alternative 5' Donor Site	0.27	T
TC10001552.hg.1	1.02	T	TCTN3	tectonic family member 3	Coding	4.83	0.0002	0.0054	Alternative 3' Acceptor Site	0.27	T
TC21000185.hg.1	1.16	T	BACE2	beta-site APP-cleaving enzyme 2	Coding	4.81	9.53e-07	0.0004	Cassette Exon	0.27	T
TC02004026.hg.1	1.02	T			NonCoding	4.62	7.74e-05	0.0035	Alternative 3' Acceptor Site	0.27	T
TC06001351.hg.1	-1.08	T	HIST1H1D	histone cluster 1, H1d	Coding	-4.5	0.0008	0.0122	Alternative 3' Acceptor Site	0.27	T
TC09001092.hg.1	-1.26	T	CNTNAP3	contactin associated protein-like 3	Coding	-4.46	7.4e-07	0.0004	Cassette Exon	0.27	T
TC12001472.hg.1	1.16	T	TUBA1A	tubulin, alpha 1a	Coding	-4.44	0.0047	0.0357	Alternative 5' Donor Site	0.27	T
TC07003379.hg.1	1.65	T	COPG2	coatomer protein complex subunit gamma 2	Coding	-4.4	7.3e-06	0.0011	Alternative 3' Acceptor Site	0.27	T
TC02002674.hg.1	1.74	T	TRAK2	trafficking protein, kinesin binding 2	Coding	-4.35	0.0024	0.0234	Alternative 5' Donor Site	0.27	T
TC19000756.hg.1	-1.32	T	NR1H2	nuclear receptor subfamily 1, group H, member 2	Coding	-4.36	1.16e-05	0.0013	Cassette Exon	0.27	T
TC21000484.hg.1	1.13	T	TFF3	trefoil factor 3	Coding	4.36	0.0001	0.004	Cassette Exon	0.27	T
TC01001928.hg.1	1.24	T	KCNK1	potassium channel, two pore domain subfamily K, member 1	Coding	4.23	2.45e-05	0.0019	Cassette Exon	0.27	T
TC04000824.hg.1	1.36	T	FAM218A	family with sequence similarity 218, member A	Coding	4.22	8.28e-05	0.0036	Alternative 3' Acceptor Site	0.27	T
TC01006339.hg.1	-1.24	T	FCGR2C	Fc fragment of IgG, low affinity IIc, receptor for (CD32) (gene/pseudogene)	Coding	-4.19	2.58e-08	6.9e-05	Cassette Exon	0.27	T
TC04001696.hg.1	-1	T	FSTL5	follistatin-like 5	Coding	4.2	0.0078	0.0486	Alternative 3' Acceptor Site	0.27	T
TC01000543.hg.1	-1	T	TIE1	tyrosine kinase with immunoglobulin-like and EGF-like domains 1	Coding	-4.17	0.0003	0.0074	Alternative 3' Acceptor Site	0.27	T
TC05002129.hg.1	-1	T	GRM6	glutamate receptor, metabotropic 6	Coding	-4.18	0.0002	0.005	Alternative 3' Acceptor Site	0.27	T
TC07002589.hg.1	-1	T			NonCoding	4.16	0.0027	0.0253	Alternative 3' Acceptor Site	0.27	T
TC06000423.hg.1	-1.51	T	PHF1	PHD finger protein 1	Coding	-4.12	0.0001	0.0045	Cassette Exon	0.27	T
TC6_ssto_hap7000092.hg.1	-1.57	T	PHF1	PHD finger protein 1	Coding	-4.09	0.0002	0.0049	Cassette Exon	0.27	T
TC6_cox_hap2000090.hg.1	2.43	T	HLA-DRA	major histocompatibility complex, class II, DR alpha	Coding	5.19	5.32e-08	9.97e-05	Alternative 3' Acceptor Site	0.27	T
TC06004141.hg.1	1.62	T	SOD2	superoxide dismutase 2, mitochondrial	Coding	2.33	0.0003	0.007	Cassette Exon	0.27	T
TC0Y000165.hg.1	-1.11	T	VCY; VCY1B	variable charge, Y-linked; variable charge, Y-linked 1B	Coding	-8	3.91e-05	0.0024	Alternative 5' Donor Site	0.27	T
TC04000044.hg.1	-2.07	T	HTT	huntingtin	Coding	5.55	2.28e-05	0.0019	Alternative 3' Acceptor Site	0.27	T
TC08001286.hg.1	2.91	T	MYBL1	v-myb avian myeloblastosis viral oncogene homolog-like 1	Coding	3.01	0.002	0.021	Alternative 3' Acceptor Site	0.27	T
TC10000831.hg.1	4.4	T	TDRD1	tudor domain containing 1	Coding	3.94	4.89e-05	0.0027	Cassette Exon	0.27	T
TC0X001124.hg.1	-1.61	T	ZMYM3	zinc finger, MYM-type 3	Coding	2.49	0.0018	0.0202	Intron Retention	0.27	T
TC12001613.hg.1	-1.1	T	NACA	nascent polypeptide-associated complex alpha subunit	Coding	-4.04	2.74e-05	0.002	Cassette Exon	0.27	T
TC11003470.hg.1	2.4	T	CHEK1	checkpoint kinase 1	Coding	2.89	2.98e-05	0.0021	Cassette Exon	0.27	T
TC11000133.hg.1	-1.02	T	ILK	integrin linked kinase	Coding	-2.32	5.45e-05	0.0029	Intron Retention	0.27	T
TC22000518.hg.1	-1.06	T	LOC729461; LOC642633	uncharacterized LOC729461; uncharacterized LOC642633	Coding	-14.54	8.71e-07	0.0004	Alternative 3' Acceptor Site	0.27	T
TC06001976.hg.1	2.13	T	BVES	blood vessel epicardial substance	Coding	-7.78	1.11e-05	0.0013	Alternative 5' Donor Site	0.27	T
TC17000975.hg.1	-1.48	T	INPP5K	inositol polyphosphate-5-phosphatase K	Coding	-2.21	0.0007	0.0117	Cassette Exon	0.27	T
TC07001915.hg.1	1.18	T	HIPK2	homeodomain interacting protein kinase 2	Coding	3.58	3.35e-06	0.0007	Alternative 5' Donor Site	0.27	T
TC06002065.hg.1	1.2	T	TBC1D32	TBC1 domain family, member 32	Coding	-4.4	0.0009	0.0128	Cassette Exon	0.27	T
TC16000198.hg.1	-3.67	T	NPIPA1; PKD1P1; NPIPA5	nuclear pore complex interacting protein family, member A1; polycystic kidney disease 1 (autosomal dominant) pseudogene 1; nuclear pore complex interacting protein family, member A5	Coding	-4.45	9.87e-06	0.0012	Cassette Exon	0.27	T
TC05000896.hg.1	1.82	T	PTTG1	pituitary tumor-transforming 1	Coding	4.28	0.0006	0.0103	Cassette Exon	0.27	T
TC01002945.hg.1	-1.35	T	HENMT1	HEN1 methyltransferase homolog 1 (Arabidopsis)	Coding	-7.87	3.52e-05	0.0023	Cassette Exon	0.27	T
TC01003759.hg.1	-1	T	C1orf186	chromosome 1 open reading frame 186	Coding	7.22	4.52e-06	0.0009	Alternative 5' Donor Site	0.27	T
TC03001472.hg.1	-1.77	T	CHDH	choline dehydrogenase	Coding	-4.53	2.1e-05	0.0018	Cassette Exon	0.27	T
TC6_dbb_hap3000053.hg.1	-1.07	T	MICB	MHC class I polypeptide-related sequence B	Coding	5.74	0.0002	0.0058	Cassette Exon	0.27	T
TC16000047.hg.1	-1.56	T	EME2	essential meiotic structure-specific endonuclease subunit 2	Coding	-4.57	1.23e-05	0.0014	Cassette Exon	0.27	T
TC07001139.hg.1	1.14	T	RPA3	replication protein A3	Coding	2.95	1.97e-05	0.0017	Cassette Exon	0.27	T
TC12001803.hg.1	1.32	T	LUM	lumican	Coding	4.3	0.0004	0.0079	Cassette Exon	0.27	T
TC20000063.hg.1	1.52	T	MCM8	minichromosome maintenance 8 homologous recombination repair factor	Coding	4.06	0.0003	0.0068	Cassette Exon	0.27	T
TC05000304.hg.1	-1.55	T	OCLN	occludin	Coding	8.71	0.0041	0.0326	Alternative 3' Acceptor Site	0.27	T
TC22000626.hg.1	1.19	T	CHEK2	checkpoint kinase 2	Coding	4.09	0.0016	0.0184	Cassette Exon	0.27	T
TC21000249.hg.1	-1.26	T	COL6A1	collagen, type VI, alpha 1	Coding	-3.97	1.46e-05	0.0015	Cassette Exon	0.27	T
TC07000596.hg.1	-1	T	ZNF789	zinc finger protein 789	Coding	-3.62	0.0011	0.0145	Cassette Exon	0.27	T
TC03003372.hg.1	-1.06	T	SRGAP3	SLIT-ROBO Rho GTPase activating protein 3	Coding	-2.06	0.0016	0.0185	Cassette Exon	0.27	T
TC0X000999.hg.1	-1.71	T	ELK1	ELK1, member of ETS oncogene family	Coding	-3.62	3.93e-06	0.0008	Cassette Exon	0.27	T
TC02001549.hg.1	-1	T	LINC00298	long intergenic non-protein coding RNA 298	Coding	4.52	9.23e-05	0.0038	Alternative 3' Acceptor Site	0.27	T
TC20000385.hg.1	1.25	T	DDX27	DEAD (Asp-Glu-Ala-Asp) box polypeptide 27	Coding	-2.3	0.0002	0.0055	Intron Retention	0.27	T
TC01003210.hg.1	1.33	T	CTSS	cathepsin S	Coding	4.92	6.77e-05	0.0032	Cassette Exon	0.27	T
TC6_mann_hap4000074.hg.1	2.82	T	HLA-DRA	major histocompatibility complex, class II, DR alpha	Coding	5.27	6.79e-08	0.0001	Alternative 3' Acceptor Site	0.27	T
TC22000054.hg.1	1.44	T	RANBP1	RAN binding protein 1	Coding	4.05	2.98e-05	0.0021	Cassette Exon	0.27	T
TC12001262.hg.1	-1.05	T	LINC01559	long intergenic non-protein coding RNA 1559	Coding	-4.13	3.03e-05	0.0021	Alternative 3' Acceptor Site	0.27	T
TC17000002.hg.1	1.04	T	C17orf97	chromosome 17 open reading frame 97	Coding	5.02	5.51e-05	0.0029	Alternative 3' Acceptor Site	0.27	T
TC16002035.hg.1	1.53	T	MT1A	metallothionein 1A	Coding	2.9	1.22e-06	0.0005	Cassette Exon	0.27	T
TC01001694.hg.1	-1.22	T	SOX13	SRY box 13	Coding	-2.79	1.68e-05	0.0016	Cassette Exon	0.27	T
TC01003325.hg.1	-1.14	T	KIAA0907	KIAA0907	Coding	-3.8	6.59e-05	0.0032	Alternative 5' Donor Site	0.27	T
TC08000180.hg.1	-2.55	T	TNFRSF10C	tumor necrosis factor receptor superfamily, member 10c, decoy without an intracellular domain	Coding	-5.08	0.0004	0.0084	Cassette Exon	0.27	T
TC01006309.hg.1	-1.07	T	NBPF9; NBPF10; NBPF14; NOTCH2NL; NBPF19; NBPF8; NBPF25P	neuroblastoma breakpoint family, member 9; neuroblastoma breakpoint family, member 10; neuroblastoma breakpoint family, member 14; notch 2 N-terminal like; neuroblastoma breakpoint family, member 19; neuroblastoma breakpoint family, member 8; neuroblastoma breakpoint family, member 25, pseudogene	Coding	-2.37	0.0029	0.0267	Intron Retention	0.27	T
TC19001761.hg.1	-2.61	T	KLK4	kallikrein related peptidase 4	Coding	-8.27	7.42e-06	0.0011	Cassette Exon	0.27	T
TC02001893.hg.1	1.28	T	XPO1	exportin 1	Coding	2.6	0.0024	0.0238	Intron Retention	0.27	T
TC6_mann_hap4000120.hg.1	-1.17	T	FLOT1	flotillin 1	Coding	-2.39	0.0008	0.012	Intron Retention	0.27	T
TC11000010.hg.1	-1.31	T	IFITM2	interferon induced transmembrane protein 2	Coding	-3.97	4.99e-08	9.61e-05	Alternative 5' Donor Site	0.27	T
TC13000411.hg.1	1.7	T	ATP11A	ATPase, class VI, type 11A	Coding	3.23	0.0002	0.0059	Cassette Exon	0.27	T
TC05001909.hg.1	1.52	T	DPYSL3	dihydropyrimidinase-like 3	Coding	3.32	0.0011	0.0145	Cassette Exon	0.27	T
TC6_mcf_hap5000202.hg.1	1.34	T	PSMB9	proteasome subunit beta 9	Coding	4.33	2.35e-06	0.0006	Cassette Exon	0.27	T
TC6_ssto_hap7000193.hg.1	1.34	T	PSMB9	proteasome subunit beta 9	Coding	4.33	2.35e-06	0.0006	Cassette Exon	0.27	T
TC0X001578.hg.1	-1.51	T			NonCoding	-7.68	7.27e-06	0.0011	Alternative 5' Donor Site	0.27	T
TC0Y000013.hg.1	-2.63	T	CD99P1	CD99 molecule pseudogene 1	Coding	-4.04	0.0001	0.0041	Cassette Exon	0.27	T
TC16000525.hg.1	1.51	T	CES3	carboxylesterase 3	Coding	-4	7.58e-07	0.0004	Alternative 5' Donor Site	0.27	T
TC01001476.hg.1	1.84	T	C1orf112	chromosome 1 open reading frame 112	Coding	2.69	0.0002	0.0055	Cassette Exon	0.27	T
TC01000940.hg.1	1.58	T	SARS	seryl-tRNA synthetase	Coding	-3.11	0.0013	0.0161	Alternative 3' Acceptor Site	0.27	T
TC02001486.hg.1	-1.2	T	D2HGDH	D-2-hydroxyglutarate dehydrogenase	Coding	-3.59	3.86e-05	0.0024	Alternative 3' Acceptor Site	0.27	T
TC6_qbl_hap6000232.hg.1	-2.39	T	DDAH2	dimethylarginine dimethylaminohydrolase 2	Coding	2.49	1.94e-05	0.0017	Intron Retention	0.27	T
TC12000372.hg.1	-1.4	T	SPATS2	spermatogenesis associated, serine-rich 2	Coding	2.18	0.0487	0.1558	Cassette Exon	0.27	T
TC17000931.hg.1	-1.17	T	FSCN2	fascin actin-bundling protein 2, retinal	Coding	-2.46	8.16e-05	0.0036	Cassette Exon	0.27	T
TC02001713.hg.1	1	T	GALNT14	polypeptide N-acetylgalactosaminyltransferase 14	Coding	3.98	9.57e-05	0.0039	Alternative 3' Acceptor Site	0.27	T
TC06002281.hg.1	-1.39	T	LPA	lipoprotein, Lp(a)	Coding	-5.6	4.89e-05	0.0027	Cassette Exon	0.27	T
TC20001318.hg.1	-1.21	T	STX16; STX16-NPEPL1	syntaxin 16; STX16-NPEPL1 readthrough (NMD candidate)	NonCoding	-6.18	7.94e-06	0.0011	Cassette Exon	0.27	T
TC04000040.hg.1	-1.69	T	NOP14-AS1	NOP14 antisense RNA 1	Coding	4.31	0.0004	0.0082	Alternative 3' Acceptor Site	0.27	T
TC14000562.hg.1	-1.53	T	C14orf159	chromosome 14 open reading frame 159	Coding	-2.14	8.78e-05	0.0037	Cassette Exon	0.27	T
TC01002883.hg.1	1.27	T	ABCA4	ATP binding cassette subfamily A member 4	Coding	3.91	8.86e-05	0.0037	Cassette Exon	0.27	T
TC11001063.hg.1	1.02	T	ATP5L	ATP synthase, H+ transporting, mitochondrial Fo complex subunit G	Coding	-2.85	3.15e-05	0.0022	Alternative 5' Donor Site	0.27	T
TC11001092.hg.1	-1	T	USP2-AS1	USP2 antisense RNA 1 (head to head)	Coding	-3.94	0.0004	0.008	Alternative 3' Acceptor Site	0.27	T
TC22001426.hg.1	1.99	T	APOBEC3C	apolipoprotein B mRNA editing enzyme, catalytic polypeptide-like 3C	Coding	2.21	1.46e-05	0.0015	Cassette Exon	0.27	T
TC03003385.hg.1	-1.71	T	NICN1	nicolin 1	Coding	-3.29	3.09e-05	0.0022	Cassette Exon	0.27	T
TC07003402.hg.1	1.6	T	HOXA10	homeobox A10	Coding	14.55	2.53e-08	6.8e-05	Alternative 5' Donor Site	0.27	T
TC07003313.hg.1	-1.62	T	PILRB; STAG3L5P-PVRIG2P-PILRB; STAG3L5P	paired immunoglobin-like type 2 receptor beta; STAG3L5P-PVRIG2P-PILRB readthrough; stromal antigen 3-like 5 pseudogene	Coding	-2.25	0.0008	0.0122	Cassette Exon	0.27	T
TC04000774.hg.1	-4.16	T	KIAA0922	KIAA0922	Coding	3.5	0.0006	0.0102	Alternative 5' Donor Site	0.27	T
TC07001372.hg.1	3.67	T	FIGNL1	fidgetin-like 1	Coding	-3.42	7.3e-06	0.0011	Cassette Exon	0.27	T
TC6_mcf_hap5000075.hg.1	2.75	T	HLA-DRA	major histocompatibility complex, class II, DR alpha	Coding	5.37	5.21e-08	9.86e-05	Alternative 3' Acceptor Site	0.27	T
TC6_qbl_hap6000081.hg.1	2.75	T	HLA-DRA	major histocompatibility complex, class II, DR alpha	Coding	5.37	5.21e-08	9.86e-05	Alternative 3' Acceptor Site	0.27	T
TC6_ssto_hap7000076.hg.1	2.75	T	HLA-DRA	major histocompatibility complex, class II, DR alpha	Coding	5.37	5.21e-08	9.86e-05	Alternative 3' Acceptor Site	0.27	T
TC10000636.hg.1	1.52	T	IFIT2	interferon-induced protein with tetratricopeptide repeats 2	Coding	3.9	6.65e-06	0.001	Cassette Exon	0.27	T
TC10000047.hg.1	1.31	T	NET1	neuroepithelial cell transforming 1	Coding	2.12	3.71e-05	0.0024	Cassette Exon	0.27	T
TC05000575.hg.1	1.1	T	SNCAIP	synuclein alpha interacting protein	Coding	2.44	1.45e-05	0.0015	Cassette Exon	0.27	T
TC01003412.hg.1	1	T	TSTD1; F11R	thiosulfate sulfurtransferase (rhodanese)-like domain containing 1; F11 receptor	Coding	-4.55	8.06e-05	0.0035	Cassette Exon	0.27	T
TC22000845.hg.1	-1	T	NFAM1	NFAT activating protein with ITAM motif 1	Coding	-3.93	3.35e-05	0.0023	Alternative 3' Acceptor Site	0.27	T
TC22000282.hg.1	-1.12	T	CDC42EP1	CDC42 effector protein (Rho GTPase binding) 1	Coding	-3.93	1.01e-05	0.0012	Alternative 5' Donor Site	0.27	T
TC11002266.hg.1	-1.03	T	C11orf65	chromosome 11 open reading frame 65	Coding	-11.76	1.7e-06	0.0005	Alternative 3' Acceptor Site	0.27	T
TC6_apd_hap1000122.hg.1	1.34	T	PSMB9	proteasome subunit beta 9	Coding	4.36	2.08e-06	0.0006	Cassette Exon	0.27	T
TC08000975.hg.1	1.18	T	FAM167A	family with sequence similarity 167, member A	Coding	4.44	8.85e-06	0.0012	Alternative 5' Donor Site	0.27	T
TC06000219.hg.1	-1.03	T	LINC00240	long intergenic non-protein coding RNA 240	Coding	-6.28	3.76e-06	0.0008	Cassette Exon	0.27	T
TC10000581.hg.1	-1.39	T	FAM213A	family with sequence similarity 213, member A	Coding	-2.67	1.22e-05	0.0014	Cassette Exon	0.27	T
TC0X000770.hg.1	-1	T	TAZ	tafazzin	Coding	-4.59	0.0004	0.0086	Alternative 3' Acceptor Site	0.27	T
TC12001752.hg.1	1.41	T	NAP1L1	nucleosome assembly protein 1-like 1	Coding	4.72	4.46e-06	0.0008	Intron Retention	0.27	T
TC08000135.hg.1	1.36	T	PCM1	pericentriolar material 1	Coding	2.25	0.0008	0.0121	Cassette Exon	0.27	T
TC12001978.hg.1	-1.35	T	HECTD4	HECT domain containing E3 ubiquitin protein ligase 4	Coding	-2.17	0.0056	0.0398	Cassette Exon	0.27	T
TC21001061.hg.1	-1.39	T	DOPEY2	dopey family member 2	Coding	-2.55	1.22e-05	0.0014	Cassette Exon	0.27	T
TC22000394.hg.1	1.4	T	GTSE1	G-2 and S-phase expressed 1	Coding	3.03	0.0005	0.0093	Cassette Exon	0.27	T
TC01003219.hg.1	1.03	T	SEMA6C	sema domain, transmembrane domain (TM), and cytoplasmic domain, (semaphorin) 6C	Coding	-4.42	0.0004	0.0084	Alternative 3' Acceptor Site	0.27	T
TC02002432.hg.1	1.13	T	STAM2	signal transducing adaptor molecule (SH3 domain and ITAM motif) 2	Coding	4.54	0.0008	0.0126	Alternative 5' Donor Site	0.27	T
TC22000590.hg.1	-2.06	T	LRRC75B	leucine rich repeat containing 75B	Coding	-4.04	6.09e-07	0.0003	Cassette Exon	0.27	T
TC06001727.hg.1	-1.23	T	CCND3	cyclin D3	Coding	-2.82	7.68e-06	0.0011	Cassette Exon	0.27	T
TC08001190.hg.1	-1.14	T	CEBPD	CCAAT/enhancer binding protein (C/EBP), delta	Coding	-6.9	2.46e-06	0.0007	Alternative 5' Donor Site	0.27	T
TC06000983.hg.1	3.62	T	ARG1	arginase 1	Coding	-2.31	0.0063	0.0425	Alternative 5' Donor Site	0.27	T
TC16000476.hg.1	3.42	T	MT1X	metallothionein 1X	Coding	-2	0.0004	0.0086	Alternative 5' Donor Site	0.27	T
TC11000680.hg.1	-1.2	T	KDM2A	lysine (K)-specific demethylase 2A	Coding	-3.4	0.0009	0.0129	Alternative 3' Acceptor Site	0.27	T
TC08000781.hg.1	1.1	T			Coding	4.6	1.04e-06	0.0004	Cassette Exon	0.27	T
TC02002507.hg.1	1.28	T	SPC25	SPC25, NDC80 kinetochore complex component	Coding	2.51	3.45e-05	0.0023	Cassette Exon	0.27	T
TC05001270.hg.1	-24.44	T	NADK2	NAD kinase 2, mitochondrial	Coding	-4.46	1.21e-06	0.0005	Cassette Exon	0.27	T
TC12001776.hg.1	1.03	T	PPFIA2	protein tyrosine phosphatase, receptor type, f polypeptide (PTPRF), interacting protein (liprin), alpha 2	Coding	-3.39	2.81e-06	0.0007	Cassette Exon	0.27	T
TC03001884.hg.1	1.76	T	CP	ceruloplasmin (ferroxidase)	Coding	2.73	0.0003	0.0074	Cassette Exon	0.27	T
TC09000889.hg.1	-3.59	T	RLN2	relaxin 2	Coding	-6.82	4.58e-06	0.0009	Cassette Exon	0.27	T
TC10000895.hg.1	-1	T	PSTK	phosphoseryl-tRNA kinase	Coding	-4.51	6.34e-05	0.0031	Cassette Exon	0.27	T
TC09001488.hg.1	1.3	T	PTBP3; MIR3134	polypyrimidine tract binding protein 3; microRNA 3134	Coding	4.1	2.42e-05	0.0019	Alternative 5' Donor Site	0.27	T
TC11000228.hg.1	-1.88	T	NUCB2	nucleobindin 2	Coding	2.06	0.0019	0.0204	Cassette Exon	0.27	T
TC6_dbb_hap3000131.hg.1	-1.18	T	FLOT1	flotillin 1	Coding	-2.36	0.0007	0.0115	Intron Retention	0.27	T
TC6_qbl_hap6000132.hg.1	-1.18	T	FLOT1	flotillin 1	Coding	-2.36	0.0007	0.0115	Intron Retention	0.27	T
TC6_ssto_hap7000122.hg.1	-1.18	T	FLOT1	flotillin 1	Coding	-2.36	0.0007	0.0115	Intron Retention	0.27	T
TC02001685.hg.1	1.95	T	PPM1G	protein phosphatase, Mg2+/Mn2+ dependent, 1G	Coding	-2.3	5.25e-05	0.0028	Intron Retention	0.27	T
TC6_cox_hap2000142.hg.1	-1.19	T	FLOT1	flotillin 1	Coding	-2.35	0.0007	0.0112	Intron Retention	0.27	T
TC12001976.hg.1	1.12	T	TMEM116	transmembrane protein 116	Coding	-2.98	0.0023	0.0229	Alternative 5' Donor Site	0.27	T
TC08000695.hg.1	1.13	T	MAL2	mal, T-cell differentiation protein 2 (gene/pseudogene)	Coding	3.38	0.0001	0.0048	Alternative 5' Donor Site	0.27	T
TC13000721.hg.1	-2.04	T	KLHL1	kelch-like family member 1	Coding	-2.49	1.03e-07	0.0001	Cassette Exon	0.27	T
TC01003889.hg.1	-1.15	T	ENAH	enabled homolog (Drosophila)	Coding	-3.12	0.0001	0.0046	Alternative 3' Acceptor Site	0.27	T
TC14002335.hg.1	-1.38	T	DHRS4L2; DHRS4; DHRS4L1	dehydrogenase/reductase (SDR family) member 4 like 2; dehydrogenase/reductase (SDR family) member 4; dehydrogenase/reductase (SDR family) member 4 like 1	Coding	-2.79	4.88e-07	0.0003	Cassette Exon	0.27	T
TC05001638.hg.1	11.65	T	ST8SIA4	ST8 alpha-N-acetyl-neuraminide alpha-2,8-sialyltransferase 4	Coding	-7.26	1.19e-06	0.0005	Cassette Exon	0.27	T
TC15002806.hg.1	1.39	T	CSNK1G1	casein kinase 1, gamma 1	Coding	4.89	8.92e-06	0.0012	Cassette Exon	0.27	T
TC17000618.hg.1	1.44	T	CDK5RAP3	CDK5 regulatory subunit associated protein 3	Coding	-2.6	0.0016	0.0182	Intron Retention	0.27	T
TC06004082.hg.1	1.38	T	PSMB9	proteasome subunit beta 9	Coding	4.37	1.55e-06	0.0005	Cassette Exon	0.27	T
TC6_dbb_hap3000226.hg.1	1.36	T	PSMB9	proteasome subunit beta 9	Coding	4.25	1.4e-06	0.0005	Cassette Exon	0.27	T
TC14000532.hg.1	1.01	T	SPATA7	spermatogenesis associated 7	Coding	15.31	2.61e-06	0.0007	Alternative 3' Acceptor Site	0.27	T
TC04001861.hg.1	-1.72	T	NOP14-AS1	NOP14 antisense RNA 1	NonCoding	4.54	0.0003	0.0077	Alternative 3' Acceptor Site	0.27	T
TC19001580.hg.1	1	T	PSG11	pregnancy specific beta-1-glycoprotein 11	Coding	3.89	0.006	0.0416	Alternative 3' Acceptor Site	0.26	T
TC01001872.hg.1	-1.1	T	SNAP47	synaptosome associated protein 47kDa	Coding	-3.45	0.0002	0.0059	Cassette Exon	0.26	T
TC05001182.hg.1	-1.9	T	FAM134B	family with sequence similarity 134, member B	Coding	-3.84	6.08e-05	0.0031	Cassette Exon	0.26	T
TC6_mann_hap4000190.hg.1	1.34	T	PSMB9	proteasome subunit beta 9	Coding	4.29	1.48e-06	0.0005	Cassette Exon	0.26	T
TC6_qbl_hap6000215.hg.1	1.34	T	PSMB9	proteasome subunit beta 9	Coding	4.29	1.48e-06	0.0005	Cassette Exon	0.26	T
TC07001039.hg.1	2.45	T	INSIG1	insulin induced gene 1	Coding	-2.4	0.0054	0.0387	Intron Retention	0.26	T
TC20000038.hg.1	-1.15	T	ATRN	attractin	Coding	-3.96	0.0001	0.0049	Alternative 5' Donor Site	0.26	T
TC01000071.hg.1	-1.01	T	TP73	tumor protein p73	Coding	-2.31	0.0022	0.0222	Cassette Exon	0.26	T
TC07000562.hg.1	-1.85	T	PEG10	paternally expressed 10	Coding	-11.1	1.49e-08	5.43e-05	Alternative 5' Donor Site	0.26	T
TC04002938.hg.1	1.54	T	LOC285505	uncharacterized LOC285505	Coding	4.66	0.0001	0.0042	Alternative 3' Acceptor Site	0.26	T
TC17000088.hg.1	-1.01	T	EIF5A	eukaryotic translation initiation factor 5A	Coding	-2.97	0.0012	0.0157	Alternative 5' Donor Site	0.26	T
TC07001398.hg.1	-1.94	T	FKBP9P1	FK506 binding protein 9 pseudogene 1	Coding	-3.08	5.91e-06	0.001	Cassette Exon	0.26	T
TC22000538.hg.1	-1.09	T	LOC642633; LINC00281	uncharacterized LOC642633; long intergenic non-protein coding RNA 281	Coding	-3.88	6.56e-05	0.0032	Alternative 3' Acceptor Site	0.26	T
TC10000801.hg.1	4.09	T	DUSP5	dual specificity phosphatase 5	Coding	8.2	0.0003	0.0072	Cassette Exon	0.26	T
TC01001857.hg.1	1.02	T	H3F3A; H3F3B; H3F3AP4	H3 histone, family 3A; H3 histone, family 3B (H3.3B); H3 histone, family 3A, pseudogene 4	Coding	-3.88	8.7e-05	0.0037	Alternative 5' Donor Site	0.26	T
TC6_apd_hap1000034.hg.1	-1.08	T	MICB	MHC class I polypeptide-related sequence B	Coding	5.69	0.0002	0.0057	Cassette Exon	0.26	T
TC13000668.hg.1	-1.37	T	DLEU2; MIR15A; MIR16-1	deleted in lymphocytic leukemia 2 (non-protein coding); microRNA 15a; microRNA 16-1	Coding	-4.34	2.58e-05	0.002	Cassette Exon	0.26	T
TC07003345.hg.1	1.46	T	PRSS1	protease, serine, 1 (trypsin 1)	Coding	2.79	3.18e-06	0.0007	Intron Retention	0.26	T
TC6_mann_hap4000115.hg.1	-1.29	T	PPP1R10	protein phosphatase 1, regulatory subunit 10	Coding	-2.16	0.0009	0.0132	Intron Retention	0.26	T
TC6_mcf_hap5000116.hg.1	-1.29	T	PPP1R10	protein phosphatase 1, regulatory subunit 10	Coding	-2.16	0.0009	0.0132	Intron Retention	0.26	T
TC15002427.hg.1	-3.12	T	LOC646214	p21 protein (Cdc42/Rac)-activated kinase 2 pseudogene	NonCoding	-3.94	3.51e-05	0.0023	Alternative 3' Acceptor Site	0.26	T
TC01001003.hg.1	1	T	HIPK1	homeodomain interacting protein kinase 1	Coding	3.22	0.0001	0.0046	Alternative 5' Donor Site	0.26	T
TC17001402.hg.1	1.01	T	MYO19	myosin XIX	Coding	-3.11	0.0001	0.0047	Alternative 5' Donor Site	0.26	T
TC12001046.hg.1	-1.04	T	SFSWAP	splicing factor, suppressor of white-apricot family	Coding	-3.16	0.0121	0.0642	Intron Retention	0.26	T
TC6_mann_hap4000188.hg.1	1.41	T	HLA-B	major histocompatibility complex, class I, B	Coding	3.48	0.0021	0.0218	Cassette Exon	0.26	T
TC13000722.hg.1	2.6	T	DACH1	dachshund family transcription factor 1	Coding	3.5	6.91e-05	0.0033	Cassette Exon	0.26	T
TC03003413.hg.1	-1	T	ITIH4	inter-alpha-trypsin inhibitor heavy chain family, member 4	Coding	-4	0.0014	0.0172	Alternative 3' Acceptor Site	0.26	T
TC01000575.hg.1	2.76	T	NASP	nuclear autoantigenic sperm protein (histone-binding)	Coding	-3.61	2.47e-05	0.0019	Alternative 5' Donor Site	0.26	T
TC07000838.hg.1	1.24	T	CALD1	caldesmon 1	Coding	2.99	2.73e-06	0.0007	Cassette Exon	0.26	T
TC06000399.hg.1	2.67	T	HLA-DRA	major histocompatibility complex, class II, DR alpha	Coding	4.82	4.29e-08	8.87e-05	Alternative 3' Acceptor Site	0.26	T
TC03000714.hg.1	-4.25	T	ACPP	acid phosphatase, prostate	Coding	4.53	0.0034	0.0293	Alternative 3' Acceptor Site	0.26	T
TC02000150.hg.1	4.26	T	EPT1	ethanolaminephosphotransferase 1	Coding	-5.36	1.36e-06	0.0005	Alternative 3' Acceptor Site	0.26	T
TC11001002.hg.1	1.22	T	DIXDC1	DIX domain containing 1	Coding	3.51	2.09e-05	0.0018	Cassette Exon	0.26	T
TC05001437.hg.1	1.32	T	CCDC125	coiled-coil domain containing 125	Coding	4.88	7.78e-07	0.0004	Alternative 5' Donor Site	0.26	T
TC6_qbl_hap6000210.hg.1	1.03	T	HLA-DPB1	major histocompatibility complex, class II, DP beta 1	Coding	3.81	0.0002	0.0051	Cassette Exon	0.26	T
TC01000156.hg.1	1	T	VPS13D	vacuolar protein sorting 13 homolog D (S. cerevisiae)	Coding	-5.16	0.0009	0.013	Cassette Exon	0.26	T
TC10000813.hg.1	1.51	T	ACSL5	acyl-CoA synthetase long-chain family member 5	Coding	3.8	6.84e-06	0.001	Cassette Exon	0.26	T
TC6_cox_hap2000259.hg.1	1.39	T	PSMB9	proteasome subunit beta 9	Coding	4.34	1.37e-06	0.0005	Cassette Exon	0.26	T
TC11001814.hg.1	1.94	T	GLYATL2	glycine-N-acyltransferase-like 2	Coding	5.14	2.05e-07	0.0002	Alternative 3' Acceptor Site	0.26	T
TC17001982.hg.1	-1.18	T	C17orf62	chromosome 17 open reading frame 62	Coding	-3.54	0.0002	0.0058	Cassette Exon	0.26	T
TC01000795.hg.1	2.98	T	IFI44	interferon-induced protein 44	Coding	2.98	0.0001	0.0043	Cassette Exon	0.26	T
TC08000479.hg.1	-1.05	T	TERF1	telomeric repeat binding factor (NIMA-interacting) 1	Coding	-2.32	8.1e-07	0.0004	Cassette Exon	0.26	T
TC6_dbb_hap3000061.hg.1	-2.12	T	PRRC2A	proline-rich coiled-coil 2A	Coding	-4.03	0.0001	0.0044	Alternative 3' Acceptor Site	0.26	T
TC17001313.hg.1	-1.74	T	PHF12	PHD finger protein 12	Coding	-3.18	2.29e-06	0.0006	Alternative 3' Acceptor Site	0.26	T
TC6_mann_hap4000213.hg.1	1.04	T	HLA-DPB1	major histocompatibility complex, class II, DP beta 1	Coding	3.78	0.0002	0.0049	Cassette Exon	0.26	T
TC15000306.hg.1	4.61	T	NUSAP1	nucleolar and spindle associated protein 1	Coding	-4.06	2.97e-06	0.0007	Alternative 3' Acceptor Site	0.26	T
TC6_dbb_hap3000091.hg.1	1.03	T	HLA-DPB1	major histocompatibility complex, class II, DP beta 1	Coding	3.78	0.0001	0.0048	Cassette Exon	0.26	T
TC6_ssto_hap7000085.hg.1	1.03	T	HLA-DPB1	major histocompatibility complex, class II, DP beta 1	Coding	3.78	0.0001	0.0048	Cassette Exon	0.26	T
TC01003096.hg.1	-1.12	T	PDE4DIP	phosphodiesterase 4D interacting protein	Coding	-3.78	0.0004	0.0081	Cassette Exon	0.26	T
TC01003189.hg.1	4.34	T	HIST2H3A; HIST2H3C	histone cluster 2, H3a; histone cluster 2, H3c	Coding	-3.98	8.23e-06	0.0011	Alternative 5' Donor Site	0.26	T
TC02001864.hg.1	1.77	T	PPP4R3B	protein phosphatase 4, regulatory subunit 3B	Coding	2.23	0.0106	0.0592	Cassette Exon	0.26	T
TC15002361.hg.1	-1.14	T			NonCoding	-5.53	3.56e-06	0.0008	Alternative 5' Donor Site	0.26	T
TC10000312.hg.1	-1.14	T	AGAP9; BMS1P6	ArfGAP with GTPase domain, ankyrin repeat and PH domain 9; BMS1 ribosome biogenesis factor pseudogene 6	Coding	-2.68	6.69e-06	0.001	Cassette Exon	0.26	T
TC03001673.hg.1	1.23	T	LSAMP	limbic system-associated membrane protein	Coding	3.76	0.0001	0.0044	Cassette Exon	0.26	T
TC07000043.hg.1	-1.03	T	FOXK1	forkhead box K1	Coding	2.77	0.0003	0.0076	Intron Retention	0.26	T
TC09000891.hg.1	-1.87	T	PLGRKT	plasminogen receptor, C-terminal lysine transmembrane protein	Coding	-3.35	1.39e-07	0.0002	Cassette Exon	0.26	T
TC12001909.hg.1	-1.28	T	SLC41A2	solute carrier family 41 (magnesium transporter), member 2	Coding	5.08	0.0003	0.0074	Alternative 3' Acceptor Site	0.26	T
TC16002084.hg.1	-2.22	T	KIAA0895L	KIAA0895-like	Coding	-2.81	0.0025	0.0244	Cassette Exon	0.26	T
TC06000612.hg.1	-4.87	T	TMEM63B	transmembrane protein 63B	Coding	6.56	6.02e-06	0.001	Cassette Exon	0.26	T
TC12002036.hg.1	1.21	T	RPLP0	ribosomal protein, large, P0	Coding	-3.95	0.0022	0.0224	Alternative 5' Donor Site	0.26	T
TC07001920.hg.1	1.71	T	SLC37A3	solute carrier family 37, member 3	Coding	-4.98	0.0017	0.0189	Alternative 5' Donor Site	0.26	T
TC06000408.hg.1	1.05	T	HLA-DPB1	major histocompatibility complex, class II, DP beta 1	Coding	3.76	0.0001	0.0048	Cassette Exon	0.26	T
TC01003080.hg.1	-1.44	T	LINC01138	long intergenic non-protein coding RNA 1138	Coding	3.51	0.0004	0.0083	Cassette Exon	0.26	T
TC11000131.hg.1	-1.67	T	SMPD1	sphingomyelin phosphodiesterase 1, acid lysosomal	Coding	-3.13	6.22e-06	0.001	Alternative 5' Donor Site	0.26	T
TC14000908.hg.1	-1.27	T	NDRG2	NDRG family member 2	Coding	-2.58	1.1e-05	0.0013	Cassette Exon	0.26	T
TC07000235.hg.1	5.26	T	ANLN	anillin actin binding protein	Coding	-5.05	2.09e-08	6.3e-05	Cassette Exon	0.26	T
TC01006301.hg.1	1	T	NBPF11; NBPF8	neuroblastoma breakpoint family, member 11; neuroblastoma breakpoint family, member 8	Coding	-2.14	4.26e-05	0.0025	Intron Retention	0.26	T
TC10001240.hg.1	-1.13	T	AGAP9; BMS1P6	ArfGAP with GTPase domain, ankyrin repeat and PH domain 9; BMS1 ribosome biogenesis factor pseudogene 6	Coding	-2.66	6.79e-06	0.001	Cassette Exon	0.26	T
TC09001754.hg.1	-1.48	T	ENTPD2	ectonucleoside triphosphate diphosphohydrolase 2	Coding	-2.17	0.0004	0.008	Cassette Exon	0.26	T
TC0Y000030.hg.1	-1.15	T	PRKY	protein kinase, Y-linked, pseudogene	Coding	-3.03	3.4e-05	0.0023	Cassette Exon	0.26	T
TC05000697.hg.1	3.66	T	KIF20A	kinesin family member 20A	Coding	-3.35	4.8e-06	0.0009	Intron Retention	0.26	T
TC05000938.hg.1	1	T	RANBP17	RAN binding protein 17	Coding	-3.29	8.2e-05	0.0036	Cassette Exon	0.26	T
TC05002162.hg.1	-1.03	T	TRIM7	tripartite motif containing 7	Coding	3.59	0.0007	0.0117	Alternative 3' Acceptor Site	0.26	T
TC6_mcf_hap5000056.hg.1	-2.13	T	PRRC2A	proline-rich coiled-coil 2A	Coding	-3.97	0.0001	0.0045	Alternative 3' Acceptor Site	0.26	T
TC06001542.hg.1	-1.64	T	VWA7	von Willebrand factor A domain containing 7	Coding	-3.73	0.0004	0.0082	Cassette Exon	0.26	T
TC06000344.hg.1	-2.71	T	ATAT1	alpha tubulin acetyltransferase 1	Coding	2.64	0.0021	0.0219	Cassette Exon	0.26	T
TC16002034.hg.1	5.25	T	MT2A	metallothionein 2A	Coding	-4.06	1.63e-05	0.0016	Alternative 3' Acceptor Site	0.26	T
TC01000561.hg.1	-1	T	RNF220	ring finger protein 220	Coding	2.89	0.0003	0.0068	Alternative 5' Donor Site	0.26	T
TC14000157.hg.1	1.07	T	PCK2	phosphoenolpyruvate carboxykinase 2 (mitochondrial)	Coding	-3.18	2.8e-05	0.0021	Alternative 5' Donor Site	0.26	T
TC01002347.hg.1	-5.28	T	ID3	inhibitor of DNA binding 3, dominant negative helix-loop-helix protein	Coding	4.72	4.35e-06	0.0008	Alternative 3' Acceptor Site	0.26	T
TC6_mann_hap4000061.hg.1	-2.13	T	PRRC2A	proline-rich coiled-coil 2A	Coding	-4.01	0.0001	0.0045	Alternative 3' Acceptor Site	0.26	T
TC06001508.hg.1	-1.2	T	FLOT1	flotillin 1	Coding	-2.3	0.0008	0.012	Intron Retention	0.26	T
TC02001364.hg.1	14.46	T	CCL20	chemokine (C-C motif) ligand 20	Coding	15.69	1.93e-07	0.0002	Alternative 3' Acceptor Site	0.26	T
TC01003883.hg.1	-3.28	T	WDR26	WD repeat domain 26	Coding	3.88	2.49e-07	0.0002	Alternative 3' Acceptor Site	0.26	T
TC6_cox_hap2000170.hg.1	-1.65	T	VWA7	von Willebrand factor A domain containing 7	Coding	-3.72	0.0004	0.0087	Cassette Exon	0.26	T
TC01002607.hg.1	1.2	T	MUTYH	mutY DNA glycosylase	Coding	-6.23	0.002	0.0214	Alternative 5' Donor Site	0.26	T
TC03001227.hg.1	3.81	T	SGOL1	shugoshin-like 1 (S. pombe)	Coding	-4.87	1.72e-07	0.0002	Alternative 3' Acceptor Site	0.26	T
TC6_apd_hap1000084.hg.1	-1.64	T	VWA7	von Willebrand factor A domain containing 7	Coding	-3.72	0.0004	0.0088	Cassette Exon	0.26	T
TC6_dbb_hap3000159.hg.1	-1.64	T	VWA7	von Willebrand factor A domain containing 7	Coding	-3.72	0.0004	0.0088	Cassette Exon	0.26	T
TC6_mcf_hap5000147.hg.1	-1.64	T	VWA7	von Willebrand factor A domain containing 7	Coding	-3.72	0.0004	0.0088	Cassette Exon	0.26	T
TC6_ssto_hap7000142.hg.1	-1.64	T	VWA7	von Willebrand factor A domain containing 7	Coding	-3.72	0.0004	0.0088	Cassette Exon	0.26	T
TC01003624.hg.1	3.14	T	FAM129A	family with sequence similarity 129, member A	Coding	3.81	6.79e-05	0.0032	Cassette Exon	0.26	T
TC09000544.hg.1	-1.54	T	ZNF462	zinc finger protein 462	Coding	3.81	3.88e-07	0.0003	Alternative 3' Acceptor Site	0.26	T
TC12001972.hg.1	-1.46	T	ATXN2	ataxin 2	Coding	-2.43	0.0002	0.0052	Cassette Exon	0.26	T
TC06000377.hg.1	-1.16	T	APOM	apolipoprotein M	Coding	-4.09	0.0023	0.023	Alternative 3' Acceptor Site	0.26	T
TC01003822.hg.1	1.28	T	ESRRG	estrogen-related receptor gamma	Coding	3.24	7.33e-05	0.0034	Cassette Exon	0.26	T
TC04001344.hg.1	-1.06	T	PLAC8	placenta specific 8	Coding	-3.5	2.19e-05	0.0018	Alternative 3' Acceptor Site	0.26	T
TC14000818.hg.1	-1.17	T	INF2	inverted formin, FH2 and WH2 domain containing	Coding	-3.57	2.1e-05	0.0018	Cassette Exon	0.26	T
TC19001014.hg.1	-1.3	T	REXO1; MIR1909	REX1, RNA exonuclease 1 homolog; microRNA 1909	Coding	-2.42	0.0007	0.0119	Cassette Exon	0.26	T
TC14000878.hg.1	1.84	T	CCNB1IP1	cyclin B1 interacting protein 1, E3 ubiquitin protein ligase	Coding	-2.61	5.61e-06	0.0009	Cassette Exon	0.26	T
TC07002064.hg.1	1.01	T	SHH	sonic hedgehog	Coding	3.7	0.0006	0.0102	Cassette Exon	0.26	T
TC12000551.hg.1	-1.24	T	SLC16A7	solute carrier family 16 (monocarboxylate transporter), member 7	Coding	-4.14	2.56e-06	0.0007	Alternative 5' Donor Site	0.26	T
TC12001049.hg.1	-1.57	T	ULK1	unc-51 like autophagy activating kinase 1	Coding	-2.49	3.92e-05	0.0024	Cassette Exon	0.26	T
TC6_apd_hap1000123.hg.1	1.05	T	HLA-DPB1	major histocompatibility complex, class II, DP beta 1	Coding	3.69	0.0002	0.0051	Cassette Exon	0.26	T
TC6_mcf_hap5000227.hg.1	1.05	T	HLA-DPB1	major histocompatibility complex, class II, DP beta 1	Coding	3.69	0.0002	0.0051	Cassette Exon	0.26	T
TC18000435.hg.1	5.11	T	DSC3	desmocollin 3	Coding	5.32	0.0001	0.0042	Cassette Exon	0.26	T
TC11002449.hg.1	-1.32	T	PRDM10	PR domain containing 10	Coding	-2.53	8.45e-06	0.0011	Cassette Exon	0.26	T
TC21000516.hg.1	1.97	T	ICOSLG	inducible T-cell co-stimulator ligand	Coding	4.17	2.35e-05	0.0019	Cassette Exon	0.26	T
TC08000505.hg.1	1.49	T	PKIA	protein kinase (cAMP-dependent, catalytic) inhibitor alpha	Coding	4.79	6.94e-06	0.001	Cassette Exon	0.26	T
TC0Y000115.hg.1	-2.48	T	SLC25A6	solute carrier family 25 (mitochondrial carrier; adenine nucleotide translocator), member 6	Coding	-3.94	0.0011	0.015	Alternative 3' Acceptor Site	0.25	T
TC0X002322.hg.1	-1.47	T	PLXNB3	plexin B3	Coding	-3.04	4.6e-06	0.0009	Cassette Exon	0.25	T
TC01003201.hg.1	1.09	T	APH1A	APH1A gamma secretase subunit	Coding	-3.93	1.34e-05	0.0014	Alternative 3' Acceptor Site	0.25	T
TC20001761.hg.1	1.06	T	CPNE1	copine I	Coding	-2.1	0.0012	0.0159	Intron Retention	0.25	T
TC08000164.hg.1	-1.54	T	DMTN	dematin actin binding protein	Coding	-4.26	1.35e-05	0.0014	Alternative 3' Acceptor Site	0.25	T
TC06000144.hg.1	-4.18	T	MRS2	MRS2 magnesium transporter	Coding	-5.18	2.67e-05	0.002	Alternative 5' Donor Site	0.25	T
TC05001829.hg.1	2.03	T	CDC25C	cell division cycle 25C	Coding	5.22	7.69e-07	0.0004	Cassette Exon	0.25	T
TC01002091.hg.1	-1.01	T	CPSF3L	cleavage and polyadenylation specific factor 3-like	Coding	-3.22	0.0006	0.0105	Alternative 5' Donor Site	0.25	T
TC6_ssto_hap7000059.hg.1	-1.14	T	APOM	apolipoprotein M	Coding	-3.97	0.0022	0.0223	Alternative 3' Acceptor Site	0.25	T
TC13000483.hg.1	5.03	T	SACS	sacsin molecular chaperone	Coding	-4.78	1.05e-05	0.0013	Cassette Exon	0.25	T
TC17002900.hg.1	1.09	T	SMARCE1	SWI/SNF related, matrix associated, actin dependent regulator of chromatin, subfamily e, member 1	Coding	-3.08	2.26e-05	0.0019	Cassette Exon	0.25	T
TC02000573.hg.1	1.4	T	FAHD2A	fumarylacetoacetate hydrolase domain containing 2A	Coding	3.01	8.53e-05	0.0036	Cassette Exon	0.25	T
TC16001578.hg.1	1.19	T	MT1IP	metallothionein 1I, pseudogene	NonCoding	4.03	0.0002	0.0053	Alternative 5' Donor Site	0.25	T
TC20001008.hg.1	-1.61	T	LAMA5; MIR4758	laminin, alpha 5; microRNA 4758	Coding	-2.74	9.59e-06	0.0012	Cassette Exon	0.25	T
TC11001893.hg.1	4.76	T	PLA2G16	phospholipase A2, group XVI	Coding	-3.71	1.21e-05	0.0014	Alternative 3' Acceptor Site	0.25	T
TC06001347.hg.1	-2.07	T	HIST1H2BC	histone cluster 1, H2bc	Coding	-2.81	7.21e-05	0.0033	Alternative Last Exon	0.25	T
TC08000165.hg.1	-1.82	T	FAM160B2	family with sequence similarity 160, member B2	Coding	-2.05	2.1e-05	0.0018	Cassette Exon	0.25	T
TC08001015.hg.1	1.14	T	ASAH1	N-acylsphingosine amidohydrolase (acid ceramidase) 1	Coding	-3.29	4.31e-06	0.0008	Alternative 5' Donor Site	0.25	T
TC02000260.hg.1	4.86	T	EML4	echinoderm microtubule associated protein like 4	Coding	-4.88	8.62e-05	0.0037	Alternative 3' Acceptor Site	0.25	T
TC0X000798.hg.1	-2.5	T	SLC25A6	solute carrier family 25 (mitochondrial carrier; adenine nucleotide translocator), member 6	Coding	-3.89	0.0016	0.0186	Alternative 3' Acceptor Site	0.25	T
TC17000974.hg.1	-6.27	T	MYO1C	myosin IC	Coding	6.66	2.43e-08	6.78e-05	Cassette Exon	0.25	T
TC10001617.hg.1	-1.78	T	LDB1	LIM domain binding 1	Coding	-2.95	9.35e-05	0.0038	Alternative 5' Donor Site	0.25	T
TC17001929.hg.1	-1.03	T	CBX8	chromobox homolog 8	Coding	2.67	0.0005	0.0097	Alternative 3' Acceptor Site	0.25	T
TC19000435.hg.1	-1.25	T	LRP3	LDL receptor related protein 3	Coding	-2.18	2.41e-06	0.0006	Cassette Exon	0.25	T
TC08000271.hg.1	1.08	T	KCNU1	potassium channel, subfamily U, member 1	Coding	4.78	5.83e-06	0.001	Cassette Exon	0.25	T
TC11000269.hg.1	-4.43	T			Coding	3.83	0.0001	0.0044	Cassette Exon	0.25	T
TC06002219.hg.1	-1	T	RAET1E	retinoic acid early transcript 1E	Coding	3.76	0.0022	0.0222	Alternative 3' Acceptor Site	0.25	T
TC07003288.hg.1	1.74	T	ARPC1B	actin related protein 2/3 complex subunit 1B	Coding	2.99	2.58e-05	0.002	Cassette Exon	0.25	T
TC01005714.hg.1	-1.26	T			NonCoding	-10.51	3.18e-06	0.0007	Alternative 5' Donor Site	0.25	T
TC16000866.hg.1	-1.07	T	PRM2	protamine 2	Coding	-6.95	0.0002	0.0054	Alternative 3' Acceptor Site	0.25	T
TC17000217.hg.1	1.08	T	LGALS9C; LGALS9B	lectin, galactoside-binding, soluble, 9C; lectin, galactoside-binding, soluble, 9B	Coding	3.75	3.9e-06	0.0008	Cassette Exon	0.25	T
TC17000312.hg.1	1.24	T	LGALS9	lectin, galactoside-binding, soluble, 9	Coding	4.56	5.45e-05	0.0029	Cassette Exon	0.25	T
TC16000343.hg.1	-1.46	T	SLX1A; SULT1A4; SLX1B; SULT1A3; SLX1B-SULT1A4; SLX1A-SULT1A3	SLX1 homolog A, structure-specific endonuclease subunit; sulfotransferase family 1A member 4; SLX1 homolog B, structure-specific endonuclease subunit; sulfotransferase family 1A member 3; SLX1B-SULT1A4 readthrough (NMD candidate); SLX1A-SULT1A3 readthrough (NMD candidate)	Coding	-3.26	5.5e-06	0.0009	Cassette Exon	0.25	T
TC0X001173.hg.1	-1.27	T	ATRX	alpha thalassemia/mental retardation syndrome X-linked	Coding	-3.01	0.0019	0.0204	Alternative 5' Donor Site	0.25	T
TC06001593.hg.1	-1.63	T	LEMD2	LEM domain containing 2	Coding	-4.41	0.0179	0.0822	Alternative 3' Acceptor Site	0.25	T
TC10000268.hg.1	1.44	T	RET	ret proto-oncogene	Coding	4.14	0.001	0.0139	Cassette Exon	0.25	T
TC09001753.hg.1	-2.17	T	NPDC1	neural proliferation, differentiation and control, 1	Coding	2.27	0.0011	0.0145	Alternative 3' Acceptor Site	0.25	T
TC6_cox_hap2000070.hg.1	-2.17	T	PRRC2A	proline-rich coiled-coil 2A	Coding	-3.85	0.0001	0.0046	Alternative 3' Acceptor Site	0.25	T
TC6_qbl_hap6000061.hg.1	-2.17	T	PRRC2A	proline-rich coiled-coil 2A	Coding	-3.85	0.0001	0.0046	Alternative 3' Acceptor Site	0.25	T
TC6_ssto_hap7000057.hg.1	-2.17	T	PRRC2A	proline-rich coiled-coil 2A	Coding	-3.85	0.0001	0.0046	Alternative 3' Acceptor Site	0.25	T
TC0X000779.hg.1	1.73	T	DKC1; SNORA36A; SNORA56	dyskeratosis congenita 1, dyskerin; small nucleolar RNA, H/ACA box 36A; small nucleolar RNA, H/ACA box 56	Coding	-3.52	5.76e-05	0.003	Alternative 3' Acceptor Site	0.25	T
TC01003040.hg.1	1.23	T	SPAG17	sperm associated antigen 17	Coding	2.5	9.47e-05	0.0038	Cassette Exon	0.25	T
TC02004925.hg.1	2.88	T	TIA1	TIA1 cytotoxic granule-associated RNA binding protein	Coding	-2.44	0.0013	0.0165	Cassette Exon	0.25	T
TC02001323.hg.1	-1.12	T	DNAJB2	DnaJ (Hsp40) homolog, subfamily B, member 2	Coding	-3.57	8.05e-05	0.0035	Alternative 5' Donor Site	0.25	T
TC08001071.hg.1	1.02	T	KCTD9	potassium channel tetramerization domain containing 9	Coding	-2.88	0.0025	0.0241	Alternative 5' Donor Site	0.25	T
TC19001061.hg.1	2.75	T	STAP2	signal transducing adaptor family member 2	Coding	-4.23	9.16e-05	0.0038	Alternative 3' Acceptor Site	0.25	T
TC02001161.hg.1	1.92	T	SGOL2	shugoshin-like 2 (S. pombe)	Coding	3.08	0.0002	0.0049	Cassette Exon	0.25	T
TC17002891.hg.1	-1.22	T	FLCN	folliculin	Coding	-4.25	8.05e-05	0.0035	Alternative 5' Donor Site	0.25	T
TC21000165.hg.1	1.48	T	DSCR8	Down syndrome critical region 8	Coding	3.94	3.21e-07	0.0002	Cassette Exon	0.25	T
TC02001218.hg.1	-2.45	T	ADAM23	ADAM metallopeptidase domain 23	Coding	-3.43	1.99e-05	0.0017	Cassette Exon	0.25	T
TC0X001032.hg.1	2.88	T	PAGE1	P antigen family, member 1 (prostate associated)	Coding	2.67	0.0002	0.0055	Cassette Exon	0.25	T
TC09000899.hg.1	2.85	T	GLDC	glycine dehydrogenase (decarboxylating)	Coding	4.71	5.01e-07	0.0003	Cassette Exon	0.25	T
TC6_cox_hap2000072.hg.1	-1.15	T	APOM	apolipoprotein M	Coding	-3.91	0.0023	0.0228	Alternative 3' Acceptor Site	0.25	T
TC6_dbb_hap3000063.hg.1	-1.15	T	APOM	apolipoprotein M	Coding	-3.91	0.0023	0.0228	Alternative 3' Acceptor Site	0.25	T
TC6_mann_hap4000063.hg.1	-1.15	T	APOM	apolipoprotein M	Coding	-3.91	0.0023	0.0228	Alternative 3' Acceptor Site	0.25	T
TC6_mcf_hap5000058.hg.1	-1.15	T	APOM	apolipoprotein M	Coding	-3.91	0.0023	0.0228	Alternative 3' Acceptor Site	0.25	T
TC6_qbl_hap6000063.hg.1	-1.15	T	APOM	apolipoprotein M	Coding	-3.91	0.0023	0.0228	Alternative 3' Acceptor Site	0.25	T
TC22001204.hg.1	-1.09	T	GGT3P	gamma-glutamyltransferase 3 pseudogene	NonCoding	3.48	3.43e-05	0.0023	Cassette Exon	0.25	T
TC22000711.hg.1	1.65	T	EIF3D	eukaryotic translation initiation factor 3, subunit D	Coding	-3.09	6.06e-05	0.0031	Alternative 5' Donor Site	0.25	T
TC06001927.hg.1	-1.15	T	GJB7	gap junction protein beta 7	Coding	-4.11	0.0002	0.006	Alternative 3' Acceptor Site	0.25	T
TC03003387.hg.1	-2.02	T	PCBP4	poly(rC) binding protein 4	Coding	2.18	0.0008	0.0124	Intron Retention	0.25	T
TC09001181.hg.1	1.56	T	CBWD5; CBWD3; CBWD1; CBWD6	COBW domain containing 5; COBW domain containing 3; COBW domain containing 1; COBW domain containing 6	Coding	4.13	2.11e-06	0.0006	Alternative 5' Donor Site	0.25	T
TC05002138.hg.1	-1.22	T	MGAT4B	mannosyl (alpha-1,3-)-glycoprotein beta-1,4-N-acetylglucosaminyltransferase, isozyme B	Coding	-2.36	2.58e-05	0.002	Cassette Exon	0.25	T
TC0X002337.hg.1	2.43	T	ACSL4	acyl-CoA synthetase long-chain family member 4	Coding	2.2	0.0029	0.0265	Cassette Exon	0.25	T
TC01003868.hg.1	-3.21	T	AIDA	axin interactor, dorsalization associated	Coding	2.89	0.0002	0.0056	Alternative 3' Acceptor Site	0.25	T
TC01002381.hg.1	1.47	T	AUNIP	aurora kinase A and ninein interacting protein	Coding	2.73	0.0005	0.0089	Cassette Exon	0.25	T
TC12001572.hg.1	-1.37	T	GTSF1	gametocyte specific factor 1	Coding	-2.94	0.0002	0.0058	Cassette Exon	0.25	T
TC6_apd_hap1000096.hg.1	-1.86	T	PBX2	pre-B-cell leukemia homeobox 2	Coding	-2.28	0.0027	0.0253	Intron Retention	0.25	T
TC6_mcf_hap5000163.hg.1	-1.86	T	PBX2	pre-B-cell leukemia homeobox 2	Coding	-2.28	0.0027	0.0253	Intron Retention	0.25	T
TC18000437.hg.1	1.93	T	DSC1	desmocollin 1	Coding	3.53	0.0003	0.0074	Cassette Exon	0.25	T
TC03001888.hg.1	-2.63	T	TM4SF1	transmembrane 4 L six family member 1	Coding	-4.02	3.75e-07	0.0003	Alternative 3' Acceptor Site	0.25	T
TC09000772.hg.1	1.08	T	RPL7A; SNORD36C; SNORD36B; SNORD24; SNORD36A	ribosomal protein L7a; small nucleolar RNA, C/D box 36C; small nucleolar RNA, C/D box 36B; small nucleolar RNA, C/D box 24; small nucleolar RNA, C/D box 36A	Coding	9.65	4.89e-05	0.0027	Alternative 3' Acceptor Site	0.25	T
TC22000609.hg.1	1.31	T	TFIP11	tuftelin interacting protein 11	Coding	-4.91	3.51e-05	0.0023	Cassette Exon	0.25	T
TC15001478.hg.1	-1.23	T	ZNF280D	zinc finger protein 280D	Coding	-2.62	5.87e-05	0.003	Cassette Exon	0.25	T
TC6_ssto_hap7000157.hg.1	-1.85	T	PBX2	pre-B-cell leukemia homeobox 2	Coding	-2.28	0.0028	0.0256	Intron Retention	0.25	T
TC03000247.hg.1	1.7	T	LARS2	leucyl-tRNA synthetase 2, mitochondrial	Coding	-2.6	3.17e-05	0.0022	Cassette Exon	0.25	T
TC16000321.hg.1	-1.53	T	SLX1A; SULT1A4; SLX1B; SULT1A3; SLX1A-SULT1A3; SLX1B-SULT1A4	SLX1 homolog A, structure-specific endonuclease subunit; sulfotransferase family 1A member 4; SLX1 homolog B, structure-specific endonuclease subunit; sulfotransferase family 1A member 3; SLX1A-SULT1A3 readthrough (NMD candidate); SLX1B-SULT1A4 readthrough (NMD candidate)	Coding	-3.19	2.24e-06	0.0006	Cassette Exon	0.25	T
TC1_gl000192_random000003.hg.1	1.17	T	HYDIN; HYDIN2	HYDIN, axonemal central pair apparatus protein; HYDIN2, axonemal central pair apparatus protein (pseudogene)	Coding	3.6	0.0001	0.004	Cassette Exon	0.25	T
TC19000458.hg.1	-1.91	T	FXYD3	FXYD domain containing ion transport regulator 3	Coding	-3.38	1.32e-05	0.0014	Alternative 5' Donor Site	0.25	T
TC10000979.hg.1	-1.78	T	KLF6	Kruppel-like factor 6	Coding	-3.65	4.59e-05	0.0026	Cassette Exon	0.25	T
TC15000429.hg.1	3.87	T	UNC13C	unc-13 homolog C (C. elegans)	Coding	3.85	9.75e-05	0.0039	Cassette Exon	0.25	T
TC0X001537.hg.1	-1.48	T	FAM3A	family with sequence similarity 3, member A	Coding	-3.14	0.0004	0.0085	Alternative 3' Acceptor Site	0.25	T
TC06002189.hg.1	1.2	T	PLAGL1	pleiomorphic adenoma gene-like 1	Coding	4.22	1.5e-05	0.0015	Alternative 3' Acceptor Site	0.25	T
TC09000444.hg.1	-1.16	T	WNK2	WNK lysine deficient protein kinase 2	Coding	2.68	9.41e-05	0.0038	Cassette Exon	0.25	T
TC19002220.hg.1	1.49	T			NonCoding	2.49	4.62e-05	0.0027	Intron Retention	0.25	T
TC06002286.hg.1	-1.48	T	PARK2	parkin RBR E3 ubiquitin protein ligase	Coding	-2.19	0.0004	0.0084	Cassette Exon	0.25	T
TC6_cox_hap2000188.hg.1	-1.85	T	PBX2	pre-B-cell leukemia homeobox 2	Coding	-2.28	0.0029	0.0266	Intron Retention	0.25	T
TC6_mann_hap4000153.hg.1	-1.85	T	PBX2	pre-B-cell leukemia homeobox 2	Coding	-2.28	0.0029	0.0266	Intron Retention	0.25	T
TC14001064.hg.1	-1.46	T	TRAPPC6B	trafficking protein particle complex 6B	Coding	3.77	0.0057	0.0401	Alternative 3' Acceptor Site	0.25	T
TC10001255.hg.1	-1.12	T	AGAP4; BMS1P5	ArfGAP with GTPase domain, ankyrin repeat and PH domain 4; BMS1 ribosome biogenesis factor pseudogene 5	Coding	-2.8	2.09e-05	0.0018	Cassette Exon	0.25	T
TC03001372.hg.1	-1.72	T	MAP4	microtubule associated protein 4	Coding	-4.8	6.9e-06	0.001	Alternative 5' Donor Site	0.25	T
TC05000074.hg.1	-1.06	T	2019-03-06	membrane associated ring finger 6	Coding	-2.43	0.0006	0.0102	Intron Retention	0.25	T
TC06004062.hg.1	-2.16	T	NQO2	NAD(P)H dehydrogenase, quinone 2	Coding	-3.18	9.99e-05	0.0039	Cassette Exon	0.25	T
TC22000415.hg.1	1.22	T	CRELD2	cysteine rich with EGF-like domains 2	Coding	4.02	3.81e-07	0.0003	Cassette Exon	0.25	T
TC02001860.hg.1	2.66	T	CCDC88A	coiled-coil domain containing 88A	Coding	-2.78	0.0001	0.0049	Alternative 5' Donor Site	0.25	T
TC03000584.hg.1	-1.79	T	GRAMD1C	GRAM domain containing 1C	Coding	-3.85	4.09e-07	0.0003	Cassette Exon	0.25	T
TC12003234.hg.1	-1.24	T	FAM66C	family with sequence similarity 66, member C	Coding	-2.22	2.57e-06	0.0007	Cassette Exon	0.25	T
TC03000384.hg.1	-3.23	T	PTPRG	protein tyrosine phosphatase, receptor type, G	Coding	-2.61	2.04e-05	0.0018	Cassette Exon	0.25	T
TC07001377.hg.1	1.49	T	COBL	cordon-bleu WH2 repeat protein	Coding	3.17	2.76e-06	0.0007	Cassette Exon	0.25	T
TC09000013.hg.1	-1.14	T	SMARCA2	SWI/SNF related, matrix associated, actin dependent regulator of chromatin, subfamily a, member 2	Coding	-2.33	0.0002	0.0055	Cassette Exon	0.25	T
TC11001237.hg.1	-1.16	T	LMNTD2	lamin tail domain containing 2	Coding	-3.14	0.0085	0.0514	Alternative 3' Acceptor Site	0.25	T
TC05000296.hg.1	1.11	T	SLC30A5	solute carrier family 30 (zinc transporter), member 5	Coding	-2.42	8.42e-05	0.0036	Cassette Exon	0.25	T
TC11001852.hg.1	2.67	T	CYB561A3	cytochrome b561 family, member A3	Coding	-3.72	5.74e-05	0.003	Alternative 5' Donor Site	0.25	T
TC12003279.hg.1	-1.2	T	DNAJC14	DnaJ (Hsp40) homolog, subfamily C, member 14	Coding	-12.63	0.0005	0.0093	Cassette Exon	0.25	T
TC6_dbb_hap3000080.hg.1	-1.35	T	PPT2; PPT2-EGFL8	palmitoyl-protein thioesterase 2; PPT2-EGFL8 readthrough (NMD candidate)	Coding	-3.38	5.4e-05	0.0029	Cassette Exon	0.25	T
TC03001749.hg.1	1.11	T	TPRA1	transmembrane protein, adipocyte asscociated 1	Coding	3.81	0.0002	0.0053	Alternative 5' Donor Site	0.25	T
TC21000535.hg.1	1.88	T	UBE2G2	ubiquitin conjugating enzyme E2G 2	Coding	-2.9	0.0034	0.0294	Intron Retention	0.25	T
TC05003445.hg.1	-1.64	T	GUSBP3	glucuronidase, beta pseudogene 3	Coding	-3.7	0.0012	0.0155	Cassette Exon	0.25	T
TC02002545.hg.1	1.78	T	ATF2	activating transcription factor 2	Coding	-2.25	0.0015	0.0179	Alternative 5' Donor Site	0.25	T
TC03000932.hg.1	4.23	T	NLGN1	neuroligin 1	Coding	4.66	1.52e-06	0.0005	Alternative 3' Acceptor Site	0.25	T
TC02000707.hg.1	1.76	T	POLR1B	polymerase (RNA) I polypeptide B	Coding	-2.96	0.0003	0.0075	Alternative 3' Acceptor Site	0.25	T
TC06000188.hg.1	1.74	T	BTN3A3	butyrophilin, subfamily 3, member A3	Coding	5.36	0.0055	0.0392	Cassette Exon	0.25	T
TC10001416.hg.1	-1.27	T	AGAP5; BMS1P4	ArfGAP with GTPase domain, ankyrin repeat and PH domain 5; BMS1 ribosome biogenesis factor pseudogene 4	Coding	-2.64	3.06e-06	0.0007	Cassette Exon	0.25	T
TC08001584.hg.1	2.85	T	ATAD2	ATPase family, AAA domain containing 2	Coding	-3.72	0.0002	0.0053	Alternative 3' Acceptor Site	0.25	T
TC12001430.hg.1	-1.17	T	AMIGO2	adhesion molecule with Ig-like domain 2	Coding	-2.64	0.0005	0.0096	Intron Retention	0.25	T
TC06000062.hg.1	2.1	T	BMP6	bone morphogenetic protein 6	Coding	3.52	7.96e-06	0.0011	Cassette Exon	0.25	T
TC09002888.hg.1	-1.28	T	SLC34A3; RNF224	solute carrier family 34 (type II sodium/phosphate cotransporter), member 3; ring finger protein 224	Coding	-3.72	3.58e-06	0.0008	Alternative 5' Donor Site	0.25	T
TC01003172.hg.1	-1.05	T	HIST2H2BF; HIST2H3PS2	histone cluster 2, H2bf; histone cluster 2, H3, pseudogene 2	Coding	3.16	0.0004	0.0084	Alternative 3' Acceptor Site	0.25	T
TC13000049.hg.1	3.86	T	TNFRSF19	tumor necrosis factor receptor superfamily, member 19	Coding	-5.45	9.37e-07	0.0004	Cassette Exon	0.25	T
TC01003892.hg.1	-2.51	T	TMEM63A	transmembrane protein 63A	Coding	-3.71	4.56e-05	0.0026	Alternative 3' Acceptor Site	0.25	T
TC22001467.hg.1	1.74	T	APOBEC3F	apolipoprotein B mRNA editing enzyme, catalytic polypeptide-like 3F	Coding	2.5	0.0001	0.0046	Alternative 3' Acceptor Site	0.24	T
TC01001945.hg.1	-1.09	T	TBCE	tubulin folding cofactor E	Coding	3.53	0.0002	0.0053	Alternative 5' Donor Site	0.24	T
TC10000199.hg.1	6.65	T	BAMBI	BMP and activin membrane-bound inhibitor	Coding	3.48	2.23e-06	0.0006	Intron Retention	0.24	T
TC6_qbl_hap6000153.hg.1	-2.01	T	BAG6	BCL2 associated athanogene 6	Coding	-2.3	0.0006	0.0108	Cassette Exon	0.24	T
TC22000370.hg.1	-1.17	T	PARVB	parvin, beta	Coding	-3.01	0.0003	0.0065	Cassette Exon	0.24	T
TC10001704.hg.1	1.89	T	RGS10	regulator of G-protein signaling 10	Coding	4.06	5.37e-05	0.0029	Cassette Exon	0.24	T
TC09000662.hg.1	-1.62	T	RALGPS1	Ral GEF with PH domain and SH3 binding motif 1	Coding	-2.22	3.39e-05	0.0023	Cassette Exon	0.24	T
TC06000366.hg.1	-1.02	T	MICB	MHC class I polypeptide-related sequence B	Coding	5.5	0.0002	0.0059	Cassette Exon	0.24	T
TC6_mcf_hap5000179.hg.1	-1.5	T	RXRB	retinoid X receptor beta	Coding	-2.72	0.0067	0.0445	Intron Retention	0.24	T
TC19000750.hg.1	-1.64	T	TBC1D17; MIR4750	TBC1 domain family, member 17; microRNA 4750	Coding	-2.04	0.0119	0.0634	Alternative 3' Acceptor Site	0.24	T
TC08000318.hg.1	1.8	T	GINS4	GINS complex subunit 4 (Sld5 homolog)	Coding	2.03	0.0003	0.0066	Cassette Exon	0.24	T
TC09001381.hg.1	1.47	T	CTSV	cathepsin V	Coding	2.07	6.96e-05	0.0033	Cassette Exon	0.24	T
TC06000574.hg.1	-1.36	T	TOMM6; PRICKLE4	translocase of outer mitochondrial membrane 6 homolog (yeast); prickle homolog 4	Coding	2.26	0.002	0.0209	Intron Retention	0.24	T
TC05003397.hg.1	1.11	T	IPO11; LRRC70	importin 11; leucine rich repeat containing 70	Coding	-3.65	0.0023	0.0231	Alternative 5' Donor Site	0.24	T
TC11000688.hg.1	-1	T	TBC1D10C	TBC1 domain family, member 10C	Coding	3.49	0.0029	0.0262	Cassette Exon	0.24	T
TC0Y000014.hg.1	-3.51	T	CD99	CD99 molecule	Coding	3.05	7.99e-06	0.0011	Cassette Exon	0.24	T
TC6_cox_hap2000161.hg.1	-2.01	T	BAG6	BCL2 associated athanogene 6	Coding	-2.28	0.0006	0.0108	Cassette Exon	0.24	T
TC6_ssto_hap7000133.hg.1	-2.01	T	BAG6	BCL2 associated athanogene 6	Coding	-2.28	0.0006	0.0108	Cassette Exon	0.24	T
TC16000262.hg.1	-1.29	T	RBBP6	retinoblastoma binding protein 6	Coding	2.72	0.0043	0.0337	Alternative 5' Donor Site	0.24	T
TC19001307.hg.1	-1.59	T	ATP13A1	ATPase type 13A1	Coding	2.46	0.0015	0.0175	Intron Retention	0.24	T
TC15000866.hg.1	-2.92	T	CRTC3	CREB regulated transcription coactivator 3	Coding	3.6	5.93e-07	0.0003	Alternative 3' Acceptor Site	0.24	T
TC6_mann_hap4000037.hg.1	-2.71	T	ATAT1	alpha tubulin acetyltransferase 1	Coding	-3.47	0.0003	0.0073	Cassette Exon	0.24	T
TC6_mcf_hap5000029.hg.1	-2.71	T	ATAT1	alpha tubulin acetyltransferase 1	Coding	-3.47	0.0003	0.0073	Cassette Exon	0.24	T
TC17000804.hg.1	1.33	T	PRKAR1A	protein kinase, cAMP-dependent, regulatory, type I, alpha	Coding	-2.61	0.0097	0.056	Cassette Exon	0.24	T
TC18000161.hg.1	-1	T	SLC14A2	solute carrier family 14 (urea transporter), member 2	Coding	-3.66	0.0002	0.0057	Alternative 5' Donor Site	0.24	T
TC14001124.hg.1	6.09	T	PYGL	phosphorylase, glycogen, liver	Coding	3.2	3.14e-05	0.0022	Cassette Exon	0.24	T
TC01002639.hg.1	1.13	T	BEND5	BEN domain containing 5	Coding	3.18	5.54e-05	0.0029	Cassette Exon	0.24	T
TC06004140.hg.1	2.46	T	CNKSR3	CNKSR family member 3	Coding	-2.55	0.0006	0.0101	Cassette Exon	0.24	T
TC05000914.hg.1	1.4	T	TENM2	teneurin transmembrane protein 2	Coding	4.04	1.23e-07	0.0001	Cassette Exon	0.24	T
TC06000653.hg.1	1.09	T	PAQR8	progestin and adipoQ receptor family member VIII	Coding	-3.64	0.0006	0.0104	Alternative 3' Acceptor Site	0.24	T
TC02000235.hg.1	1	T	NDUFAF7	NADH dehydrogenase (ubiquinone) complex I, assembly factor 7	Coding	3.46	0.0007	0.0113	Cassette Exon	0.24	T
TC02001114.hg.1	1.75	T	PMS1	PMS1 homolog 1, mismatch repair system component	Coding	3.28	0.0008	0.0124	Cassette Exon	0.24	T
TC19000716.hg.1	1.15	T	BAX	BCL2-associated X protein	Coding	2.61	0.0004	0.008	Cassette Exon	0.24	T
TC05000664.hg.1	-1.27	T	JADE2	jade family PHD finger 2	Coding	-2.57	3.57e-05	0.0023	Cassette Exon	0.24	T
TC19000944.hg.1	-1.24	T	ZNF773	zinc finger protein 773	Coding	-7.41	6.41e-05	0.0031	Cassette Exon	0.24	T
TC05000822.hg.1	-1.54	T	ARHGEF37	Rho guanine nucleotide exchange factor 37	Coding	-2.71	5.46e-05	0.0029	Cassette Exon	0.24	T
TC6_dbb_hap3000035.hg.1	-2.77	T	ATAT1	alpha tubulin acetyltransferase 1	Coding	-3.44	0.0003	0.0077	Cassette Exon	0.24	T
TC6_qbl_hap6000035.hg.1	-2.77	T	ATAT1	alpha tubulin acetyltransferase 1	Coding	-3.44	0.0003	0.0077	Cassette Exon	0.24	T
TC6_ssto_hap7000035.hg.1	-2.77	T	ATAT1	alpha tubulin acetyltransferase 1	Coding	-3.44	0.0003	0.0077	Cassette Exon	0.24	T
TC03003357.hg.1	-1.43	T	ABHD14A	abhydrolase domain containing 14A	Coding	-3.5	1.42e-05	0.0015	Cassette Exon	0.24	T
TC05001761.hg.1	1.16	T	ACSL6	acyl-CoA synthetase long-chain family member 6	Coding	3.84	0.0067	0.0445	Alternative 3' Acceptor Site	0.24	T
TC08001391.hg.1	-1.27	T	RMDN1	regulator of microtubule dynamics 1	Coding	-3.13	1.62e-06	0.0005	Cassette Exon	0.24	T
TC02002128.hg.1	-1.01	T			Coding	-3.63	1.19e-05	0.0013	Alternative 3' Acceptor Site	0.24	T
TC03003319.hg.1	1.13	T	NXPE3	neurexophilin and PC-esterase domain family, member 3	Coding	3.63	0.0025	0.0244	Alternative 3' Acceptor Site	0.24	T
TC03000664.hg.1	2.3	T	MCM2	minichromosome maintenance complex component 2	Coding	-3.21	0.0011	0.0148	Intron Retention	0.24	T
TC17001199.hg.1	-1.08	T	FLII	flightless I actin binding protein	Coding	-7.6	0.0002	0.0064	Cassette Exon	0.24	T
TC02002227.hg.1	1.43	T	RPL23AP7	ribosomal protein L23a pseudogene 7	Coding	2.97	6.06e-07	0.0003	Cassette Exon	0.24	T
TC6_mcf_hap5000138.hg.1	-2.03	T	BAG6	BCL2 associated athanogene 6	Coding	-2.24	0.0007	0.0111	Cassette Exon	0.24	T
TC0X001024.hg.1	-1.46	T	GRIPAP1	GRIP1 associated protein 1	Coding	-4.18	5.29e-06	0.0009	Alternative 5' Donor Site	0.24	T
TC01000859.hg.1	1.54	T	MTF2	metal response element binding transcription factor 2	Coding	-2.96	0.0003	0.0077	Alternative 5' Donor Site	0.24	T
TC02001904.hg.1	1.03	T	WDPCP	WD repeat containing planar cell polarity effector	Coding	-2.04	0.0048	0.036	Cassette Exon	0.24	T
TC12003299.hg.1	-1.31	T	BLOC1S1	biogenesis of lysosomal organelles complex-1, subunit 1	Coding	3.62	0.0003	0.0072	Cassette Exon	0.24	T
TC07002045.hg.1	-1.11	T	KMT2C	lysine (K)-specific methyltransferase 2C	Coding	-2.4	0.0002	0.0056	Cassette Exon	0.24	T
TC14001267.hg.1	1.1	T	SYNJ2BP-COX16; COX16; SYNJ2BP	SYNJ2BP-COX16 readthrough; COX16 cytochrome c oxidase assembly homolog; synaptojanin 2 binding protein	Coding	2.87	0.0001	0.0042	Cassette Exon	0.24	T
TC01000503.hg.1	1.25	T	MFSD2A	major facilitator superfamily domain containing 2A	Coding	3.58	0.0008	0.0122	Alternative 3' Acceptor Site	0.24	T
TC09000890.hg.1	-8.82	T	RLN1	relaxin 1	Coding	4.69	7.78e-07	0.0004	Alternative 3' Acceptor Site	0.24	T
TC06001349.hg.1	1.1	T	HIST1H3D; HIST1H3F; HIST1H2AD	histone cluster 1, H3d; histone cluster 1, H3f; histone cluster 1, H2ad	Coding	-3.62	1.68e-05	0.0016	Alternative 5' Donor Site	0.24	T
TC02001804.hg.1	-1	T	SIX2	SIX homeobox 2	Coding	3.62	0.0014	0.0172	Alternative 3' Acceptor Site	0.24	T
TC04001380.hg.1	1.57	T	FAM13A	family with sequence similarity 13, member A	Coding	3.84	3.38e-05	0.0023	Alternative 3' Acceptor Site	0.24	T
TC19001273.hg.1	-1.44	T	ANO8	anoctamin 8	Coding	-3.62	3.53e-05	0.0023	Cassette Exon	0.24	T
TC01001791.hg.1	4.58	T	CENPF	centromere protein F	Coding	-4.04	4.11e-06	0.0008	Cassette Exon	0.24	T
TC0X000365.hg.1	-1.31	T	EDA	ectodysplasin A	Coding	-3.63	6.54e-06	0.001	Cassette Exon	0.24	T
TC17001716.hg.1	-1.7	T	TRIM25; MIR3614	tripartite motif containing 25; microRNA 3614	Coding	2.56	0.0002	0.0059	Intron Retention	0.24	T
TC15001330.hg.1	1.09	T	MYEF2	myelin expression factor 2	Coding	-2.06	0.0008	0.0126	Intron Retention	0.24	T
TC03000110.hg.1	19.88	T	KCNH8	potassium channel, voltage gated eag related subfamily H, member 8	Coding	3.37	6.77e-05	0.0032	Cassette Exon	0.24	T
TC06001184.hg.1	-1	T	MLLT4	myeloid/lymphoid or mixed-lineage leukemia; translocated to, 4	Coding	-3.54	0.0002	0.0053	Cassette Exon	0.24	T
TC10001594.hg.1	-1.42	T	NDUFB8; SEC31B	NADH dehydrogenase (ubiquinone) 1 beta subcomplex, 8, 19kDa; SEC31 homolog B, COPII coat complex component	Coding	-4.37	5.61e-05	0.0029	Alternative 5' Donor Site	0.24	T
TC6_dbb_hap3000150.hg.1	-2.03	T	BAG6	BCL2 associated athanogene 6	Coding	-2.22	0.0007	0.0111	Cassette Exon	0.24	T
TC01000564.hg.1	1.11	T	RPS8; SNORD55; SNORD38A; SNORD38B	ribosomal protein S8; small nucleolar RNA, C/D box 55; small nucleolar RNA, C/D box 38A; small nucleolar RNA, C/D box 38B	Coding	4.42	2.51e-06	0.0007	Alternative 3' Acceptor Site	0.24	T
TC0X000175.hg.1	2.37	T	SYTL5	synaptotagmin-like 5	Coding	3.44	0.0004	0.008	Cassette Exon	0.24	T
TC01001323.hg.1	-1.36	T	APOA1BP	apolipoprotein A-I binding protein	Coding	-2.42	5.09e-05	0.0028	Alternative 5' Donor Site	0.24	T
TC09002893.hg.1	-1.83	T	SHB	Src homology 2 domain containing adaptor protein B	Coding	-2.41	4.53e-05	0.0026	Cassette Exon	0.24	T
TC09002892.hg.1	1.04	T	SLC25A51	solute carrier family 25, member 51	Coding	4.43	0.0024	0.0237	Cassette Exon	0.24	T
TC07001338.hg.1	-1.53	T	CAMK2B	calcium/calmodulin-dependent protein kinase II beta	Coding	-2.99	9.89e-06	0.0012	Cassette Exon	0.24	T
TC21000152.hg.1	-1.24	T	CBR3	carbonyl reductase 3	Coding	-3.66	1.26e-05	0.0014	Cassette Exon	0.24	T
TC06000171.hg.1	-1.02	T	HIST1H2BF	histone cluster 1, H2bf	Coding	-6.69	2.04e-06	0.0006	Alternative 5' Donor Site	0.24	T
TC01000398.hg.1	-2.52	T	PTPRU	protein tyrosine phosphatase, receptor type, U	Coding	2.7	9.64e-06	0.0012	Cassette Exon	0.24	T
TC14002316.hg.1	-1	T	ADCY4	adenylate cyclase 4	Coding	-3.6	0.0018	0.0198	Alternative 3' Acceptor Site	0.24	T
TC06001532.hg.1	-2.04	T	BAG6	BCL2 associated athanogene 6	Coding	-2.23	0.0007	0.0112	Cassette Exon	0.24	T
TC02001086.hg.1	1.02	T	SSFA2	sperm specific antigen 2	Coding	3.01	2.54e-07	0.0002	Intron Retention	0.24	T
TC11000588.hg.1	-3.67	T	DNAJC4	DnaJ (Hsp40) homolog, subfamily C, member 4	Coding	4.13	1.12e-06	0.0004	Alternative 3' Acceptor Site	0.24	T
TC05001113.hg.1	-1.24	T	LOC728613	programmed cell death 6 pseudogene	Coding	-2.17	0.0001	0.0047	Cassette Exon	0.24	T
TC6_mann_hap4000138.hg.1	-2.04	T	BAG6	BCL2 associated athanogene 6	Coding	-2.21	0.0007	0.0111	Cassette Exon	0.24	T
TC20001734.hg.1	-1.48	T	NPEPL1	aminopeptidase-like 1	Coding	-3.51	5.07e-06	0.0009	Cassette Exon	0.24	T
TC14002169.hg.1	-1.46	T	HSP90AA1	heat shock protein 90kDa alpha (cytosolic), class A member 1	NonCoding	3.71	6.8e-06	0.001	Cassette Exon	0.24	T
TC02002606.hg.1	1.99	T	TFPI	tissue factor pathway inhibitor (lipoprotein-associated coagulation inhibitor)	Coding	-4.03	0.0002	0.0062	Cassette Exon	0.24	T
TC01006382.hg.1	-1.31	T	KRTCAP2	keratinocyte associated protein 2	Coding	-3.28	0.0006	0.01	Intron Retention	0.24	T
TC01000515.hg.1	-1.1	T	NFYC	nuclear transcription factor Y subunit gamma	Coding	-2.84	0.0008	0.0127	Cassette Exon	0.24	T
TC09000354.hg.1	-2.22	T	VPS13A	vacuolar protein sorting 13 homolog A (S. cerevisiae)	Coding	-3.26	9.81e-06	0.0012	Cassette Exon	0.24	T
TC02002705.hg.1	2.4	T	KLF7	Kruppel-like factor 7 (ubiquitous)	Coding	3.61	9.09e-05	0.0038	Alternative 5' Donor Site	0.24	T
TC02002219.hg.1	-1.3	T	IL1B	interleukin 1 beta	Coding	2.43	0.0012	0.0158	Intron Retention	0.24	T
TC12003288.hg.1	-1.9	T	ATN1	atrophin 1	Coding	-2.89	3.29e-05	0.0022	Cassette Exon	0.24	T
TC01004036.hg.1	-1.98	T	LINC01347	long intergenic non-protein coding RNA 1347	Coding	-2.36	0.0018	0.0201	Intron Retention	0.24	T
TC02002137.hg.1	-3.69	T	LONRF2	LON peptidase N-terminal domain and ring finger 2	Coding	-3.68	0.0005	0.0092	Alternative 5' Donor Site	0.24	T
TC19001727.hg.1	-1.67	T	PNKP	polynucleotide kinase 3-phosphatase	Coding	-2.8	0.0004	0.0089	Cassette Exon	0.24	T
TC01001927.hg.1	-1.84	T	KIAA1804	mixed lineage kinase 4	Coding	-3.17	0.0025	0.0243	Cassette Exon	0.24	T
TC01003636.hg.1	-1.08	T	TPR	translocated promoter region, nuclear basket protein	Coding	-2.66	0.0004	0.0087	Alternative 3' Acceptor Site	0.24	T
TC17001922.hg.1	-1.96	T	USP36	ubiquitin specific peptidase 36	Coding	-3.76	0.0004	0.0084	Cassette Exon	0.24	T
TC15002807.hg.1	2.78	T	KIAA0101	KIAA0101	Coding	-3.63	1.46e-05	0.0015	Alternative 5' Donor Site	0.24	T
TC04000806.hg.1	-1.63	T	ETFDH	electron-transferring-flavoprotein dehydrogenase	Coding	-3.62	0.0003	0.0072	Alternative 5' Donor Site	0.24	T
TC16000455.hg.1	-1.75	T	LPCAT2	lysophosphatidylcholine acyltransferase 2	Coding	-2.29	0.0003	0.0067	Cassette Exon	0.24	T
TC01002003.hg.1	-4.23	T	SCCPDH	saccharopine dehydrogenase (putative)	Coding	4.78	6.94e-05	0.0033	Cassette Exon	0.24	T
TC01001299.hg.1	1.33	T	FDPS	farnesyl diphosphate synthase	Coding	3.33	0.0002	0.005	Alternative 5' Donor Site	0.24	T
TC01000495.hg.1	1.01	T	BMP8A	bone morphogenetic protein 8a	Coding	3.7	2.29e-06	0.0006	Alternative 5' Donor Site	0.24	T
TC11000649.hg.1	1.59	T	SART1	squamous cell carcinoma antigen recognized by T-cells 1	Coding	-2.27	0.0004	0.0087	Intron Retention	0.24	T
TC02004325.hg.1	1.04	T	PCBP1-AS1	PCBP1 antisense RNA 1	NonCoding	2.97	0.0037	0.0308	Alternative 5' Donor Site	0.24	T
TC03003306.hg.1	-1.08	T			NonCoding	-4.07	9.98e-05	0.0039	Intron Retention	0.24	T
TC02002106.hg.1	1.36	T	SNRNP200	small nuclear ribonucleoprotein, U5 200kDa subunit	Coding	-2.23	0.0016	0.0184	Intron Retention	0.24	T
TC22001482.hg.1	-1.05	T	TRMT2A	tRNA methyltransferase 2 homolog A	Coding	-3.1	0.0028	0.0258	Alternative 3' Acceptor Site	0.24	T
TC11001971.hg.1	-2.79	T	CTSF	cathepsin F	Coding	-3.44	1.87e-05	0.0017	Cassette Exon	0.24	T
TC0X000362.hg.1	-1.04	T	EFNB1	ephrin-B1	Coding	-4.02	0.0002	0.0059	Alternative 5' Donor Site	0.24	T
TC01003743.hg.1	1.24	T	DSTYK	dual serine/threonine and tyrosine protein kinase	Coding	-3.61	0.0001	0.0042	Alternative 5' Donor Site	0.24	T
TC02002697.hg.1	2.12	T	NDUFS1	NADH dehydrogenase (ubiquinone) Fe-S protein 1, 75kDa (NADH-coenzyme Q reductase)	Coding	-3.37	0.0022	0.0224	Alternative 5' Donor Site	0.24	T
TC04000065.hg.1	-1.8	T	EVC	Ellis van Creveld protein	Coding	-3.46	0.0003	0.0067	Cassette Exon	0.24	T
TC11001245.hg.1	-1.21	T	PDDC1	Parkinson disease 7 domain containing 1	Coding	2.21	0.0013	0.0161	Alternative 5' Donor Site	0.24	T
TC19001709.hg.1	-1	T	HRC	histidine rich calcium binding protein	Coding	2.08	0.0018	0.0197	Intron Retention	0.24	T
TC11000690.hg.1	-1.59	T	CARNS1	carnosine synthase 1	Coding	-5.92	0.001	0.0144	Cassette Exon	0.24	T
TC15001465.hg.1	4.09	T	RAB27A	RAB27A, member RAS oncogene family	Coding	-7.34	4.44e-07	0.0003	Cassette Exon	0.24	T
TC09000271.hg.1	1.5	T	LINC01189	long intergenic non-protein coding RNA 1189	Coding	3.37	1.87e-06	0.0006	Cassette Exon	0.24	T
TC6_cox_hap2000042.hg.1	-2.71	T	ATAT1	alpha tubulin acetyltransferase 1	Coding	-3.27	0.0003	0.0075	Cassette Exon	0.24	T
TC6_mcf_hap5000194.hg.1	1.53	T	HLA-C; HLA-B	major histocompatibility complex, class I, C; major histocompatibility complex, class I, B	Coding	-2.42	0.0004	0.0085	Intron Retention	0.24	T
TC0X000228.hg.1	-1.08	T	UBA1	ubiquitin-like modifier activating enzyme 1	Coding	2.35	4.97e-05	0.0028	Cassette Exon	0.24	T
TC05001459.hg.1	-1.63	T	GUSBP9; GUSBP3	glucuronidase, beta pseudogene 9; glucuronidase, beta pseudogene 3	Coding	-3.51	0.001	0.0142	Cassette Exon	0.24	T
TC17001914.hg.1	2.8	T	TK1	thymidine kinase 1, soluble	Coding	2.4	7.31e-06	0.0011	Cassette Exon	0.24	T
TC02004901.hg.1	-2.24	T	MTERF4	mitochondrial transcription termination factor 4	NonCoding	-2.95	2.89e-07	0.0002	Alternative 5' Donor Site	0.24	T
TC14001423.hg.1	-3.27	T	PTPN21	protein tyrosine phosphatase, non-receptor type 21	Coding	-2.74	7.72e-05	0.0034	Cassette Exon	0.24	T
TC01000493.hg.1	2.06	T	MACF1; KIAA0754	microtubule-actin crosslinking factor 1; KIAA0754	Coding	-2.67	0.0008	0.012	Alternative 5' Donor Site	0.24	T
TC15001140.hg.1	-1.08	T	GOLGA8R; GOLGA8N	golgin A8 family, member R; golgin A8 family, member N	Coding	-2.77	5.16e-05	0.0028	Cassette Exon	0.24	T
TC19000097.hg.1	2.05	T	UHRF1	ubiquitin-like with PHD and ring finger domains 1	Coding	2.61	0.0031	0.0273	Cassette Exon	0.24	T
TC15000134.hg.1	-1.11	T	GOLGA8F; GOLGA8G	golgin A8 family, member F; golgin A8 family, member G	Coding	-3.41	6.86e-05	0.0033	Cassette Exon	0.24	T
TC01001888.hg.1	-1	T	OBSCN	obscurin, cytoskeletal calmodulin and titin-interacting RhoGEF	Coding	-2.47	8.68e-05	0.0037	Alternative 5' Donor Site	0.24	T
TC14001534.hg.1	-2.48	T	CDC42BPB	CDC42 binding protein kinase beta (DMPK-like)	Coding	-2.64	2.65e-06	0.0007	Cassette Exon	0.24	T
TC22001490.hg.1	2.03	T	PRR14L	proline rich 14-like	Coding	2.86	8.07e-05	0.0035	Alternative 5' Donor Site	0.24	T
TC11003472.hg.1	-2.6	T	CTSD	cathepsin D	Coding	2.15	0.0001	0.0043	Intron Retention	0.23	T
TC11000117.hg.1	1.18	T	OR56B1; TRIM22	olfactory receptor, family 56, subfamily B, member 1; tripartite motif containing 22	Coding	3.37	4.52e-06	0.0009	Cassette Exon	0.23	T
TC05003447.hg.1	-1.64	T	SMA4; SMA5	glucuronidase, beta pseudogene	Coding	-3.78	0.0013	0.0166	Cassette Exon	0.23	T
TC16000059.hg.1	-2.39	T	TSC2	tuberous sclerosis 2	Coding	-3.47	0.0006	0.0104	Alternative 5' Donor Site	0.23	T
TC12000656.hg.1	1.44	T	NAV3	neuron navigator 3	Coding	4.02	2.38e-05	0.0019	Cassette Exon	0.23	T
TC02005029.hg.1	-1	T	PCBP1-AS1	PCBP1 antisense RNA 1	Coding	3.14	0.0028	0.0262	Alternative 5' Donor Site	0.23	T
TC20000198.hg.1	5.16	T	TPX2	TPX2, microtubule-associated	Coding	-5.66	1.97e-08	6.28e-05	Cassette Exon	0.23	T
TC15000872.hg.1	-2.09	T	MAN2A2	mannosidase, alpha, class 2A, member 2	Coding	2.41	0.0012	0.0158	Intron Retention	0.23	T
TC02002201.hg.1	1.1	T	LIMS3L; LIMS3; LIMS1	LIM and senescent cell antigen-like domains 3-like; LIM and senescent cell antigen-like domains 3; LIM and senescent cell antigen-like domains 1	Coding	3.4	0.0007	0.0115	Alternative 5' Donor Site	0.23	T
TC05002122.hg.1	-1.38	T	PHYKPL	5-phosphohydroxy-L-lysine phospho-lyase	Coding	-2.56	2.91e-05	0.0021	Intron Retention	0.23	T
TC01000313.hg.1	-1.17	T	SRRM1	serine/arginine repetitive matrix 1	Coding	2.68	0.0009	0.0129	Cassette Exon	0.23	T
TC01000999.hg.1	1.99	T	MAGI3	membrane associated guanylate kinase, WW and PDZ domain containing 3	Coding	-2.43	0.0004	0.0087	Intron Retention	0.23	T
TC11001853.hg.1	-1.13	T	CPSF7	cleavage and polyadenylation specific factor 7	Coding	4.05	0.0061	0.0418	Cassette Exon	0.23	T
TC01002823.hg.1	-25.48	T	LPAR3	lysophosphatidic acid receptor 3	Coding	32.61	9.56e-10	1.44e-05	Cassette Exon	0.23	T
TC0Y000258.hg.1	-86.87	T			NonCoding	25.91	1.53e-08	5.49e-05	Alternative 3' Acceptor Site	0.23	T
TC03000837.hg.1	12.36	T	RAP2B	RAP2B, member of RAS oncogene family	Coding	-12.56	2.52e-08	6.8e-05	Alternative 3' Acceptor Site	0.23	T
TC0Y000051.hg.1	-105.99	T	TTTY15	testis-specific transcript, Y-linked 15 (non-protein coding)	Coding	10.06	7.13e-07	0.0004	Alternative 5' Donor Site	0.23	T
TC11000956.hg.1	31.26	T	BIRC3	baculoviral IAP repeat containing 3	Coding	-9.69	1.69e-06	0.0005	Alternative 5' Donor Site	0.23	T
TC01002528.hg.1	1.82	T	INPP5B	inositol polyphosphate-5-phosphatase B	Coding	2.54	0.0004	0.0088	Cassette Exon	0.23	T
TC02002104.hg.1	2.38	T	STARD7	StAR-related lipid transfer domain containing 7	Coding	-2.42	8.49e-05	0.0036	Intron Retention	0.23	T
TC03002106.hg.1	-1.72	T	P3H2	prolyl 3-hydroxylase 2	Coding	-4.19	1.81e-05	0.0017	Cassette Exon	0.23	T
TC14002205.hg.1	-1.78	T	AP1G2	adaptor-related protein complex 1, gamma 2 subunit	Coding	-2.96	3.7e-05	0.0024	Alternative 3' Acceptor Site	0.23	T
TC02004777.hg.1	-1.17	T	CLK1	CDC like kinase 1	NonCoding	2.4	7.39e-06	0.0011	Intron Retention	0.23	T
TC05000298.hg.1	3.94	T	CCNB1	cyclin B1	Coding	-3.2	2.89e-05	0.0021	Alternative 3' Acceptor Site	0.23	T
TC0X000110.hg.1	1.2	T	PRDX4	peroxiredoxin 4	Coding	2.68	2.04e-05	0.0018	Cassette Exon	0.23	T
TC0X000214.hg.1	-1.33	T			Coding	-4.68	3.46e-06	0.0008	Cassette Exon	0.23	T
TC17001194.hg.1	-3.5	T	TOM1L2	target of myb1 like 2 membrane trafficking protein	Coding	3.1	6.69e-07	0.0003	Cassette Exon	0.23	T
TC01001757.hg.1	-2.52	T	RCOR3	REST corepressor 3	Coding	-2.28	1.43e-05	0.0015	Cassette Exon	0.23	T
TC09001361.hg.1	1.62	T	FANCC	Fanconi anemia complementation group C	Coding	3.27	0.0011	0.0148	Alternative 5' Donor Site	0.23	T
TC07000723.hg.1	1.18	T	CAPZA2	capping protein (actin filament) muscle Z-line, alpha 2	Coding	3.64	2.17e-06	0.0006	Cassette Exon	0.23	T
TC08000196.hg.1	3.24	T	CDCA2	cell division cycle associated 2	Coding	-2.02	0.0346	0.125	Intron Retention	0.23	T
TC01002477.hg.1	-1.09	T	TMEM54	transmembrane protein 54	Coding	2.78	0.0009	0.0129	Alternative 3' Acceptor Site	0.23	T
TC01000134.hg.1	1.67	T	TARDBP	TAR DNA binding protein	Coding	2.59	0.0012	0.0156	Intron Retention	0.23	T
TC01003054.hg.1	1.11	T	NOTCH2	notch 2	Coding	-2.85	0.0012	0.0155	Alternative 5' Donor Site	0.23	T
TC10000676.hg.1	-1.02	T	ACSM6	acyl-CoA synthetase medium-chain family member 6	Coding	-2.58	3.71e-05	0.0024	Cassette Exon	0.23	T
TC01001175.hg.1	4.23	T	HIST2H3A; HIST2H3C	histone cluster 2, H3a; histone cluster 2, H3c	Coding	-3.65	5.31e-06	0.0009	Alternative 5' Donor Site	0.23	T
TC21000225.hg.1	-1.06	T	TRPM2	transient receptor potential cation channel, subfamily M, member 2	Coding	-3	1.56e-06	0.0005	Cassette Exon	0.23	T
TC19000725.hg.1	-1.29	T	LIN7B	lin-7 homolog B (C. elegans)	Coding	-3.39	8.62e-05	0.0037	Cassette Exon	0.23	T
TC11000052.hg.1	-1	T	LSP1	lymphocyte-specific protein 1	Coding	-3.31	1.84e-05	0.0017	Cassette Exon	0.23	T
TC22000714.hg.1	1.13	T	IFT27	intraflagellar transport 27	Coding	-3.3	0.0009	0.0128	Intron Retention	0.23	T
TC22000059.hg.1	-1.05	T	FAM230A	family with sequence similarity 230, member A	Coding	-3.53	7.71e-05	0.0034	Alternative 3' Acceptor Site	0.23	T
TC12001464.hg.1	1.38	T	WNT10B	wingless-type MMTV integration site family, member 10B	Coding	2.23	5.04e-05	0.0028	Alternative 5' Donor Site	0.23	T
TC07000722.hg.1	1.54	T	MET	MET proto-oncogene, receptor tyrosine kinase	Coding	3.55	6.8e-05	0.0032	Alternative 5' Donor Site	0.23	T
TC10000883.hg.1	-1.06	T	TACC2	transforming, acidic coiled-coil containing protein 2	Coding	-2.31	3.61e-05	0.0023	Cassette Exon	0.23	T
TC02000809.hg.1	-1.23	T	PTPN18	protein tyrosine phosphatase, non-receptor type 18 (brain-derived)	Coding	-2.1	0.0004	0.0079	Intron Retention	0.23	T
TC06002062.hg.1	10.59	T	MAN1A1	mannosidase, alpha, class 1A, member 1	Coding	-8.45	4.47e-06	0.0008	Cassette Exon	0.23	T
TC17002910.hg.1	-1.18	T	HOXB6	homeobox B6	Coding	-2.42	4.94e-06	0.0009	Intron Retention	0.23	T
TC05002127.hg.1	1.22	T	AACSP1	acetoacetyl-CoA synthetase pseudogene 1	Coding	3.29	5.16e-05	0.0028	Cassette Exon	0.23	T
TC05000372.hg.1	3.96	T	F2RL1	coagulation factor II (thrombin) receptor-like 1	Coding	-3.44	6.75e-06	0.001	Alternative 3' Acceptor Site	0.23	T
TC20000010.hg.1	-1.68	T	RBCK1	RanBP-type and C3HC4-type zinc finger containing 1	Coding	-2.83	0.0003	0.0072	Cassette Exon	0.23	T
TC02000046.hg.1	-1.1	T	ASAP2	ArfGAP with SH3 domain, ankyrin repeat and PH domain 2	Coding	-2.75	0.0003	0.0075	Cassette Exon	0.23	T
TC06001959.hg.1	1.81	T	MMS22L	MMS22-like, DNA repair protein	Coding	-2.39	0.0001	0.004	Intron Retention	0.23	T
TC15000030.hg.1	-1.06	T	GOLGA8IP	golgin A8 family, member I, pseudogene	Coding	-2.81	0.0001	0.0041	Cassette Exon	0.23	T
TC03001397.hg.1	1.32	T	IMPDH2; MTND2P28	IMP (inosine 5-monophosphate) dehydrogenase 2; MT-ND2 pseudogene 28	Coding	-3.1	0.0005	0.0091	Cassette Exon	0.23	T
TC21000412.hg.1	2.06	T	GART	phosphoribosylglycinamide formyltransferase, phosphoribosylglycinamide synthetase, phosphoribosylaminoimidazole synthetase	Coding	-3.13	6.76e-05	0.0032	Alternative 5' Donor Site	0.23	T
TC08001560.hg.1	1.77	T	DSCC1	DNA replication and sister chromatid cohesion 1	Coding	3.31	0.0011	0.015	Cassette Exon	0.23	T
TC11000194.hg.1	-1.07	T	USP47	ubiquitin specific peptidase 47	Coding	-2.72	4e-05	0.0025	Cassette Exon	0.23	T
TC03001334.hg.1	-1.26	T	ANO10	anoctamin 10	Coding	-2.19	5.66e-06	0.0009	Cassette Exon	0.23	T
TC22000128.hg.1	-1.44	T	RAB36	RAB36, member RAS oncogene family	Coding	-2.32	0.0006	0.01	Cassette Exon	0.23	T
TC06000023.hg.1	-1.17	T	RIPK1	receptor (TNFRSF)-interacting serine-threonine kinase 1	Coding	2.57	0.0005	0.0095	Alternative 3' Acceptor Site	0.23	T
TC15002060.hg.1	1.32	T			NonCoding	4.19	0.0002	0.006	Alternative 3' Acceptor Site	0.23	T
TC06000233.hg.1	-1.89	T	PRSS16	protease, serine, 16 (thymus)	Coding	-3.51	0.0015	0.018	Alternative 5' Donor Site	0.23	T
TC02002660.hg.1	1.32	T	KCTD18	potassium channel tetramerization domain containing 18	Coding	-3.31	0.0005	0.0093	Cassette Exon	0.23	T
TC03000846.hg.1	1.02	T	MME	membrane metallo-endopeptidase	Coding	-2.59	0.0003	0.0073	Cassette Exon	0.23	T
TC04000699.hg.1	-1.67	T	GAB1	GRB2-associated binding protein 1	Coding	-5.09	1.04e-05	0.0013	Alternative 3' Acceptor Site	0.23	T
TC20000538.hg.1	-1.68	T	C20orf96	chromosome 20 open reading frame 96	Coding	9.31	0.0026	0.0246	Alternative 3' Acceptor Site	0.23	T
TC17002921.hg.1	-1	T	LOC146880	Rho GTPase activating protein 27 pseudogene	Coding	2.3	4.1e-05	0.0025	Cassette Exon	0.23	T
TC06004072.hg.1	1.46	T	HCP5	HLA complex P5 (non-protein coding)	Coding	2.53	0.0004	0.0078	Intron Retention	0.23	T
TC16000541.hg.1	-1.79	T	FAM65A	family with sequence similarity 65, member A	Coding	-2.95	0.0001	0.0046	Cassette Exon	0.23	T
TC02000376.hg.1	1.37	T	CEP68	centrosomal protein 68kDa	Coding	3.58	7.84e-05	0.0035	Cassette Exon	0.23	T
TC12000891.hg.1	-2.41	T	PLBD2	phospholipase B domain containing 2	Coding	3.39	2.8e-05	0.0021	Alternative 5' Donor Site	0.23	T
TC01001661.hg.1	-1.39	T	NAV1	neuron navigator 1	Coding	-3.26	0.0015	0.0178	Cassette Exon	0.23	T
TC12000642.hg.1	1.1	T	GLIPR1	GLI pathogenesis-related 1	Coding	5.42	0.0055	0.0394	Cassette Exon	0.23	T
TC10002017.hg.1	-1.92	T			NonCoding	3.54	0.0034	0.0291	Alternative 3' Acceptor Site	0.23	T
TC06001152.hg.1	-1.89	T	IGF2R	insulin-like growth factor 2 receptor	Coding	-2.8	0.0001	0.0044	Alternative 5' Donor Site	0.23	T
TC09002916.hg.1	-1.27	T	FKBP15	FK506 binding protein 15	Coding	-2.53	5.25e-05	0.0028	Cassette Exon	0.23	T
TC19001158.hg.1	1.37	T	EIF3G	eukaryotic translation initiation factor 3, subunit G	Coding	-2.9	0.0014	0.0171	Alternative 5' Donor Site	0.23	T
TC08001601.hg.1	-1	T	TATDN1	TatD DNase domain containing 1	Coding	2.07	0.034	0.1237	Alternative 5' Donor Site	0.23	T
TC01001206.hg.1	-2.58	T	ZNF687	zinc finger protein 687	Coding	-2.67	0.0003	0.0073	Cassette Exon	0.23	T
TC19000192.hg.1	-1	T	ANGPTL8	angiopoietin like 8	Coding	-7.56	0.0001	0.0044	Cassette Exon	0.23	T
TC07001073.hg.1	-1.16	T	PDGFA	platelet-derived growth factor alpha polypeptide	Coding	-2.62	5.82e-05	0.003	Cassette Exon	0.23	T
TC0X000358.hg.1	-3.39	T	AR	androgen receptor	Coding	2.51	5.12e-06	0.0009	Cassette Exon	0.23	T
TC08000591.hg.1	-1.5	T	CPQ	carboxypeptidase Q	Coding	-4.01	8.09e-06	0.0011	Cassette Exon	0.23	T
TC05000148.hg.1	2.26	T	TARS	threonyl-tRNA synthetase	Coding	2.7	1.87e-06	0.0006	Alternative 5' Donor Site	0.23	T
TC05001911.hg.1	2.42	T	SPINK1	serine peptidase inhibitor, Kazal type 1	Coding	2.59	0.0001	0.0048	Cassette Exon	0.23	T
TC01001710.hg.1	1.19	T	CDK18	cyclin-dependent kinase 18	Coding	4.1	1.28e-05	0.0014	Cassette Exon	0.23	T
TC07000144.hg.1	-1.49	T	GPNMB	glycoprotein (transmembrane) nmb	Coding	-2.9	4.03e-06	0.0008	Cassette Exon	0.23	T
TC05001261.hg.1	1.5	T	PRLR	prolactin receptor	Coding	12.07	2.6e-06	0.0007	Alternative 3' Acceptor Site	0.23	T
TC19000180.hg.1	-1.38	T	SLC44A2	solute carrier family 44 (choline transporter), member 2	Coding	-2.98	0.0007	0.0112	Alternative 3' Acceptor Site	0.23	T
TC01003686.hg.1	1.04	T	TMEM9	transmembrane protein 9	Coding	-2.89	0.0001	0.0043	Alternative 5' Donor Site	0.23	T
TC02001350.hg.1	3.55	T	ACSL3	acyl-CoA synthetase long-chain family member 3	Coding	-3.77	8e-08	0.0001	Cassette Exon	0.23	T
TC08000240.hg.1	1.27	T	RBPMS	RNA binding protein with multiple splicing	Coding	2.62	4e-05	0.0025	Alternative 5' Donor Site	0.23	T
TC01002529.hg.1	2.22	T	SF3A3	splicing factor 3a subunit 3	Coding	-2.42	0.0012	0.0153	Intron Retention	0.23	T
TC10001683.hg.1	-1.57	T	SHTN1	shootin 1	Coding	-3.89	6.64e-05	0.0032	Cassette Exon	0.23	T
TC09000196.hg.1	-1.27	T	TMEM8B	transmembrane protein 8B	Coding	-2.84	2.46e-05	0.0019	Cassette Exon	0.23	T
TC09001140.hg.1	1.5	T	LOC101927827	uncharacterized LOC101927827	Coding	3.23	4.51e-05	0.0026	Cassette Exon	0.23	T
TC03000543.hg.1	1.33	T	BBX	bobby sox homolog (Drosophila)	Coding	2.06	0.0006	0.0106	Alternative 5' Donor Site	0.23	T
TC10000956.hg.1	-1.31	T	CYP2E1	cytochrome P450, family 2, subfamily E, polypeptide 1	Coding	-2.27	1.98e-05	0.0017	Alternative 5' Donor Site	0.23	T
TC04000427.hg.1	-1.1	T	SHROOM3	shroom family member 3	Coding	-2.21	0.0004	0.008	Cassette Exon	0.23	T
TC06001785.hg.1	2.71	T	CRISP3	cysteine-rich secretory protein 3	Coding	3.85	1.35e-05	0.0014	Cassette Exon	0.23	T
TC12001151.hg.1	1.52	T	CDCA3	cell division cycle associated 3	Coding	4.51	4.1e-07	0.0003	Cassette Exon	0.23	T
TC17001446.hg.1	-1.13	T	CACNB1	calcium channel, voltage-dependent, beta 1 subunit	Coding	-2.92	0.0037	0.0306	Cassette Exon	0.23	T
TC6_mann_hap4000151.hg.1	-2.02	T	AGPAT1	1-acylglycerol-3-phosphate O-acyltransferase 1	Coding	-3.79	3.96e-06	0.0008	Cassette Exon	0.23	T
TC01000895.hg.1	2.54	T	AGL	amylo-alpha-1, 6-glucosidase, 4-alpha-glucanotransferase	Coding	-3.58	0.0001	0.0044	Cassette Exon	0.23	T
TC22000682.hg.1	2.24	T	RTCB	RNA 2,3-cyclic phosphate and 5-OH ligase	Coding	2.12	0.0002	0.0055	Cassette Exon	0.23	T
TC04001425.hg.1	-1.28	T	PPP3CA	protein phosphatase 3, catalytic subunit, alpha isozyme	Coding	-3.39	2.61e-05	0.002	Complex Event	0.23	T
TC06000600.hg.1	-1.17	T	ABCC10	ATP binding cassette subfamily C member 10	Coding	-2.24	0.0002	0.0061	Cassette Exon	0.23	T
TC03001733.hg.1	-1	T	ALDH1L1	aldehyde dehydrogenase 1 family, member L1	Coding	-3.47	0.0007	0.0116	Alternative 5' Donor Site	0.23	T
TC06004050.hg.1	-1.76	T	PBX2	pre-B-cell leukemia homeobox 2	Coding	-2.14	0.0029	0.0266	Intron Retention	0.23	T
TC07001844.hg.1	2.24	T	RBM28	RNA binding motif protein 28	Coding	-3.48	0.002	0.0209	Alternative 3' Acceptor Site	0.23	T
TC05000731.hg.1	1.09	T	WDR55	WD repeat domain 55	Coding	-2.32	0.0001	0.0046	Alternative 3' Acceptor Site	0.23	T
TC17001406.hg.1	1.22	T	ACACA	acetyl-CoA carboxylase alpha	Coding	-2.4	0.0001	0.004	Alternative 5' Donor Site	0.23	T
TC03001110.hg.1	-1	T	LRCH3	leucine-rich repeats and calponin homology (CH) domain containing 3	Coding	-2.62	1.67e-07	0.0002	Cassette Exon	0.23	T
TC05000232.hg.1	3.38	T	GPX8	glutathione peroxidase 8 (putative)	Coding	-3.53	0.0001	0.0044	Alternative 3' Acceptor Site	0.23	T
TC06004060.hg.1	1.5	T	HLA-B	major histocompatibility complex, class I, B	Coding	3.26	0.0024	0.0234	Cassette Exon	0.23	T
TC0X000963.hg.1	-1.44	T	BCOR	BCL6 corepressor	Coding	-2.47	3.85e-06	0.0008	Alternative 3' Acceptor Site	0.23	T
TC22001504.hg.1	-1.16	T	PRR34-AS1; MIRLET7BHG	PRR34 antisense RNA 1; MIRLET7B host gene	Coding	-6.13	5.57e-05	0.0029	Cassette Exon	0.23	T
TC12001539.hg.1	-1.12	T	KRT8	keratin 8, type II	Coding	-4.16	5.74e-07	0.0003	Cassette Exon	0.23	T
TC10000652.hg.1	-1.41	T	PCGF5	polycomb group ring finger 5	Coding	2.56	0.0003	0.0071	Alternative 5' Donor Site	0.23	T
TC10001097.hg.1	-4.13	T	DNAJC1	DnaJ (Hsp40) homolog, subfamily C, member 1	Coding	-2.22	6.96e-05	0.0033	Alternative Last Exon	0.23	T
TC18000129.hg.1	3.16	T	TTR	transthyretin	Coding	-3.52	6.46e-06	0.001	Alternative 3' Acceptor Site	0.23	T
TC06000157.hg.1	1.36	T	SCGN	secretagogin, EF-hand calcium binding protein	Coding	3.07	1.67e-06	0.0005	Cassette Exon	0.23	T
TC22000302.hg.1	1.56	T	CBY1	chibby homolog 1 (Drosophila)	Coding	-2.59	1.25e-05	0.0014	Cassette Exon	0.23	T
TC13000107.hg.1	1.34	T	EEF1DP3	eukaryotic translation elongation factor 1 delta pseudogene 3	Coding	10.31	0.0073	0.0465	Alternative 5' Donor Site	0.23	T
TC16001343.hg.1	-1.69	T	PIEZO1; MIR4722	piezo-type mechanosensitive ion channel component 1; microRNA 4722	Coding	-3.24	2.48e-05	0.0019	Cassette Exon	0.23	T
TC03000844.hg.1	3.96	T	ARHGEF26	Rho guanine nucleotide exchange factor 26	Coding	3.25	2.62e-05	0.002	Alternative 5' Donor Site	0.23	T
TC02001235.hg.1	1.67	T	PIKFYVE	phosphoinositide kinase, FYVE finger containing	Coding	-2.04	0.0013	0.0163	Alternative 5' Donor Site	0.23	T
TC22000914.hg.1	-1.12	T	LMF2	lipase maturation factor 2	Coding	-3.08	0.0009	0.0129	Alternative 5' Donor Site	0.23	T
TC05003403.hg.1	-1	T	ZDHHC11	zinc finger, DHHC-type containing 11	Coding	-2.37	2.45e-05	0.0019	Cassette Exon	0.23	T
TC07000524.hg.1	2.36	T	DBF4	DBF4 zinc finger	Coding	2.58	0.0002	0.0059	Cassette Exon	0.23	T
TC03003388.hg.1	-1.43	T	ABHD14B	abhydrolase domain containing 14B	Coding	-3.56	8.9e-06	0.0012	Alternative 5' Donor Site	0.23	T
TC16001128.hg.1	-1	T	CES1	carboxylesterase 1	Coding	5.9	6.73e-06	0.001	Alternative 3' Acceptor Site	0.23	T
TC06002119.hg.1	1.36	T	VNN1	vanin 1	Coding	3.56	4.03e-08	8.58e-05	Cassette Exon	0.23	T
TC16002071.hg.1	-2.07	T	MVP	major vault protein	Coding	-3.65	4.16e-05	0.0025	Cassette Exon	0.23	T
TC16001332.hg.1	-1.9	T	ZCCHC14	zinc finger, CCHC domain containing 14	Coding	-3.08	2.52e-05	0.002	Cassette Exon	0.23	T
TC08001427.hg.1	1.66	T	RBM12B	RNA binding motif protein 12B	Coding	2.5	4.21e-06	0.0008	Cassette Exon	0.23	T
TC10000664.hg.1	3.02	T	CEP55	centrosomal protein 55kDa	Coding	3.25	7.74e-05	0.0035	Cassette Exon	0.23	T
TC15001174.hg.1	-1.08	T	GOLGA8O; GOLGA8N	golgin A8 family, member O; golgin A8 family, member N	Coding	-2.74	0.0001	0.0048	Cassette Exon	0.23	T
TC09001284.hg.1	1.29	T	HNRNPK; MIR7-1	heterogeneous nuclear ribonucleoprotein K; microRNA 7-1	Coding	-2.26	0.0007	0.0116	Intron Retention	0.22	T
TC02002211.hg.1	1.81	T	ANAPC1	anaphase promoting complex subunit 1	Coding	-2.35	0.0003	0.0075	Intron Retention	0.22	T
TC17001254.hg.1	1.09	T	LGALS9C; LGALS9B	lectin, galactoside-binding, soluble, 9C; lectin, galactoside-binding, soluble, 9B	Coding	3.4	2.34e-05	0.0019	Cassette Exon	0.22	T
TC01006298.hg.1	1.1	T	GNB1	guanine nucleotide binding protein (G protein), beta polypeptide 1	Coding	-2.66	4.44e-05	0.0026	Alternative 5' Donor Site	0.22	T
TC22001505.hg.1	-1.2	T	MIRLET7BHG; MIRLET7A3; MIRLET7B; MIR4763	MIRLET7B host gene; microRNA let-7a-3; microRNA let-7b; microRNA 4763	Coding	-6.02	6.92e-05	0.0033	Cassette Exon	0.22	T
TC19001054.hg.1	1.09	T	EEF2	eukaryotic translation elongation factor 2	Coding	4.17	1.25e-05	0.0014	Alternative 5' Donor Site	0.22	T
TC12002032.hg.1	1.59	T	CIT; MIR1178	citron rho-interacting serine/threonine kinase; microRNA 1178	Coding	2.85	0.0005	0.009	Cassette Exon	0.22	T
TC03001213.hg.1	-1.19	T	ANKRD28	ankyrin repeat domain 28	Coding	3.28	0.0001	0.0042	Cassette Exon	0.22	T
TC17000246.hg.1	-1.94	T	ALDH3A2	aldehyde dehydrogenase 3 family, member A2	Coding	-2.49	0.0001	0.0041	Cassette Exon	0.22	T
TC04001459.hg.1	-1.63	T	LEF1	lymphoid enhancer-binding factor 1	Coding	-3.11	0.0007	0.011	Cassette Exon	0.22	T
TC03000509.hg.1	1.64	T	TMEM45A	transmembrane protein 45A	Coding	3.11	0.0007	0.0112	Alternative 5' Donor Site	0.22	T
TC17000609.hg.1	-1.04	T	NPEPPS	aminopeptidase puromycin sensitive	Coding	-2.17	0.0057	0.0402	Intron Retention	0.22	T
TC05001071.hg.1	-1	T	BTNL9	butyrophilin-like 9	Coding	3.04	0.0002	0.006	Cassette Exon	0.22	T
TC09000254.hg.1	1.52	T	LOC101927827	uncharacterized LOC101927827	Coding	3.17	3.98e-05	0.0025	Cassette Exon	0.22	T
TC0X000520.hg.1	1	T	TBC1D8B	TBC1 domain family, member 8B (with GRAM domain)	Coding	-3	3.43e-06	0.0008	Alternative 5' Donor Site	0.22	T
TC01000462.hg.1	-1.91	T	AGO4	argonaute RISC catalytic component 4	Coding	-2.76	1.7e-05	0.0016	Cassette Exon	0.22	T
TC07001374.hg.1	1.63	T	GRB10	growth factor receptor bound protein 10	Coding	-2.79	0.0002	0.005	Alternative 3' Acceptor Site	0.22	T
TC06002136.hg.1	-1.2	T	AHI1	Abelson helper integration site 1	Coding	-3.23	2.7e-06	0.0007	Cassette Exon	0.22	T
TC07000276.hg.1	1.01	T	OGDH	oxoglutarate (alpha-ketoglutarate) dehydrogenase (lipoamide)	Coding	3.5	0.001	0.0139	Alternative 3' Acceptor Site	0.22	T
TC13000822.hg.1	1.22	T	STK24	serine/threonine kinase 24	Coding	2.6	0.0002	0.0061	Alternative 3' Acceptor Site	0.22	T
TC10001120.hg.1	-1	T	ABI1	abl-interactor 1	Coding	2.5	1.6e-05	0.0016	Cassette Exon	0.22	T
TC11001758.hg.1	-2.19	T	FOLH1; FOLH1B	folate hydrolase (prostate-specific membrane antigen) 1; folate hydrolase 1B	Coding	-3.44	0.007	0.0455	Alternative 3' Acceptor Site	0.22	T
TC01001522.hg.1	-1.01	T	RABGAP1L	RAB GTPase activating protein 1-like	Coding	-3.43	0.0011	0.0146	Alternative 3' Acceptor Site	0.22	T
TC14001370.hg.1	1.22	T	STON2	stonin 2	Coding	-2.8	0.0006	0.0102	Cassette Exon	0.22	T
TC01001452.hg.1	1.21	T	POGK	pogo transposable element with KRAB domain	Coding	-2.46	6.3e-05	0.0031	Intron Retention	0.22	T
TC19001252.hg.1	-1.65	T	BRD4	bromodomain containing 4	Coding	3.48	9.14e-05	0.0038	Cassette Exon	0.22	T
TC09001375.hg.1	2.47	T	ZNF367	zinc finger protein 367	Coding	6.13	1.06e-05	0.0013	Cassette Exon	0.22	T
TC12000445.hg.1	-1.36	T	HOXC13	homeobox C13	Coding	6.57	0.0035	0.0297	Alternative 3' Acceptor Site	0.22	T
TC20000072.hg.1	1.36	T	PLCB1	phospholipase C, beta 1 (phosphoinositide-specific)	Coding	2.37	4.19e-05	0.0025	Cassette Exon	0.22	T
TC06000350.hg.1	-1.54	T	DDR1; MIR4640	discoidin domain receptor tyrosine kinase 1; microRNA 4640	Coding	-2.69	1.95e-05	0.0017	Cassette Exon	0.22	T
TC02000149.hg.1	1.33	T	HADHB	hydroxyacyl-CoA dehydrogenase/3-ketoacyl-CoA thiolase/enoyl-CoA hydratase (trifunctional protein), beta subunit	Coding	-3.29	4.89e-06	0.0009	Cassette Exon	0.22	T
TC11000482.hg.1	7.61	T	FAM111B	family with sequence similarity 111, member B	Coding	-7.03	2.76e-07	0.0002	Alternative 3' Acceptor Site	0.22	T
TC15001700.hg.1	1.15	T	CIB2	calcium and integrin binding family member 2	Coding	2.72	0.0001	0.0041	Cassette Exon	0.22	T
TC0X000001.hg.1	-1.13	T	PLCXD1	phosphatidylinositol-specific phospholipase C, X domain containing 1	Coding	-3.01	1.83e-05	0.0017	Intron Retention	0.22	T
TC07000443.hg.1	1.21	T	WBSCR22	Williams Beuren syndrome chromosome region 22	Coding	-3.98	0.0018	0.0198	Cassette Exon	0.22	T
TC15000870.hg.1	-2.22	T	FURIN	furin (paired basic amino acid cleaving enzyme)	Coding	2.2	2.69e-06	0.0007	Alternative 3' Acceptor Site	0.22	T
TC07003293.hg.1	2	T	HILPDA	hypoxia inducible lipid droplet-associated	Coding	2.98	0.0007	0.011	Alternative 5' Donor Site	0.22	T
TC16000192.hg.1	-1.2	T	NDE1; MIR484	nudE neurodevelopment protein 1; microRNA 484	Coding	2.23	0.0002	0.0055	Cassette Exon	0.22	T
TC09000357.hg.1	1.51	T	CEP78	centrosomal protein 78kDa	Coding	-2.18	0.0002	0.005	Alternative 5' Donor Site	0.22	T
TC11001733.hg.1	-1.23	T	ACP2	acid phosphatase 2, lysosomal	Coding	-2.34	0.0002	0.005	Intron Retention	0.22	T
TC07003316.hg.1	1.03	T	GET4	golgi to ER traffic protein 4	Coding	-2.21	0.0038	0.0314	Cassette Exon	0.22	T
TC11001212.hg.1	1.36	T	JAM3	junctional adhesion molecule 3	Coding	4.49	3.13e-06	0.0007	Cassette Exon	0.22	T
TC10000471.hg.1	-1.88	T	ZSWIM8	zinc finger, SWIM-type containing 8	Coding	-2.16	0.0077	0.0484	Alternative Last Exon	0.22	T
TC09001466.hg.1	-1.13	T	EPB41L4B	erythrocyte membrane protein band 4.1 like 4B	Coding	-2.34	0.0001	0.004	Cassette Exon	0.22	T
TC08000434.hg.1	-1.08	T	MTFR1	mitochondrial fission regulator 1	Coding	2.28	0.0001	0.004	Cassette Exon	0.22	T
TC12003221.hg.1	1	T	ANAPC7	anaphase promoting complex subunit 7	Coding	-2.34	2.7e-05	0.002	Alternative 5' Donor Site	0.22	T
TC01000325.hg.1	1.3	T	MAN1C1	mannosidase, alpha, class 1C, member 1	Coding	3.13	0.0009	0.0133	Cassette Exon	0.22	T
TC12002153.hg.1	-1.48	T	POLE	polymerase (DNA directed), epsilon, catalytic subunit	Coding	-2.76	1.52e-05	0.0015	Cassette Exon	0.22	T
TC14001116.hg.1	-1.63	T	SOS2	SOS Ras/Rho guanine nucleotide exchange factor 2	Coding	-2.18	8.61e-06	0.0011	Cassette Exon	0.22	T
TC09001920.hg.1	-1.89	T			NonCoding	-4.38	2.62e-05	0.002	Alternative 3' Acceptor Site	0.22	T
TC10001346.hg.1	-1.66	T	RUFY2	RUN and FYVE domain containing 2	Coding	3.74	0.0005	0.0094	Cassette Exon	0.22	T
TC15002013.hg.1	-3.51	T	TARSL2	threonyl-tRNA synthetase-like 2	Coding	3.76	5.92e-07	0.0003	Cassette Exon	0.22	T
TC15002787.hg.1	-1.11	T	SNORD115-26; SNORD115-46; SNRPN	small nucleolar RNA, C/D box 115-26; small nucleolar RNA, C/D box 115-46; small nuclear ribonucleoprotein polypeptide N	Coding	-2.53	1.72e-05	0.0016	Cassette Exon	0.22	T
TC16001225.hg.1	-2.84	T	NQO1	NAD(P)H dehydrogenase, quinone 1	Coding	3.45	0.0002	0.0062	Alternative 3' Acceptor Site	0.22	T
TC05001801.hg.1	-1.02	T	H2AFY	H2A histone family, member Y	Coding	-2.72	0.0002	0.0058	Intron Retention	0.22	T
TC18000500.hg.1	-1.46	T	SMAD7	SMAD family member 7	Coding	-3.6	3.48e-05	0.0023	Alternative 5' Donor Site	0.22	T
TC09000999.hg.1	3.62	T	DDX58	DEAD (Asp-Glu-Ala-Asp) box polypeptide 58	Coding	-3.91	5.85e-07	0.0003	Cassette Exon	0.22	T
TC09000864.hg.1	1.42	T	CBWD1; CBWD2	COBW domain containing 1; COBW domain containing 2	Coding	2.19	0.0002	0.005	Alternative First Exon	0.22	T
TC07001993.hg.1	2.26	T	EZH2	enhancer of zeste 2 polycomb repressive complex 2 subunit	Coding	2.74	0.0002	0.0053	Cassette Exon	0.22	T
TC01002343.hg.1	1.18	T	ASAP3	ArfGAP with SH3 domain, ankyrin repeat and PH domain 3	Coding	2.73	0.0021	0.022	Alternative 3' Acceptor Site	0.22	T
TC04000912.hg.1	2.65	T	TLR3	toll-like receptor 3	Coding	2.91	5.27e-05	0.0028	Intron Retention	0.22	T
TC12000533.hg.1	-2.03	T	MBD6	methyl-CpG binding domain protein 6	Coding	-3.64	0.0001	0.0041	Alternative 3' Acceptor Site	0.22	T
TC08000188.hg.1	1.01	T	SLC25A37	solute carrier family 25 (mitochondrial iron transporter), member 37	Coding	-3.05	7.22e-06	0.001	Alternative 5' Donor Site	0.22	T
TC01001831.hg.1	-2.12	T	FAM177B	family with sequence similarity 177, member B	Coding	3.21	6.19e-06	0.001	Cassette Exon	0.22	T
TC09001946.hg.1	-1.78	T			NonCoding	-3.46	3.42e-05	0.0023	Alternative 3' Acceptor Site	0.22	T
TC10001324.hg.1	2.38	T	RTKN2	rhotekin 2	Coding	3.66	9.29e-05	0.0038	Cassette Exon	0.22	T
TC06001097.hg.1	1.41	T	MTHFD1L	methylenetetrahydrofolate dehydrogenase (NADP+ dependent) 1-like	Coding	3.39	0.0002	0.0063	Cassette Exon	0.22	T
TC02001963.hg.1	1.61	T	TGFA	transforming growth factor alpha	Coding	4.93	1.92e-05	0.0017	Cassette Exon	0.22	T
TC03001695.hg.1	2.84	T	POLQ	polymerase (DNA directed), theta	Coding	2.87	0.0014	0.0175	Cassette Exon	0.22	T
TC09001210.hg.1	-1.19	T	LINC01474	long intergenic non-protein coding RNA 1474	Coding	-3.5	0.0002	0.0058	Alternative 5' Donor Site	0.22	T
TC15001245.hg.1	1.73	T	RHOV	ras homolog family member V	Coding	2.59	0.0006	0.0107	Cassette Exon	0.22	T
TC07000932.hg.1	1.58	T	CASP2	caspase 2	Coding	-2.74	4.43e-06	0.0008	Cassette Exon	0.22	T
TC11000709.hg.1	1.14	T	GAL	galanin/GMAP prepropeptide	Coding	3.37	0.0007	0.0118	Cassette Exon	0.22	T
TC05002101.hg.1	1.02	T	UIMC1	ubiquitin interaction motif containing 1	Coding	2.36	0.0001	0.0043	Alternative 3' Acceptor Site	0.22	T
TC20000905.hg.1	-1.36	T	SLC13A3	solute carrier family 13 (sodium-dependent dicarboxylate transporter), member 3	Coding	-3.87	9.17e-06	0.0012	Alternative 3' Acceptor Site	0.22	T
TC17000853.hg.1	-1.57	T	TMEM94	transmembrane protein 94	Coding	2.47	0.0008	0.0121	Alternative 5' Donor Site	0.22	T
TC17002731.hg.1	2.32	T	TBC1D3P1-DHX40P1	TBC1D3P1-DHX40P1 readthrough transcribed pseudogene	NonCoding	-5.75	3.5e-07	0.0002	Cassette Exon	0.22	T
TC14001317.hg.1	1.34	T	NEK9	NIMA-related kinase 9	Coding	-2.13	3.5e-05	0.0023	Intron Retention	0.22	T
TC02002067.hg.1	-1.05	T	KRCC1	lysine-rich coiled-coil 1	Coding	3.39	0.0008	0.0125	Alternative 5' Donor Site	0.22	T
TC11000911.hg.1	1.12	T	C11orf54	chromosome 11 open reading frame 54	Coding	-3.29	0.0029	0.0263	Cassette Exon	0.22	T
TC02001177.hg.1	1.19	T	CASP8	caspase 8, apoptosis-related cysteine peptidase	Coding	3.54	3.2e-05	0.0022	Cassette Exon	0.22	T
TC02005026.hg.1	1.36	T	ASB3	ankyrin repeat and SOCS box containing 3	Coding	2.31	0.0008	0.0119	Cassette Exon	0.22	T
TC01002351.hg.1	1.54	T	HMGCL	3-hydroxymethyl-3-methylglutaryl-CoA lyase	Coding	3.13	1.4e-06	0.0005	Cassette Exon	0.22	T
TC05000325.hg.1	-1.37	T	SERF1B; SERF1A	small EDRK-rich factor 1B (centromeric); small EDRK-rich factor 1A (telomeric)	Coding	-2.94	1.26e-05	0.0014	Cassette Exon	0.22	T
TC05000580.hg.1	-1.02	T	PRDM6	PR domain containing 6	Coding	-3.47	0.0003	0.007	Alternative 3' Acceptor Site	0.22	T
TC16000469.hg.1	1.81	T	MT1JP	metallothionein 1J, pseudogene	Coding	3.43	4.11e-05	0.0025	Cassette Exon	0.22	T
TC12000010.hg.1	-1.39	T	WNK1	WNK lysine deficient protein kinase 1	Coding	-3.23	8.37e-06	0.0011	Cassette Exon	0.22	T
TC15000614.hg.1	4.14	T	ZWILCH	zwilch kinetochore protein	Coding	-5.02	5.64e-07	0.0003	Alternative 3' Acceptor Site	0.22	T
TC6_qbl_hap6000077.hg.1	-1.45	T	PPT2; EGFL8; PPT2-EGFL8	palmitoyl-protein thioesterase 2; EGF-like-domain, multiple 8; PPT2-EGFL8 readthrough (NMD candidate)	Coding	-3.05	5.78e-05	0.003	Cassette Exon	0.22	T
TC05001674.hg.1	-1	T	NREP	neuronal regeneration related protein	Coding	-3.04	0.002	0.0214	Cassette Exon	0.22	T
TC07001043.hg.1	-1.24	T	RBM33	RNA binding motif protein 33	Coding	-3.4	5.13e-05	0.0028	Cassette Exon	0.22	T
TC16000934.hg.1	-1.01	T	CRYM	crystallin mu	Coding	-3.82	4.76e-06	0.0009	Alternative 3' Acceptor Site	0.22	T
TC04000614.hg.1	-1.95	T	LOC645513	uncharacterized LOC645513	Coding	-2.6	3.77e-05	0.0024	Cassette Exon	0.22	T
TC6_ssto_hap7000191.hg.1	1.41	T	HLA-B	major histocompatibility complex, class I, B	Coding	3.32	0.0021	0.0221	Cassette Exon	0.22	T
TC06001802.hg.1	1.67	T	GSTA2	glutathione S-transferase alpha 2	Coding	2.8	4.07e-05	0.0025	Cassette Exon	0.22	T
TC19001892.hg.1	-2.06	T	PEG3; ZIM2	paternally expressed 3; zinc finger, imprinted 2	Coding	-3.09	0.0002	0.0054	Cassette Exon	0.22	T
TC6_mann_hap4000070.hg.1	-1.44	T	PPT2; EGFL8; PPT2-EGFL8	palmitoyl-protein thioesterase 2; EGF-like-domain, multiple 8; PPT2-EGFL8 readthrough (NMD candidate)	Coding	-3.06	6.6e-05	0.0032	Cassette Exon	0.22	T
TC06001293.hg.1	-1.07	T	ATXN1	ataxin 1	Coding	-2.55	0.0004	0.0084	Cassette Exon	0.22	T
TC14001036.hg.1	4.06	T	NFKBIA	nuclear factor of kappa light polypeptide gene enhancer in B-cells inhibitor, alpha	Coding	-3.74	1.2e-08	4.81e-05	Alternative 3' Acceptor Site	0.22	T
TC17002844.hg.1	-1.89	T	SPATA20	spermatogenesis associated 20	Coding	-2.68	0.0004	0.0087	Complex Event	0.22	T
TC14000051.hg.1	1.48	T	PARP2	poly(ADP-ribose) polymerase 2	Coding	-399.84	6.04e-07	0.0003	Alternative 3' Acceptor Site	0.22	T
TC01002766.hg.1	5.42	T	DEPDC1	DEP domain containing 1	Coding	2.83	5e-05	0.0028	Cassette Exon	0.22	T
TC01000941.hg.1	-1.37	T	CELSR2	cadherin, EGF LAG seven-pass G-type receptor 2	Coding	-2.81	8.93e-05	0.0037	Cassette Exon	0.22	T
TC0X000439.hg.1	1.08	T	APOOL	apolipoprotein O-like	Coding	3.82	0.0001	0.004	Alternative 3' Acceptor Site	0.22	T
TC16000736.hg.1	-1.27	T	FBXL16	F-box and leucine-rich repeat protein 16	Coding	-2.61	0.0002	0.0059	Cassette Exon	0.22	T
TC6_mcf_hap5000072.hg.1	-1.46	T	PPT2; EGFL8; PPT2-EGFL8	palmitoyl-protein thioesterase 2; EGF-like-domain, multiple 8; PPT2-EGFL8 readthrough (NMD candidate)	Coding	-3.04	5.88e-05	0.003	Cassette Exon	0.22	T
TC14000388.hg.1	2.32	T	MTHFD1	methylenetetrahydrofolate dehydrogenase (NADP+ dependent) 1, methenyltetrahydrofolate cyclohydrolase, formyltetrahydrofolate synthetase	Coding	-2.91	7.79e-05	0.0035	Alternative 5' Donor Site	0.22	T
TC0X001425.hg.1	1.06	T	FGF13	fibroblast growth factor 13	Coding	-3.36	0.0063	0.0428	Cassette Exon	0.22	T
TC01000144.hg.1	-1.58	T	FBXO44	F-box protein 44	Coding	-4.47	1.71e-05	0.0016	Cassette Exon	0.22	T
TC15002130.hg.1	-1.21	T			NonCoding	-3.42	2.76e-07	0.0002	Cassette Exon	0.22	T
TC07001294.hg.1	1.07	T	TRGC2; TRGV9; TRGJ1; TRGJ2; TRGC1; TRGJP; TRGV11; TRGJP2; TRGJP1	T cell receptor gamma constant 2; T cell receptor gamma variable 9; T cell receptor gamma joining 1; T cell receptor gamma joining 2; T cell receptor gamma constant 1; T cell receptor gamma joining P; T cell receptor gamma variable 11 (non-functional); T cell receptor gamma joining P2; T cell receptor gamma joining P1	Coding	3.32	1.3e-05	0.0014	Cassette Exon	0.22	T
TC03000282.hg.1	-1.14	T	TREX1; ATRIP	three prime repair exonuclease 1; ATR interacting protein	Coding	-2.55	0.0006	0.0101	Intron Retention	0.22	T
TC10001260.hg.1	-1.15	T	PTPN20	protein tyrosine phosphatase, non-receptor type 20	Coding	-3.01	9.8e-06	0.0012	Cassette Exon	0.22	T
TC10000452.hg.1	-1.39	T	MCU	mitochondrial calcium uniporter	Coding	-2.44	2.31e-05	0.0019	Cassette Exon	0.22	T
TC01002701.hg.1	1.53	T	PLPP3	phospholipid phosphatase 3	Coding	2.17	6.06e-05	0.0031	Cassette Exon	0.22	T
TC0Y000001.hg.1	-1.21	T	PLCXD1	phosphatidylinositol-specific phospholipase C, X domain containing 1	Coding	-2.94	3.04e-05	0.0022	Intron Retention	0.22	T
TC07001830.hg.1	2.22	T	POT1	protection of telomeres 1	Coding	-3	4.4e-06	0.0008	Cassette Exon	0.22	T
TC06000512.hg.1	-1.38	T	ZNF76	zinc finger protein 76	Coding	-3.81	0.0005	0.0093	Alternative 5' Donor Site	0.22	T
TC01001186.hg.1	-1.94	T	RPRD2	regulation of nuclear pre-mRNA domain containing 2	Coding	2.2	0.012	0.0639	Alternative 5' Donor Site	0.22	T
TC01000476.hg.1	2.93	T	CDCA8	cell division cycle associated 8	Coding	2.78	1.6e-05	0.0016	Cassette Exon	0.22	T
TC07001016.hg.1	1.3	T	NUB1	negative regulator of ubiquitin-like proteins 1	Coding	2.1	2.12e-05	0.0018	Cassette Exon	0.22	T
TC03001546.hg.1	1.08	T	FOXP1	forkhead box P1	Coding	2.07	2.69e-05	0.002	Alternative 5' Donor Site	0.22	T
TC01006391.hg.1	1.25	T	HNRNPU	heterogeneous nuclear ribonucleoprotein U (scaffold attachment factor A)	Coding	-2.65	0.0005	0.0093	Alternative 3' Acceptor Site	0.22	T
TC01003832.hg.1	-1.4	T	SLC30A10	solute carrier family 30, member 10	Coding	-3.91	0.0003	0.0076	Cassette Exon	0.22	T
TC01002259.hg.1	1.21	T	ARHGEF19	Rho guanine nucleotide exchange factor 19	Coding	2.51	1.44e-05	0.0015	Alternative 3' Acceptor Site	0.22	T
TC02001996.hg.1	1.16	T	RTKN	rhotekin	Coding	2.7	0.0368	0.13	Intron Retention	0.22	T
TC07001909.hg.1	-2.45	T	ZC3HAV1L	zinc finger CCCH-type, antiviral 1-like	Coding	-2.67	0.0001	0.0045	Cassette Exon	0.22	T
TC02002117.hg.1	1.66	T	FAHD2B	fumarylacetoacetate hydrolase domain containing 2B	Coding	2.92	2.88e-06	0.0007	Cassette Exon	0.22	T
TC21000553.hg.1	-1.14	T	SPATC1L	spermatogenesis and centriole associated 1-like	Coding	-4.27	0.0023	0.0232	Alternative 3' Acceptor Site	0.22	T
TC11000480.hg.1	2.05	T	GLYATL1	glycine-N-acyltransferase-like 1	Coding	-4.82	0.0001	0.0046	Alternative 3' Acceptor Site	0.22	T
TC03000051.hg.1	2.62	T	FANCD2	Fanconi anemia complementation group D2	Coding	-2.91	0.0004	0.0085	Cassette Exon	0.22	T
TC13000539.hg.1	1.81	T	HSPH1	heat shock 105kDa/110kDa protein 1	Coding	2.44	0.0008	0.0121	Alternative 5' Donor Site	0.22	T
TC02002946.hg.1	-2.26	T	MTERF4	mitochondrial transcription termination factor 4	Coding	-2.33	0.0011	0.0149	Cassette Exon	0.22	T
TC06003597.hg.1	-2.61	T	TNXB; ATF6B	tenascin XB; activating transcription factor 6 beta	NonCoding	-3.59	8.14e-07	0.0004	Cassette Exon	0.22	T
TC07003306.hg.1	-1.72	T	OR2A7; ARHGEF34P; ARHGEF5	olfactory receptor, family 2, subfamily A, member 7; Rho guanine nucleotide exchange factor 34, pseudogene; Rho guanine nucleotide exchange factor 5	Coding	2.61	5.3e-05	0.0028	Alternative 3' Acceptor Site	0.22	T
TC19000132.hg.1	-1.06	T	STXBP2	syntaxin binding protein 2	Coding	-2.39	0.0044	0.034	Alternative 5' Donor Site	0.22	T
TC19000997.hg.1	-1.25	T	SBNO2	strawberry notch homolog 2 (Drosophila)	Coding	-2.08	9.36e-06	0.0012	Cassette Exon	0.22	T
TC12000761.hg.1	2.76	T	TMPO	thymopoietin	Coding	-3.11	2.74e-06	0.0007	Intron Retention	0.22	T
TC01004038.hg.1	-1.25	T	CEP170	centrosomal protein 170kDa	Coding	-2.3	4.49e-05	0.0026	Cassette Exon	0.22	T
TC02001668.hg.1	1	T	CIB4	calcium and integrin binding family member 4	Coding	3.35	0.0039	0.0318	Alternative 5' Donor Site	0.22	T
TC15000272.hg.1	-1.24	T	EIF2AK4	eukaryotic translation initiation factor 2 alpha kinase 4	Coding	-2.67	3.35e-06	0.0007	Cassette Exon	0.22	T
TC07000872.hg.1	1.15	T	C7orf55-LUC7L2; LUC7L2; C7orf55	C7orf55-LUC7L2 readthrough; LUC7-like 2 pre-mRNA splicing factor; chromosome 7 open reading frame 55	Coding	2.29	0.0065	0.0433	Cassette Exon	0.22	T
TC06001732.hg.1	-1.62	T	TRERF1	transcriptional regulating factor 1	Coding	-2.61	0.0004	0.0088	Alternative 5' Donor Site	0.22	T
TC01004062.hg.1	1	T	AHCTF1	AT hook containing transcription factor 1	Coding	-2.6	0.0034	0.0291	Alternative 5' Donor Site	0.22	T
TC06000394.hg.1	-1.45	T	PPT2; EGFL8; PPT2-EGFL8	palmitoyl-protein thioesterase 2; EGF-like-domain, multiple 8; PPT2-EGFL8 readthrough (NMD candidate)	Coding	-3.01	6.01e-05	0.003	Cassette Exon	0.21	T
TC02002120.hg.1	2.05	T	ANKRD36B; ANKRD36	ankyrin repeat domain 36B; ankyrin repeat domain 36	Coding	-7.58	0.0002	0.0061	Cassette Exon	0.21	T
TC17001961.hg.1	-1.92	T	ARHGDIA	Rho GDP dissociation inhibitor (GDI) alpha	Coding	-2.4	0.0026	0.0246	Cassette Exon	0.21	T
TC07003357.hg.1	2.07	T	PSPH	phosphoserine phosphatase	Coding	-2.29	1.13e-05	0.0013	Intron Retention	0.21	T
TC18000572.hg.1	-1.26	T	LOC400655	uncharacterized LOC400655	Coding	-4.03	5.12e-06	0.0009	Cassette Exon	0.21	T
TC01000566.hg.1	1.13	T	PLK3	polo-like kinase 3	Coding	2.35	7.48e-05	0.0034	Cassette Exon	0.21	T
TC15001098.hg.1	-1.2	T	GOLGA8F; GOLGA8G	golgin A8 family, member F; golgin A8 family, member G	Coding	-3.09	0.0003	0.0068	Cassette Exon	0.21	T
TC02000589.hg.1	2.21	T	ANKRD36; ANKRD36B	ankyrin repeat domain 36; ankyrin repeat domain 36B	Coding	2.5	0.0036	0.0301	Cassette Exon	0.21	T
TC03001374.hg.1	2.06	T	CDC25A	cell division cycle 25A	Coding	2.01	0.0003	0.0067	Cassette Exon	0.21	T
TC08001680.hg.1	-1.87	T	TRAPPC9	trafficking protein particle complex 9	Coding	-2.59	2.07e-05	0.0018	Cassette Exon	0.21	T
TC01000005.hg.1	-2.37	T	LINC01001	long intergenic non-protein coding RNA 1001	Coding	-2.34	0.0007	0.0113	Intron Retention	0.21	T
TC07000992.hg.1	-1.15	T	SSPO	SCO-spondin	Coding	-2.82	0.0005	0.01	Cassette Exon	0.21	T
TC6_cox_hap2000086.hg.1	-1.44	T	PPT2; EGFL8; PPT2-EGFL8	palmitoyl-protein thioesterase 2; EGF-like-domain, multiple 8; PPT2-EGFL8 readthrough (NMD candidate)	Coding	-3.01	6.3e-05	0.0031	Cassette Exon	0.21	T
TC11003438.hg.1	1.32	T	FADS1; MIR1908	fatty acid desaturase 1; microRNA 1908	Coding	-3.96	0.0003	0.0074	Alternative 3' Acceptor Site	0.21	T
TC03000202.hg.1	1.26	T	RPSA; SNORA62; SNORA6	ribosomal protein SA; small nucleolar RNA, H/ACA box 62; small nucleolar RNA, H/ACA box 6	Coding	-3.34	4.16e-05	0.0025	Alternative 5' Donor Site	0.21	T
TC12001087.hg.1	1	T	RAD52	RAD52 homolog, DNA repair protein	Coding	-2.05	0.0001	0.0046	Intron Retention	0.21	T
TC15001756.hg.1	-1.12	T	AP3B2	adaptor-related protein complex 3, beta 2 subunit	Coding	-3.98	3.56e-06	0.0008	Cassette Exon	0.21	T
TC01002115.hg.1	1.04	T	MORN1	MORN repeat containing 1	Coding	2.25	0.0002	0.0058	Cassette Exon	0.21	T
TC16002095.hg.1	-2.3	T	NPIPB5; NPIPB4; NPIPB3	nuclear pore complex interacting protein family, member B5; nuclear pore complex interacting protein family, member B4; nuclear pore complex interacting protein family, member B3	Coding	-3.15	0.0007	0.0111	Alternative 3' Acceptor Site	0.21	T
TC04000887.hg.1	-1.51	T	WWC2	WW and C2 domain containing 2	Coding	-2.08	0.0095	0.0551	Cassette Exon	0.21	T
TC10000753.hg.1	1.8	T	NFKB2	nuclear factor of kappa light polypeptide gene enhancer in B-cells 2 (p49/p100)	Coding	4.11	2.16e-05	0.0018	Cassette Exon	0.21	T
TC01001209.hg.1	-1.04	T	PSMB4	proteasome subunit beta 4	Coding	-2.02	0.003	0.0272	Intron Retention	0.21	T
TC17000532.hg.1	-1.65	T	TUBG2	tubulin, gamma 2	Coding	-2.95	6.26e-06	0.001	Cassette Exon	0.21	T
TC05001700.hg.1	-2.84	T	SEMA6A	sema domain, transmembrane domain (TM), and cytoplasmic domain, (semaphorin) 6A	Coding	-3.68	0.0006	0.0103	Alternative 3' Acceptor Site	0.21	T
TC02002495.hg.1	2.6	T	TTC21B	tetratricopeptide repeat domain 21B	Coding	-3.29	5.2e-05	0.0028	Alternative 5' Donor Site	0.21	T
TC01001093.hg.1	1.43	T	RBM8A	RNA binding motif protein 8A	Coding	-3.33	3.1e-06	0.0007	Alternative 5' Donor Site	0.21	T
TC6_apd_hap1000043.hg.1	-1.46	T	PPT2; EGFL8; PPT2-EGFL8	palmitoyl-protein thioesterase 2; EGF-like-domain, multiple 8; PPT2-EGFL8 readthrough (NMD candidate)	Coding	-2.99	6.05e-05	0.0031	Cassette Exon	0.21	T
TC6_ssto_hap7000072.hg.1	-1.46	T	PPT2; EGFL8; PPT2-EGFL8	palmitoyl-protein thioesterase 2; EGF-like-domain, multiple 8; PPT2-EGFL8 readthrough (NMD candidate)	Coding	-2.99	6.05e-05	0.0031	Cassette Exon	0.21	T
TC03001768.hg.1	-1.09	T	SNORA7B; RPL32P3	small nucleolar RNA, H/ACA box 7B; ribosomal protein L32 pseudogene 3	Coding	2.32	0.0002	0.0053	Cassette Exon	0.21	T
TC02001447.hg.1	1.11	T	RAMP1	receptor (G protein-coupled) activity modifying protein 1	Coding	3.07	4.43e-06	0.0008	Cassette Exon	0.21	T
TC03001482.hg.1	-1.28	T	WNT5A	wingless-type MMTV integration site family, member 5A	Coding	-3.97	0.0008	0.0123	Cassette Exon	0.21	T
TC04001417.hg.1	-1.4	T	DNAJB14	DnaJ (Hsp40) homolog, subfamily B, member 14	Coding	-4.52	0.0123	0.0649	Alternative 3' Acceptor Site	0.21	T
TC6_dbb_hap3000170.hg.1	-1.64	T	DXO	decapping exoribonuclease	Coding	-4.18	7e-06	0.001	Cassette Exon	0.21	T
TC01001380.hg.1	-1.08	T	PPOX	protoporphyrinogen oxidase	Coding	-2.5	0.0041	0.0328	Alternative 5' Donor Site	0.21	T
TC05001405.hg.1	-1.22	T	SREK1IP1	SREK1-interacting protein 1	Coding	-2.48	4.06e-05	0.0025	Cassette Exon	0.21	T
TC22001465.hg.1	1.01	T	TRIOBP	TRIO and F-actin binding protein	Coding	2.9	2.23e-05	0.0018	Cassette Exon	0.21	T
TC12001391.hg.1	-2.98	T	KIF21A	kinesin family member 21A	Coding	-2.3	0.0096	0.0557	Cassette Exon	0.21	T
TC06001553.hg.1	-1.65	T	DXO	decapping exoribonuclease	Coding	-4.28	7e-06	0.001	Cassette Exon	0.21	T
TC6_cox_hap2000186.hg.1	-2.14	T	AGPAT1	1-acylglycerol-3-phosphate O-acyltransferase 1	Coding	-3.63	5.16e-06	0.0009	Cassette Exon	0.21	T
TC6_mcf_hap5000161.hg.1	-2.14	T	AGPAT1	1-acylglycerol-3-phosphate O-acyltransferase 1	Coding	-3.63	5.16e-06	0.0009	Cassette Exon	0.21	T
TC6_qbl_hap6000175.hg.1	-2.14	T	AGPAT1	1-acylglycerol-3-phosphate O-acyltransferase 1	Coding	-3.63	5.16e-06	0.0009	Cassette Exon	0.21	T
TC09000627.hg.1	1.05	T	GPR21; RABGAP1	G protein-coupled receptor 21; RAB GTPase activating protein 1	Coding	-2.62	0.0076	0.0479	Alternative 5' Donor Site	0.21	T
TC01003750.hg.1	1.43	T	ELK4; SLC45A3	ELK4, ETS-domain protein (SRF accessory protein 1); solute carrier family 45, member 3	Coding	3.31	0.0001	0.0044	Alternative 5' Donor Site	0.21	T
TC15000589.hg.1	-1.29	T	SNX22	sorting nexin 22	Coding	-3.56	1.56e-06	0.0005	Cassette Exon	0.21	T
TC18000471.hg.1	4.19	T	SYT4	synaptotagmin IV	Coding	-4.16	4.19e-06	0.0008	Alternative 3' Acceptor Site	0.21	T
TC02002676.hg.1	1.88	T	TMEM237	transmembrane protein 237	Coding	3.67	2.38e-05	0.0019	Alternative 5' Donor Site	0.21	T
TC08001720.hg.1	-1.78	T	NAPRT	nicotinate phosphoribosyltransferase	Coding	2.28	4.35e-05	0.0026	Intron Retention	0.21	T
TC02002458.hg.1	1.66	T	CCDC148	coiled-coil domain containing 148	Coding	2.55	0.0002	0.0051	Cassette Exon	0.21	T
TC01001625.hg.1	-1	T	TROVE2	TROVE domain family, member 2	Coding	3.35	0.0029	0.0262	Alternative 3' Acceptor Site	0.21	T
TC02005060.hg.1	1	T	CALM2	calmodulin 2 (phosphorylase kinase, delta)	Coding	-2.91	0.0002	0.0061	Cassette Exon	0.21	T
TC12000932.hg.1	-1.56	T	HSPB8	heat shock 22kDa protein 8	Coding	-2.81	0.0005	0.0089	Cassette Exon	0.21	T
TC09000666.hg.1	-1.37	T	LRSAM1	leucine rich repeat and sterile alpha motif containing 1	Coding	-2.26	0.0007	0.0119	Cassette Exon	0.21	T
TC01000777.hg.1	1.51	T	RABGGTB; SNORD45B; SNORD45A; SNORD45C	Rab geranylgeranyltransferase, beta subunit; small nucleolar RNA, C/D box 45B; small nucleolar RNA, C/D box 45A; small nucleolar RNA, C/D box 45C	Coding	-3.16	0.0077	0.0484	Alternative 3' Acceptor Site	0.21	T
TC02002882.hg.1	1.35	T	USP40	ubiquitin specific peptidase 40	Coding	-2.74	0.0006	0.0108	Alternative 5' Donor Site	0.21	T
TC03001604.hg.1	-1.41	T	DCBLD2	discoidin, CUB and LCCL domain containing 2	Coding	-3.17	3.26e-06	0.0007	Cassette Exon	0.21	T
TC04001808.hg.1	2.31	T	CENPU	centromere protein U	Coding	2.79	2.66e-05	0.002	Cassette Exon	0.21	T
TC07001602.hg.1	1.05	T	FAM133B; FAM133DP	family with sequence similarity 133, member B; family with sequence similarity 133, member A pseudogene	Coding	3.07	0.0009	0.0135	Cassette Exon	0.21	T
TC01001976.hg.1	3	T	EXO1	exonuclease 1	Coding	-3.8	5.15e-06	0.0009	Cassette Exon	0.21	T
TC6_qbl_hap6000171.hg.1	-1.64	T	DXO	decapping exoribonuclease	Coding	-4.07	7.31e-06	0.0011	Cassette Exon	0.21	T
TC10001253.hg.1	-1.17	T	PTPN20	protein tyrosine phosphatase, non-receptor type 20	Coding	-3.01	1.3e-05	0.0014	Cassette Exon	0.21	T
TC6_cox_hap2000181.hg.1	-1.61	T	DXO	decapping exoribonuclease	Coding	-4.03	7.27e-06	0.0011	Cassette Exon	0.21	T
TC6_mcf_hap5000156.hg.1	-1.61	T	DXO	decapping exoribonuclease	Coding	-4.03	7.27e-06	0.0011	Cassette Exon	0.21	T
TC6_ssto_hap7000149.hg.1	-1.61	T	DXO	decapping exoribonuclease	Coding	-4.03	7.27e-06	0.0011	Cassette Exon	0.21	T
TC19002700.hg.1	-1.13	T	SARS2	seryl-tRNA synthetase 2, mitochondrial	Coding	-2.15	2.76e-05	0.0021	Intron Retention	0.21	T
TC19001233.hg.1	-3.76	T	ADGRL1	adhesion G protein-coupled receptor L1	Coding	3.28	1.95e-06	0.0006	Cassette Exon	0.21	T
TC02002428.hg.1	1.04	T	NEB	nebulin	Coding	2.98	0.0024	0.0238	Cassette Exon	0.21	T
TC0X000376.hg.1	2.68	T	KIF4A	kinesin family member 4A	Coding	-3.11	3.38e-06	0.0007	Cassette Exon	0.21	T
TC12000239.hg.1	1.56	T	ETNK1	ethanolamine kinase 1	Coding	-2.98	3.51e-05	0.0023	Cassette Exon	0.21	T
TC05000427.hg.1	-1.01	T	COX7C; MIR3607	cytochrome c oxidase subunit VIIc; microRNA 3607	Coding	2.28	0.0004	0.0086	Intron Retention	0.21	T
TC17001043.hg.1	1.04	T	ZNF232	zinc finger protein 232	Coding	-2.05	0.0004	0.008	Intron Retention	0.21	T
TC05001995.hg.1	-1	T	EBF1	early B-cell factor 1	Coding	2.27	0.0071	0.0459	Intron Retention	0.21	T
TC05001300.hg.1	1.67	T	RPL37	ribosomal protein L37	Coding	3.07	8.91e-05	0.0037	Alternative 5' Donor Site	0.21	T
TC16000036.hg.1	-2.15	T	CACNA1H	calcium channel, voltage-dependent, T type, alpha 1H subunit	Coding	-2.98	3.34e-05	0.0022	Cassette Exon	0.21	T
TC01000127.hg.1	-1.11	T	KIF1B	kinesin family member 1B	Coding	2.51	0.0021	0.0217	Cassette Exon	0.21	T
TC03001418.hg.1	1.62	T	UBA7	ubiquitin-like modifier activating enzyme 7	Coding	3.28	1.94e-06	0.0006	Cassette Exon	0.21	T
[truncated: 65,904 more rows]

## Sheet: biculvsdht
#%result_name=BiculvsDHT
[truncated: 67,532 more rows]
