# Supplementary material for: Androgen receptor signaling regulates the transcriptome of prostate cancer cells by modulating global alternative splicing
Source: Oncogene. 2020 Aug 20;39(39):6172–89. doi: 10.1038/s41388-020-01429-2 (PMC7515832; doi:10.1038/s41388-020-01429-2)
Supplement: Supplementary file 3 — Data Set 2 [file 41388_2020_1429_MOESM3_ESM.xlsx]

## Sheet: dhtvsdmso_splicing
#%result_name=dhtvsdmso
#%array_type=HTA-2_0
#%annotation=HTA-2_0.r3.na36.hg19.a1.transcript.csv
#%comparison=10nM DHT vs DMSO
ID	Fold Change	Expressed in Both Conditions	Gene Symbol	Description	Group	Exon Splicing Index	Exon P-val	Exon FDR P-val	Exon Event Name	Exon Event Score	Exon Expressed in At least One Condition
TC02001422.hg.1	4.08	T	TRPM8	transient receptor potential cation channel, subfamily M, member 8	Coding	49.2	1.38e-07	0.0021	Cassette Exon	0.63	T
TC04001753.hg.1	4.44	T	HPGD	hydroxyprostaglandin dehydrogenase 15-(NAD)	Coding	46.88	9.94e-07	0.004	Cassette Exon	0.6	T
TC01003750.hg.1	2.53	T	ELK4; SLC45A3	ELK4, ETS-domain protein (SRF accessory protein 1); solute carrier family 45, member 3	Coding	12.48	2.16e-06	0.0055	Cassette Exon	0.6	T
TC08000893.hg.1	-2.26	T	CSMD1	CUB and Sushi multiple domains 1	Coding	-6.49	9.06e-05	0.0238	Cassette Exon	0.55	T
TC13000329.hg.1	-1.35	T	GPC6	glypican 6	Coding	-10.25	2.95e-05	0.0141	Cassette Exon	0.54	T
TC07001373.hg.1	-2.54	T	DDC	dopa decarboxylase	Coding	-4.79	0.0001	0.0281	Cassette Exon	0.49	T
TC15000971.hg.1	2.56	T	ALDH1A3	aldehyde dehydrogenase 1 family, member A3	Coding	5.73	7.63e-06	0.0081	Cassette Exon	0.47	T
TC07001652.hg.1	7.27	T	AZGP1	alpha-2-glycoprotein 1, zinc-binding	Coding	-6.1	8.28e-05	0.0228	Intron Retention	0.47	T
TC15000662.hg.1	2.16	T	BBS4	Bardet-Biedl syndrome 4	Coding	3.7	6.5e-07	0.0036	Cassette Exon	0.47	T
TC18000142.hg.1	-8.52	T	MAPRE2	microtubule-associated protein, RP/EB family, member 2	Coding	8.57	4.98e-06	0.0069	Mutually Exclusive Exons	0.46	T
TC13000448.hg.1	1.81	T	TUBA3C	tubulin, alpha 3c	Coding	168.09	1.01e-05	0.0091	Alternative 3' Acceptor Site	0.46	T
TC19001761.hg.1	44.3	T	KLK4	kallikrein related peptidase 4	Coding	-23.53	1.42e-07	0.0021	Alternative 3' Acceptor Site	0.46	T
TC05000674.hg.1	-1.38	T	C5orf66	chromosome 5 open reading frame 66	Coding	-18.96	1.37e-05	0.01	Cassette Exon	0.46	T
TC06000868.hg.1	1.05	T	FOXO3	forkhead box O3	Coding	10.04	2.78e-07	0.0027	Cassette Exon	0.45	T
TC01002117.hg.1	6.05	T	PEX10	peroxisomal biogenesis factor 10	Coding	5.83	8.62e-06	0.0085	Cassette Exon	0.45	T
TC21000351.hg.1	1.22	T	LTN1	listerin E3 ubiquitin protein ligase 1	Coding	5.92	3.41e-05	0.0151	Cassette Exon	0.45	T
TC05000541.hg.1	4.52	T	KCNN2	potassium channel, calcium activated intermediate/small conductance subfamily N alpha, member 2	Coding	12.08	9.93e-05	0.0246	Cassette Exon	0.44	T
TC02001950.hg.1	1.15	T	AAK1	AP2 associated kinase 1	Coding	26.69	1.17e-05	0.0095	Cassette Exon	0.44	T
TC06002003.hg.1	11.69	T	MICAL1	microtubule associated monooxygenase, calponin and LIM domain containing 1	Coding	-8.82	0.0002	0.0338	Intron Retention	0.44	T
TC02002136.hg.1	5.36	T	AFF3	AF4/FMR2 family, member 3	Coding	3.75	6.77e-06	0.0077	Cassette Exon	0.44	T
TC11000085.hg.1	1.39	T	PGAP2	post-GPI attachment to proteins 2	Coding	17.62	5.55e-06	0.0071	Cassette Exon	0.44	T
TC01000469.hg.1	1.33	T	THRAP3	thyroid hormone receptor associated protein 3	Coding	3.55	0.0004	0.0448	Cassette Exon	0.44	T
TC03001888.hg.1	10.16	T	TM4SF1	transmembrane 4 L six family member 1	Coding	-6.5	1.57e-06	0.0047	Intron Retention	0.44	T
TC02005047.hg.1	3.55	T	TTN	titin	Coding	8.32	8.34e-06	0.0084	Cassette Exon	0.43	T
TC07001163.hg.1	4.95	T	AGR2	anterior gradient 2, protein disulphide isomerase family member	Coding	-3.51	0.0004	0.0441	Intron Retention	0.43	T
TC04000963.hg.1	-1.6	T	CTBP1	C-terminal binding protein 1	Coding	-3.82	3.61e-05	0.0155	Alternative 5' Donor Site	0.43	T
TC06004150.hg.1	49.81	T	FKBP5	FK506 binding protein 5	Coding	-6.89	8.38e-05	0.0229	Alternative 5' Donor Site	0.42	T
TC04000254.hg.1	2.82	T	LIMCH1	LIM and calponin homology domains 1	Coding	6.37	2.54e-05	0.0135	Cassette Exon	0.42	T
TC12002084.hg.1	7.41	T	MPHOSPH9	M-phase phosphoprotein 9	Coding	-5.34	4.51e-06	0.0065	Intron Retention	0.41	T
TC05000334.hg.1	2.58	T	MCCC2	methylcrotonoyl-CoA carboxylase 2	Coding	4.06	2.54e-05	0.0135	Cassette Exon	0.41	T
TC08001057.hg.1	22.12	T	NKX3-1	NK3 homeobox 1	Coding	-5.42	2.5e-06	0.0056	Intron Retention	0.41	T
TC01001317.hg.1	5.13	T	TMEM79	transmembrane protein 79	Coding	-3.38	0.0002	0.0317	Intron Retention	0.41	T
TC03003363.hg.1	4.07	T	PDIA5	protein disulfide isomerase family A, member 5	Coding	-3.62	2.61e-06	0.0056	Intron Retention	0.41	T
TC10001676.hg.1	-3.06	T	ABLIM1	actin binding LIM protein 1	Coding	-7.69	2.31e-05	0.0129	Cassette Exon	0.4	T
TC09000535.hg.1	-5.97	T	SLC44A1	solute carrier family 44 (choline transporter), member 1	Coding	3.5	0.0003	0.0371	Intron Retention	0.4	T
TC08001212.hg.1	-16.97	T	OPRK1	opioid receptor, kappa 1	Coding	3.96	0.0005	0.0489	Cassette Exon	0.39	T
TC15000270.hg.1	8.93	T	THBS1	thrombospondin 1	Coding	-8.78	7.93e-05	0.0222	Cassette Exon	0.39	T
TC01002307.hg.1	-2.37	T	PLA2G2A	phospholipase A2, group IIA (platelets, synovial fluid)	Coding	-5.24	1.01e-06	0.004	Alternative 5' Donor Site	0.38	T
TC12001754.hg.1	2.79	T	OSBPL8	oxysterol binding protein-like 8	Coding	4.01	7.71e-05	0.0219	Cassette Exon	0.38	T
TC11001217.hg.1	5.31	T	GLB1L2	galactosidase beta 1 like 2	Coding	-4.51	2.81e-05	0.0138	Cassette Exon	0.38	T
TC17002906.hg.1	2.43	T	KRT19	keratin 19, type I	Coding	4.53	0.0003	0.0366	Alternative 5' Donor Site	0.38	T
TC15000350.hg.1	4.83	T	SORD	sorbitol dehydrogenase	Coding	-2.99	5.96e-05	0.0193	Cassette Exon	0.38	T
TC15001270.hg.1	-1.7	T	TTBK2	tau tubulin kinase 2	Coding	7.24	5.2e-05	0.0181	Cassette Exon	0.38	T
TC10000138.hg.1	-1.44	T	CACNB2	calcium channel, voltage-dependent, beta 2 subunit	Coding	-4.52	3.36e-05	0.015	Cassette Exon	0.38	T
TC11002159.hg.1	1.24	T	DLG2	discs, large homolog 2 (Drosophila)	Coding	4.3	4.14e-05	0.0164	Cassette Exon	0.38	T
TC20000941.hg.1	-2.93	T	KCNG1	potassium channel, voltage gated modifier subfamily G, member 1	Coding	-4.14	3.82e-06	0.0063	Cassette Exon	0.38	T
TC08002617.hg.1	4.01	T	TPD52	tumor protein D52	Coding	170.05	4.63e-08	0.0014	Cassette Exon	0.38	T
TC17001472.hg.1	2.65	T	KRT10	keratin 10, type I	Coding	3.42	0.0004	0.0469	Cassette Exon	0.37	T
TC19000770.hg.1	546.98	T	KLK3	kallikrein related peptidase 3	Coding	4.48	3.61e-05	0.0155	Intron Retention	0.37	T
TC04001600.hg.1	3.21	T	INPP4B	inositol polyphosphate-4-phosphatase type II B	Coding	-4.5	2.95e-05	0.0141	Cassette Exon	0.37	T
TC19000725.hg.1	1.8	T	LIN7B	lin-7 homolog B (C. elegans)	Coding	9.62	1.26e-05	0.0097	Cassette Exon	0.37	T
TC19001760.hg.1	4.51	T	KLKP1	kallikrein pseudogene 1	Coding	-3.79	0.0003	0.0373	Cassette Exon	0.37	T
TC04000524.hg.1	-1.42	T	BANK1	B-cell scaffold protein with ankyrin repeats 1	Coding	4.16	0.0002	0.0347	Cassette Exon	0.37	T
TC03000624.hg.1	25.77	T	EAF2	ELL associated factor 2	Coding	3.6	3.78e-05	0.0158	Cassette Exon	0.37	T
TC01003096.hg.1	-1.39	T	PDE4DIP	phosphodiesterase 4D interacting protein	Coding	-5.88	0.0001	0.0276	Cassette Exon	0.37	T
TC01000379.hg.1	1.07	T	PHACTR4	phosphatase and actin regulator 4	Coding	7.61	0.0004	0.0429	Cassette Exon	0.37	T
TC05000304.hg.1	-3.01	T	OCLN	occludin	Coding	4.09	2.4e-06	0.0056	Intron Retention	0.37	T
TC04001370.hg.1	-1.44	T	ABCG2	ATP binding cassette subfamily G member 2 (Junior blood group)	Coding	-9.76	5.71e-05	0.0189	Cassette Exon	0.36	T
TC01002940.hg.1	-1.59	T	VAV3	vav 3 guanine nucleotide exchange factor	Coding	-6.9	2.83e-06	0.0056	Cassette Exon	0.36	T
TC02002428.hg.1	-1.18	T	NEB	nebulin	Coding	-4.64	9.19e-06	0.0087	Cassette Exon	0.36	T
TC06001010.hg.1	-1.63	T	MYB	v-myb avian myeloblastosis viral oncogene homolog	Coding	-4.17	0.0005	0.0498	Cassette Exon	0.36	T
TC02002612.hg.1	-2.11	T	COL5A2	collagen, type V, alpha 2	Coding	-19.23	1.85e-05	0.0115	Cassette Exon	0.36	T
TC0X000112.hg.1	3.26	T	SAT1	spermidine/spermine N1-acetyltransferase 1	Coding	-3.28	0.0001	0.0254	Intron Retention	0.36	T
TC02000074.hg.1	7.8	T	GREB1	growth regulation by estrogen in breast cancer 1	Coding	4.4	1.17e-05	0.0095	Cassette Exon	0.36	T
TC07000040.hg.1	2.5	T	SDK1	sidekick cell adhesion molecule 1	Coding	8.26	1.56e-05	0.0108	Cassette Exon	0.36	T
TC09000539.hg.1	-7.24	T	TMEM38B	transmembrane protein 38B	Coding	6.77	2.41e-05	0.013	Cassette Exon	0.36	T
TC09000890.hg.1	1.75	T	RLN1	relaxin 1	Coding	-3.91	4.1e-05	0.0163	Cassette Exon	0.36	T
TC07000072.hg.1	-2.06	T	PMS2CL	PMS2 C-terminal like pseudogene	Coding	-3.84	4.96e-06	0.0069	Cassette Exon	0.35	T
TC11002211.hg.1	2.36	T	MAML2	mastermind-like transcriptional coactivator 2	Coding	7.26	8.19e-06	0.0084	Cassette Exon	0.35	T
TC07001294.hg.1	4.02	T	TRGC2; TRGV9; TRGJ1; TRGJ2; TRGC1; TRGJP; TRGV11; TRGJP2; TRGJP1	T cell receptor gamma constant 2; T cell receptor gamma variable 9; T cell receptor gamma joining 1; T cell receptor gamma joining 2; T cell receptor gamma constant 1; T cell receptor gamma joining P; T cell receptor gamma variable 11 (non-functional); T cell receptor gamma joining P2; T cell receptor gamma joining P1	Coding	42.76	5.7e-07	0.0035	Cassette Exon	0.35	T
TC11000924.hg.1	-1.09	T	AMOTL1	angiomotin like 1	Coding	9.01	3.62e-05	0.0155	Cassette Exon	0.35	T
TC21000471.hg.1	11.83	T	TMPRSS2	transmembrane protease, serine 2	Coding	3.59	7.53e-06	0.0081	Cassette Exon	0.35	T
TC01003335.hg.1	3.02	T	GLMP	glycosylated lysosomal membrane protein	Coding	5.29	6.59e-07	0.0036	Cassette Exon	0.35	T
TC20000980.hg.1	4.82	T	PMEPA1	prostate transmembrane protein, androgen induced 1	Coding	5.3	1.6e-05	0.011	Cassette Exon	0.35	T
TC05001816.hg.1	3.53	T	SPOCK1	sparc/osteonectin, cwcv and kazal-like domains proteoglycan (testican) 1	Coding	5.1	4.32e-05	0.0167	Alternative 5' Donor Site	0.35	T
TC01003226.hg.1	-3.13	T	SELENBP1	selenium binding protein 1	Coding	-3.22	0.0009	0.0647	Intron Retention	0.34	T
TC02000489.hg.1	1.21	T	CTNNA2	catenin (cadherin-associated protein), alpha 2	Coding	8.75	0.0002	0.0298	Cassette Exon	0.34	T
TC11001216.hg.1	1.07	T	GLB1L3	galactosidase beta 1 like 3	Coding	6.02	0.0002	0.0314	Cassette Exon	0.34	T
TC06001828.hg.1	-2.04	T	DST	dystonin	Coding	-4.22	9.34e-05	0.0241	Cassette Exon	0.34	T
TC05001310.hg.1	4.5	T	SEPP1	selenoprotein P, plasma, 1	Coding	-4.55	1.15e-05	0.0095	Cassette Exon	0.34	T
TC18000202.hg.1	3.81	T	NEDD4L	neural precursor cell expressed, developmentally down-regulated 4-like, E3 ubiquitin protein ligase	Coding	16.02	7.21e-06	0.008	Cassette Exon	0.34	T
TC12001798.hg.1	-7.53	T	ATP2B1	ATPase, Ca++ transporting, plasma membrane 1	Coding	8.58	3.01e-05	0.0142	Cassette Exon	0.34	T
TC03001713.hg.1	-1.73	T	MYLK	myosin light chain kinase	Coding	-5.75	0.0001	0.0283	Cassette Exon	0.34	T
TC03000229.hg.1	-2.88	T	SNRK	SNF related kinase	Coding	-2.73	0.0001	0.0276	Cassette Exon	0.34	T
TC08001659.hg.1	8.85	T	NDRG1	N-myc downstream regulated 1	Coding	7.8	3.98e-06	0.0063	Alternative 5' Donor Site	0.34	T
TC02002321.hg.1	2.88	T	TUBA3E	tubulin, alpha 3e	Coding	91.26	1.05e-06	0.0041	Cassette Exon	0.34	T
TC01005089.hg.1	2.25	T	DUSP5P1; RHOU	dual specificity phosphatase 5 pseudogene 1; ras homolog family member U	NonCoding	6.02	0.0002	0.0345	Cassette Exon	0.34	T
TC06000720.hg.1	-6.26	T	OGFRL1	opioid growth factor receptor-like 1	Coding	5.84	6.47e-06	0.0075	Cassette Exon	0.34	T
TC01001422.hg.1	10.88	T	UAP1	UDP-N-acetylglucosamine pyrophosphorylase 1	Coding	-9.18	4.58e-05	0.017	Intron Retention	0.33	T
TC06001955.hg.1	-12.06	T	GPR63	G protein-coupled receptor 63	Coding	10.82	3.59e-06	0.0062	Cassette Exon	0.33	T
TC22001461.hg.1	3.96	T	SEC14L2	SEC14-like lipid binding 2	Coding	3.83	2.61e-05	0.0136	Cassette Exon	0.33	T
TC03000625.hg.1	24.37	T	SLC15A2	solute carrier family 15 (oligopeptide transporter), member 2	Coding	-14.11	1.31e-06	0.0043	Cassette Exon	0.33	T
TC11002192.hg.1	1.11	T	SLC36A4	solute carrier family 36 (proton/amino acid symporter), member 4	Coding	5.46	5.29e-07	0.0035	Cassette Exon	0.33	T
TC11002473.hg.1	50.69	T	NCAPD3	non-SMC condensin II complex subunit D3	Coding	3.48	0.0002	0.0316	Cassette Exon	0.33	T
TC16000448.hg.1	-1.82	T	RBL2	retinoblastoma-like 2	Coding	-5.3	3.17e-05	0.0146	Cassette Exon	0.33	T
TC02000403.hg.1	-3.25	T	ANTXR1	anthrax toxin receptor 1	Coding	-3.88	2.38e-05	0.013	Cassette Exon	0.33	T
TC15001886.hg.1	2.86	T	FAM174B	family with sequence similarity 174, member B	Coding	-2.77	9.16e-06	0.0087	Alternative 5' Donor Site	0.33	T
TC15001505.hg.1	1.88	T	ANXA2	annexin A2	Coding	7.38	6.62e-06	0.0076	Cassette Exon	0.33	T
TC14001573.hg.1	2.34	T	DUXAP10	double homeobox A pseudogene 10	NonCoding	4.72	1.58e-06	0.0047	Cassette Exon	0.33	T
TC08001171.hg.1	1.08	T	ANK1	ankyrin 1, erythrocytic	Coding	5	0.0001	0.0254	Cassette Exon	0.33	T
TC15000949.hg.1	31.3	T	IGF1R	insulin-like growth factor 1 receptor	Coding	-32.23	1.75e-05	0.0113	Alternative 5' Donor Site	0.33	T
TC08001529.hg.1	-1.38	T	SYBU	syntabulin (syntaxin-interacting)	Coding	-3.52	0.0001	0.0266	Cassette Exon	0.33	T
TC16001259.hg.1	1.28	T	ZFHX3	zinc finger homeobox 3	Coding	3.33	9.27e-05	0.024	Intron Retention	0.33	T
TC12000787.hg.1	7.6	T	MYBPC1	myosin binding protein C, slow type	Coding	15.68	1.56e-05	0.0108	Cassette Exon	0.33	T
TC11001812.hg.1	9.48	T	LPXN	leupaxin	Coding	-10.96	5.14e-06	0.0069	Cassette Exon	0.33	T
TC20000092.hg.1	-8.22	T	SPTLC3	serine palmitoyltransferase, long chain base subunit 3	Coding	3.92	2.15e-05	0.0125	Alternative 5' Donor Site	0.33	T
TC02005048.hg.1	8.07	T	CCDC141	coiled-coil domain containing 141	Coding	33.58	7.57e-08	0.0017	Cassette Exon	0.32	T
TC02000407.hg.1	1.53	T	ANXA4	annexin A4	Coding	-3.76	0.0003	0.0391	Cassette Exon	0.32	T
TC08001022.hg.1	1.58	T	CSGALNACT1	chondroitin sulfate N-acetylgalactosaminyltransferase 1	Coding	18.4	2.62e-05	0.0136	Cassette Exon	0.32	T
TC08000542.hg.1	-1.95	T	CNBD1	cyclic nucleotide binding domain containing 1	Coding	-7.23	0.0002	0.0319	Cassette Exon	0.32	T
TC05001676.hg.1	-2.84	T	EPB41L4A	erythrocyte membrane protein band 4.1 like 4A	Coding	-4.69	0.0002	0.0337	Cassette Exon	0.32	T
TC21000360.hg.1	-3.08	T	GRIK1	glutamate receptor, ionotropic, kainate 1	Coding	-3.34	0.0002	0.0345	Cassette Exon	0.32	T
TC0X000855.hg.1	-1.53	T	MID1	midline 1	Coding	-8.39	7.81e-05	0.0221	Cassette Exon	0.32	T
TC05001638.hg.1	-3.29	T	ST8SIA4	ST8 alpha-N-acetyl-neuraminide alpha-2,8-sialyltransferase 4	Coding	-4.39	0.0002	0.0335	Alternative 3' Acceptor Site	0.31	T
TC07000283.hg.1	-2.93	T	ADCY1	adenylate cyclase 1 (brain)	Coding	-3.27	1.34e-05	0.0099	Cassette Exon	0.31	T
TC12001718.hg.1	-2.46	T	PTPRB	protein tyrosine phosphatase, receptor type, B	Coding	-5.9	7.84e-06	0.0082	Cassette Exon	0.31	T
TC17002849.hg.1	2.45	T	PER1	period circadian clock 1	Coding	3.65	0.0002	0.0359	Cassette Exon	0.31	T
TC17001904.hg.1	9.85	T	ST6GALNAC1	ST6 (alpha-N-acetyl-neuraminyl-2,3-beta-galactosyl-1,3)-N-acetylgalactosaminide alpha-2,6-sialyltransferase 1	Coding	10.33	1.17e-05	0.0095	Cassette Exon	0.31	T
TC06001722.hg.1	26.76	T	PGC	progastricsin (pepsinogen C)	Coding	12.98	4.64e-06	0.0066	Cassette Exon	0.31	T
TC09001423.hg.1	22.97	T	GRIN3A	glutamate receptor, ionotropic, N-methyl-D-aspartate 3A	Coding	8.43	9.63e-06	0.0089	Cassette Exon	0.31	T
TC11000891.hg.1	3.62	T	TRIM53AP	tripartite motif containing 53A, pseudogene	Coding	3.26	1.86e-05	0.0116	Cassette Exon	0.31	T
TC16000634.hg.1	54.45	T	CENPN	centromere protein N	Coding	-7.92	5.82e-05	0.0191	Cassette Exon	0.31	T
TC11001728.hg.1	1.01	T	LRP4	LDL receptor related protein 4	Coding	3.93	6.73e-05	0.0206	Cassette Exon	0.31	T
TC14002258.hg.1	-1.15	T	IGHG1; IGHM; IGHD; IGH; IGHV4-31; IGHG3; IGHA2; IGHE; IGHV1-24; IGHV1-2; IGHV4-4; IGHD3-9; IGHJ3; IGHJ4; IGHJ6; IGHJ2; IGHG2	immunoglobulin heavy constant gamma 1 (G1m marker); immunoglobulin heavy constant mu; immunoglobulin heavy constant delta; immunoglobulin heavy locus; immunoglobulin heavy variable 4-31; immunoglobulin heavy constant gamma 3 (G3m marker); immunoglobulin heavy constant alpha 2 (A2m marker); immunoglobulin heavy constant epsilon; immunoglobulin heavy variable 1-24; immunoglobulin heavy variable 1-2…	Coding	-4.88	0.0001	0.0279	Cassette Exon	0.31	T
TC19000771.hg.1	201.26	T	KLK2	kallikrein related peptidase 2	Coding	-5.02	5.28e-05	0.0182	Alternative 5' Donor Site	0.31	T
TC07001374.hg.1	-7.55	T	GRB10	growth factor receptor bound protein 10	Coding	7	1.12e-05	0.0095	Cassette Exon	0.3	T
TC04001682.hg.1	-7.92	T	FAM198B	family with sequence similarity 198, member B	Coding	-5.55	5.94e-06	0.0073	Cassette Exon	0.3	T
TC11000551.hg.1	1.87	T	ASRGL1	asparaginase like 1	Coding	3.8	0.0002	0.0291	Alternative 3' Acceptor Site	0.3	T
TC11002184.hg.1	3.75	T	TRIM53AP	tripartite motif containing 53A, pseudogene	Coding	3.16	6.67e-05	0.0205	Cassette Exon	0.3	T
TC11000063.hg.1	1.05	T	CD81	CD81 molecule	Coding	3.55	3.91e-05	0.0159	Cassette Exon	0.3	T
TC01001591.hg.1	6.43	T	C1orf21	chromosome 1 open reading frame 21	Coding	-4.82	0.0002	0.0354	Cassette Exon	0.3	T
TC02002219.hg.1	-1.64	T	IL1B	interleukin 1 beta	Coding	-5.65	4.65e-05	0.0171	Cassette Exon	0.3	T
TC06001813.hg.1	5.08	T	ELOVL5	ELOVL fatty acid elongase 5	Coding	-4.35	0.0001	0.025	Alternative 3' Acceptor Site	0.3	T
TC05001289.hg.1	10.23	T	LIFR	leukemia inhibitory factor receptor alpha	Coding	-7.41	6.02e-05	0.0195	Alternative 3' Acceptor Site	0.3	T
TC19002554.hg.1	5.87	T			NonCoding	6.19	0.0003	0.0401	Mutually Exclusive Exons	0.3	T
TC01003872.hg.1	-2.12	T	SUSD4	sushi domain containing 4	Coding	-5.78	0.0003	0.0388	Alternative 5' Donor Site	0.3	T
TC15001606.hg.1	-2.34	T	TLE3	transducin-like enhancer of split 3	Coding	4.46	0.0002	0.0296	Cassette Exon	0.3	T
TC05001393.hg.1	8.03	T	ELOVL7	ELOVL fatty acid elongase 7	Coding	-7.77	4.54e-05	0.017	Cassette Exon	0.3	T
TC17001406.hg.1	3.3	T	ACACA	acetyl-CoA carboxylase alpha	Coding	-3.42	5.77e-06	0.0072	Cassette Exon	0.3	T
TC04000427.hg.1	3.58	T	SHROOM3	shroom family member 3	Coding	-3.46	3.32e-06	0.0059	Cassette Exon	0.3	T
TC02001297.hg.1	2.07	T	PNKD	paroxysmal nonkinesigenic dyskinesia	Coding	4.35	0.0003	0.0398	Cassette Exon	0.3	T
TC02000751.hg.1	4.24	T	DBI	diazepam binding inhibitor (GABA receptor modulator, acyl-CoA binding protein)	Coding	-2.9	0.0012	0.0762	Cassette Exon	0.29	T
TC07001008.hg.1	-1.3	T	AOC1	amine oxidase, copper containing 1	Coding	-4.12	0.0003	0.0395	Alternative 5' Donor Site	0.29	T
TC03001970.hg.1	-7.6	T	BCHE	butyrylcholinesterase	Coding	4.39	9.5e-05	0.0242	Cassette Exon	0.29	T
TC07000453.hg.1	1.95	T	LAT2	linker for activation of T-cells family member 2	Coding	5.31	4.43e-05	0.0168	Cassette Exon	0.29	T
TC14000297.hg.1	-1.73	T	FRMD6	FERM domain containing 6	Coding	-3.23	2.27e-05	0.0128	Cassette Exon	0.29	T
TC06000876.hg.1	5.44	T	SMPD2	sphingomyelin phosphodiesterase 2, neutral membrane (neutral sphingomyelinase)	Coding	-3.62	0.0005	0.0504	Intron Retention	0.29	T
TC15000630.hg.1	1.19	T	NOX5; SPESP1	NADPH oxidase, EF-hand calcium binding domain 5; sperm equatorial segment protein 1	Coding	4.07	3.22e-06	0.0058	Cassette Exon	0.29	T
TC07000379.hg.1	-1.7	T	ZNF736	zinc finger protein 736	Coding	-3.29	1.78e-05	0.0114	Alternative 5' Donor Site	0.29	T
TC05001610.hg.1	12.87	T	ELL2	elongation factor, RNA polymerase II, 2	Coding	-5.27	1.04e-06	0.0041	Alternative 5' Donor Site	0.29	T
TC09000398.hg.1	-1.59	T	DAPK1	death-associated protein kinase 1	Coding	-3.16	6.84e-05	0.0207	Cassette Exon	0.29	T
TC04000486.hg.1	19.89	T	HERC3	HECT and RLD domain containing E3 ubiquitin protein ligase 3	Coding	-9.15	0.0001	0.0272	Alternative 3' Acceptor Site	0.29	T
TC11002162.hg.1	-3.48	T	SYTL2	synaptotagmin-like 2	Coding	-4.16	0.0002	0.0299	Cassette Exon	0.29	T
TC16000660.hg.1	4.4	T	CRISPLD2	cysteine-rich secretory protein LCCL domain containing 2	Coding	-4.19	1.78e-05	0.0114	Alternative 5' Donor Site	0.29	T
TC02001556.hg.1	6.96	T	MBOAT2	membrane bound O-acyltransferase domain containing 2	Coding	-2.23	0.004	0.1317	Alternative Last Exon	0.29	T
TC02001105.hg.1	-1.05	T	COL3A1; MIR3606	collagen, type III, alpha 1; microRNA 3606	Coding	-3.13	0.0002	0.0352	Cassette Exon	0.29	T
TC06002001.hg.1	1.22	T	PPIL6	peptidylprolyl isomerase (cyclophilin)-like 6	Coding	3.48	0.0004	0.0462	Alternative 5' Donor Site	0.29	T
TC02000853.hg.1	2.36	T	TUBA3D	tubulin, alpha 3d	Coding	190.81	1.67e-05	0.0112	Cassette Exon	0.29	T
TC11000150.hg.1	3.71	T	PPFIBP2	PTPRF interacting protein, binding protein 2 (liprin beta 2)	Coding	2.42	0.0002	0.0314	Cassette Exon	0.29	T
TC09000787.hg.1	-1.08	T	COL5A1	collagen, type V, alpha 1	Coding	-4.85	6.44e-06	0.0075	Cassette Exon	0.29	T
TC03003362.hg.1	1.29	T	PHLDB2	pleckstrin homology-like domain, family B, member 2	Coding	3.88	0.0001	0.0262	Alternative 5' Donor Site	0.29	T
TC05001363.hg.1	4.47	T	PLPP1	phospholipid phosphatase 1	Coding	-3.36	0.0003	0.0422	Alternative 3' Acceptor Site	0.29	T
TC17001974.hg.1	1.18	T	CCDC57	coiled-coil domain containing 57	Coding	3.47	0.0005	0.0479	Alternative 3' Acceptor Site	0.29	T
TC01003498.hg.1	2.9	T	F5	coagulation factor V (proaccelerin, labile factor)	Coding	3.38	0.0006	0.0532	Cassette Exon	0.28	T
TC03001038.hg.1	1.03	T	LPP	LIM domain containing preferred translocation partner in lipoma	Coding	4.13	3.11e-05	0.0144	Cassette Exon	0.28	T
TC19001152.hg.1	4.88	T	ZNF812P	zinc finger protein 812, pseudogene	Coding	-3.21	0.0051	0.1469	Cassette Exon	0.28	T
TC04000503.hg.1	2.73	T	BMPR1B	bone morphogenetic protein receptor type IB	Coding	3.72	0.0002	0.0313	Cassette Exon	0.28	T
TC02000156.hg.1	-2.01	T	DPYSL5	dihydropyrimidinase-like 5	Coding	-4.91	2.28e-05	0.0128	Alternative 5' Donor Site	0.28	T
TC15001642.hg.1	2.32	T	CYP11A1	cytochrome P450, family 11, subfamily A, polypeptide 1	Coding	4.69	1.19e-05	0.0096	Alternative 5' Donor Site	0.28	T
TC06001132.hg.1	-7.34	T	TULP4	tubby like protein 4	Coding	3.81	3.52e-05	0.0153	Alternative 5' Donor Site	0.28	T
TC11001026.hg.1	8.9	T	ZBTB16	zinc finger and BTB domain containing 16	Coding	-6	5.51e-06	0.0071	Alternative 3' Acceptor Site	0.28	T
TC06002238.hg.1	-1.17	T	SYNE1	spectrin repeat containing, nuclear envelope 1	Coding	-4.04	0.001	0.0695	Cassette Exon	0.28	T
TC13000799.hg.1	8.36	T	ABCC4	ATP binding cassette subfamily C member 4	Coding	-5.37	3.42e-05	0.0151	Cassette Exon	0.28	T
TC02004967.hg.1	-1.66	T	APLF; PROKR1	aprataxin and PNKP like factor; prokineticin receptor 1	Coding	-6.76	0.0001	0.0253	Cassette Exon	0.28	T
TC03001540.hg.1	1.24	T	FRMD4B	FERM domain containing 4B	Coding	4.58	0.001	0.0681	Cassette Exon	0.28	T
TC03000844.hg.1	1.47	T	ARHGEF26	Rho guanine nucleotide exchange factor 26	Coding	3.73	2.79e-05	0.0138	Cassette Exon	0.28	T
TC01000808.hg.1	1.02	T	PRKACB	protein kinase, cAMP-dependent, catalytic, beta	Coding	4.8	1.73e-06	0.0048	Cassette Exon	0.28	T
TC01001583.hg.1	5.44	T	LAMC1	laminin, gamma 1 (formerly LAMB2)	Coding	-4.64	0.0002	0.0335	Alternative 3' Acceptor Site	0.28	T
TC03000611.hg.1	2.34	T	PLA1A	phospholipase A1 member A	Coding	2.98	5.95e-05	0.0193	Cassette Exon	0.28	T
TC02000754.hg.1	1.65	T	CFAP221	cilia and flagella associated protein 221	Coding	5.46	0.0003	0.0367	Cassette Exon	0.28	T
TC09001434.hg.1	-1.77	T	ABCA1	ATP binding cassette subfamily A member 1	Coding	-6.67	1.03e-05	0.0092	Cassette Exon	0.28	T
TC02002102.hg.1	7.24	T	DUSP2	dual specificity phosphatase 2	Coding	-6.01	6.63e-05	0.0205	Alternative 3' Acceptor Site	0.27	T
TC04001199.hg.1	1.01	T	LNX1	ligand of numb-protein X 1, E3 ubiquitin protein ligase	Coding	58.74	0.0003	0.0416	Alternative 3' Acceptor Site	0.27	T
TC0X001228.hg.1	1.02	T	BEX5	brain expressed X-linked 5	Coding	9.23	0.0004	0.0423	Alternative 3' Acceptor Site	0.27	T
TC15001234.hg.1	-1.12	T	C15orf52	chromosome 15 open reading frame 52	Coding	6.57	4.05e-05	0.0162	Alternative 3' Acceptor Site	0.27	T
TC15001107.hg.1	-1.22	T	FAM189A1	family with sequence similarity 189, member A1	Coding	-5.53	0.0001	0.0286	Cassette Exon	0.27	T
TC6_ssto_hap7000163.hg.1	-1.04	T	HLA-DRB1; HLA-DRB4	major histocompatibility complex, class II, DR beta 1; major histocompatibility complex, class II, DR beta 4	Coding	4.4	0.0003	0.0386	Alternative 5' Donor Site	0.27	T
TC11002502.hg.1	-1.57	T	KRTAP5-AS1	KRTAP5-1/KRTAP5-2 antisense RNA 1	NonCoding	-4.04	0.0003	0.0412	Alternative 5' Donor Site	0.27	T
TC19001771.hg.1	1.03	T	KLK14	kallikrein related peptidase 14	Coding	4.62	0.0003	0.0388	Alternative 5' Donor Site	0.27	T
TC02001350.hg.1	10.32	T	ACSL3	acyl-CoA synthetase long-chain family member 3	Coding	-6.31	7.94e-05	0.0222	Alternative 3' Acceptor Site	0.27	T
TC02002579.hg.1	3.54	T	ZNF385B	zinc finger protein 385B	Coding	-3.47	0.0026	0.1079	Cassette Exon	0.27	T
TC05001604.hg.1	-2.98	T	MCTP1	multiple C2 domains, transmembrane 1	Coding	-4.3	0.0004	0.0435	Cassette Exon	0.27	T
TC16000796.hg.1	1.13	T	PKMYT1	protein kinase, membrane associated tyrosine/threonine 1	Coding	5.9	2.68e-06	0.0056	Alternative 3' Acceptor Site	0.27	T
TC22000072.hg.1	2.4	T	SERPIND1	serpin peptidase inhibitor, clade D (heparin cofactor), member 1	Coding	15.41	3.65e-06	0.0062	Cassette Exon	0.27	T
TC11001389.hg.1	-1.88	T	ST5	suppression of tumorigenicity 5	Coding	-2.86	1.67e-05	0.0112	Cassette Exon	0.27	T
TC10001439.hg.1	6.91	T	KCNMA1	potassium channel, calcium activated large conductance subfamily M alpha, member 1	Coding	-4.81	3.24e-05	0.0147	Cassette Exon	0.27	T
TC19000191.hg.1	5.71	T	LDLR	low density lipoprotein receptor	Coding	-4.63	0.0004	0.0432	Alternative 3' Acceptor Site	0.27	T
TC11003444.hg.1	1.04	T	DNHD1	dynein heavy chain domain 1	Coding	7.66	1.16e-06	0.0042	Alternative 3' Acceptor Site	0.27	T
TC04001430.hg.1	-3.01	T	MANBA	mannosidase, beta A, lysosomal	Coding	2.46	0.0024	0.1041	Cassette Exon	0.27	T
TC09000515.hg.1	-1.73	T	PLPPR1	phospholipid phosphatase related 1	Coding	-3.89	2.88e-06	0.0056	Cassette Exon	0.27	T
TC01006319.hg.1	3.34	T	SH3D21	SH3 domain containing 21	Coding	5.58	6.51e-05	0.0203	Cassette Exon	0.27	T
TC01001712.hg.1	-1.37	T	MFSD4	major facilitator superfamily domain containing 4	Coding	-2.43	0.0002	0.0305	Cassette Exon	0.27	T
TC07001813.hg.1	4.33	T	CADPS2	Ca++-dependent secretion activator 2	Coding	4.52	0.0003	0.0415	Cassette Exon	0.27	T
TC03001651.hg.1	-3.41	T	CCDC80	coiled-coil domain containing 80	Coding	-4.14	4.97e-05	0.0178	Cassette Exon	0.27	T
TC07001819.hg.1	2.35	T	IQUB	IQ motif and ubiquitin domain containing	Coding	-2.96	0.0026	0.1083	Intron Retention	0.27	T
TC17000790.hg.1	3.49	T	CACNG4	calcium channel, voltage-dependent, gamma subunit 4	Coding	5.01	2.61e-05	0.0136	Cassette Exon	0.27	T
TC21000813.hg.1	-1.54	T			NonCoding	-2.77	4.42e-05	0.0168	Alternative 5' Donor Site	0.27	T
TC21000204.hg.1	3.5	T	PDE9A	phosphodiesterase 9A	Coding	-3.95	0.0002	0.0307	Alternative 5' Donor Site	0.27	T
TC04000555.hg.1	2.74	T	CYP2U1	cytochrome P450, family 2, subfamily U, polypeptide 1	Coding	-2.06	0.0008	0.0603	Cassette Exon	0.27	T
TC12001525.hg.1	1.53	T	KRT6A	keratin 6A, type II	Coding	2.77	0.0002	0.0362	Cassette Exon	0.27	T
TC02002445.hg.1	-2.1	T	NR4A2	nuclear receptor subfamily 4, group A, member 2	Coding	-8.92	1.27e-05	0.0097	Alternative 5' Donor Site	0.27	T
TC07000724.hg.1	-3.75	T	ST7; ST7-OT4; ST7-OT3	suppression of tumorigenicity 7; ST7 overlapping transcript 4; ST7 overlapping transcript 3	Coding	4	8.98e-05	0.0237	Alternative 3' Acceptor Site	0.27	T
TC07001746.hg.1	4.11	T	SLC26A3	solute carrier family 26 (anion exchanger), member 3	Coding	4.75	2.38e-05	0.013	Cassette Exon	0.26	T
TC11002205.hg.1	-3.7	T	SESN3	sestrin 3	Coding	3.96	2.3e-05	0.0129	Cassette Exon	0.26	T
TC08000275.hg.1	-1.47	T	ZNF703	zinc finger protein 703	Coding	-3.08	0.0001	0.0273	Intron Retention	0.26	T
TC12001539.hg.1	2.87	T	KRT8	keratin 8, type II	Coding	-3.72	0.0001	0.0263	Intron Retention	0.26	T
TC15000827.hg.1	2.91	T	AKAP13	A kinase (PRKA) anchor protein 13	Coding	-3.31	3.69e-05	0.0156	Cassette Exon	0.26	T
TC05000363.hg.1	3.33	T	HMGCR	3-hydroxy-3-methylglutaryl-CoA reductase	Coding	-2.65	0.0002	0.0308	Intron Retention	0.26	T
TC12000298.hg.1	4.42	T	DNM1L	dynamin 1-like	Coding	-4.65	1.4e-05	0.0101	Alternative 3' Acceptor Site	0.26	T
TC03000011.hg.1	-14.1	T	LRRN1	leucine rich repeat neuronal 1	Coding	5.66	0.0002	0.0355	Alternative 3' Acceptor Site	0.26	T
TC03002038.hg.1	3.89	T	GNB4	guanine nucleotide binding protein (G protein), beta polypeptide 4	Coding	-3.44	0.0003	0.0365	Cassette Exon	0.26	T
TC05001172.hg.1	4.59	T	ANKH	ANKH inorganic pyrophosphate transport regulator	Coding	-4.18	7.83e-05	0.0221	Alternative 5' Donor Site	0.26	T
TC08001584.hg.1	12.79	T	ATAD2	ATPase family, AAA domain containing 2	Coding	-6.46	5.1e-05	0.0179	Cassette Exon	0.26	T
TC11000544.hg.1	-1.67	T	BEST1	bestrophin 1	Coding	-5.55	0.0003	0.0413	Alternative 3' Acceptor Site	0.26	T
TC06001269.hg.1	1.96	T	MAK	male germ cell-associated kinase	Coding	3.9	0.0001	0.0272	Cassette Exon	0.26	T
TC08001080.hg.1	34.57	T	CHRNA2	cholinergic receptor, nicotinic alpha 2	Coding	2.89	0.0003	0.0377	Cassette Exon	0.26	T
TC09002906.hg.1	4.45	T	ORM2	orosomucoid 2	Coding	3.96	2.83e-06	0.0056	Cassette Exon	0.26	T
TC0X000454.hg.1	-9	T	PCDH11X	protocadherin 11 X-linked	Coding	2.86	0.0002	0.0299	Alternative 5' Donor Site	0.26	T
TC06001770.hg.1	-4.88	T	ENPP5	ectonucleotide pyrophosphatase/phosphodiesterase 5 (putative)	Coding	4.14	2.48e-05	0.0132	Alternative 3' Acceptor Site	0.26	T
TC04000548.hg.1	1.31	T	NPNT	nephronectin	Coding	4.62	0.0001	0.0249	Alternative 5' Donor Site	0.26	T
TC12001776.hg.1	-1.11	T	PPFIA2	protein tyrosine phosphatase, receptor type, f polypeptide (PTPRF), interacting protein (liprin), alpha 2	Coding	-3.47	1.31e-05	0.0098	Cassette Exon	0.26	T
TC12001429.hg.1	2.97	T	SLC38A4	solute carrier family 38, member 4	Coding	7.2	1.59e-05	0.0109	Cassette Exon	0.26	T
TC04001235.hg.1	-2.45	T			Coding	-4.19	0.0004	0.047	Cassette Exon	0.26	T
TC16001115.hg.1	-5.24	T	TOX3	TOX high mobility group box family member 3	Coding	5.26	9.03e-06	0.0087	Alternative 3' Acceptor Site	0.26	T
TC10000093.hg.1	-3.05	T	CAMK1D	calcium/calmodulin-dependent protein kinase ID	Coding	-3.18	0.0008	0.0634	Cassette Exon	0.26	T
TC01000725.hg.1	-2.03	T	CACHD1	cache domain containing 1	Coding	-4.12	0.0009	0.0646	Cassette Exon	0.26	T
TC01003754.hg.1	5.83	T	SLC41A1	solute carrier family 41 (magnesium transporter), member 1	Coding	-4.13	0.0001	0.0273	Cassette Exon	0.26	T
TC02001271.hg.1	1.32	T	XRCC5	X-ray repair complementing defective repair in Chinese hamster cells 5 (double-strand-break rejoining)	Coding	2.93	0.0003	0.0398	Cassette Exon	0.26	T
TC06000587.hg.1	1.17	T	PTCRA	pre T-cell antigen receptor alpha	Coding	3.91	0.0001	0.0284	Alternative 5' Donor Site	0.26	T
TC02002947.hg.1	1.52	T	PASK	PAS domain containing serine/threonine kinase	Coding	3.14	2.17e-05	0.0125	Cassette Exon	0.26	T
TC08001199.hg.1	2.31	T	SNAI2	snail family zinc finger 2	Coding	67.42	3.5e-06	0.0061	Cassette Exon	0.26	T
TC19002571.hg.1	1.2	T			NonCoding	6.93	6.35e-06	0.0075	Alternative 3' Acceptor Site	0.26	T
TC16000128.hg.1	-1.48	T	GLIS2	GLIS family zinc finger 2	Coding	-2.65	0.0012	0.0746	Cassette Exon	0.26	T
TC16000059.hg.1	1.09	T	TSC2	tuberous sclerosis 2	Coding	4.37	5.18e-05	0.0181	Cassette Exon	0.26	T
TC04002938.hg.1	-5.73	T	LOC285505	uncharacterized LOC285505	Coding	4.43	0.0001	0.0285	Alternative 3' Acceptor Site	0.26	T
TC05000499.hg.1	-2.33	T	C5orf30	chromosome 5 open reading frame 30	Coding	3.24	0.0005	0.0495	Cassette Exon	0.26	T
TC01006339.hg.1	-1.42	T	FCGR2C	Fc fragment of IgG, low affinity IIc, receptor for (CD32) (gene/pseudogene)	Coding	-3.68	0.0001	0.0274	Cassette Exon	0.26	T
TC11000876.hg.1	-1.36	T	PRSS23	protease, serine, 23	Coding	-2.81	0.0001	0.0284	Intron Retention	0.25	T
TC09000248.hg.1	1.56	T	FOXD4L4	forkhead box D4-like 4	Coding	3.86	1.74e-05	0.0113	Alternative 3' Acceptor Site	0.25	T
TC01000301.hg.1	2.51	T	PITHD1	PITH (C-terminal proteasome-interacting domain of thioredoxin-like) domain containing 1	Coding	-3.07	0.0067	0.1656	Intron Retention	0.25	T
TC22001457.hg.1	-1.11	T	ADORA2A	adenosine A2a receptor	Coding	-9.5	4.27e-06	0.0064	Alternative 5' Donor Site	0.25	T
TC07001124.hg.1	-5.99	T	PMS2	PMS1 homolog 2, mismatch repair system component	Coding	4.36	0.0001	0.0289	Alternative 5' Donor Site	0.25	T
TC08001433.hg.1	8.27	T	RAD54B; FSBP	RAD54 homolog B (S. cerevisiae); fibrinogen silencer binding protein	Coding	-5.05	0.0001	0.0275	Alternative 3' Acceptor Site	0.25	T
TC02002726.hg.1	3.56	T	IDH1	isocitrate dehydrogenase 1 (NADP+)	Coding	-3.18	0.0011	0.0734	Alternative 3' Acceptor Site	0.25	T
TC11000419.hg.1	1.48	T	TRIM49B	tripartite motif containing 49B	Coding	3.71	2.42e-05	0.0131	Cassette Exon	0.25	T
TC04000501.hg.1	3.09	T	PDLIM5	PDZ and LIM domain 5	Coding	-2.57	0.0004	0.0465	Intron Retention	0.25	T
TC12001215.hg.1	3.12	T	CLEC7A	C-type lectin domain family 7, member A	Coding	-2.52	0.0027	0.11	Alternative 5' Donor Site	0.25	T
TC05001389.hg.1	-1.31	T	PDE4D	phosphodiesterase 4D, cAMP-specific	Coding	-5	9e-07	0.0039	Cassette Exon	0.25	T
TC07000178.hg.1	-1.31	T	CREB5	cAMP responsive element binding protein 5	Coding	-7.85	5.18e-05	0.0181	Cassette Exon	0.25	T
TC02002055.hg.1	-1.49	T	REEP1	receptor accessory protein 1	Coding	-5.66	0.0003	0.0395	Cassette Exon	0.25	T
TC06002090.hg.1	-1.19	T	SOGA3; KIAA0408	SOGA family member 3; KIAA0408	Coding	-4.46	0.0002	0.0322	Cassette Exon	0.25	T
TC01000752.hg.1	-1.53	T	LRRC7	leucine rich repeat containing 7	Coding	-4.07	9.72e-05	0.0245	Cassette Exon	0.25	T
TC07000696.hg.1	3.94	T	CBLL1	Cbl proto-oncogene-like 1, E3 ubiquitin protein ligase	Coding	5.64	5.77e-06	0.0072	Cassette Exon	0.25	T
TC16001294.hg.1	5.3	T	CDYL2	chromodomain protein, Y-like 2	Coding	-5.11	0.0002	0.0303	Alternative 3' Acceptor Site	0.25	T
TC01000892.hg.1	3.34	T	PALMD; MIR548AA1	palmdelphin; microRNA 548aa-1	Coding	3.23	0.0039	0.1298	Cassette Exon	0.25	T
TC04001730.hg.1	5.63	T	AADAT	aminoadipate aminotransferase	Coding	-4.91	1.51e-06	0.0046	Alternative 3' Acceptor Site	0.25	T
TC04000059.hg.1	-1.13	T	NSG1	neuron specific gene family member 1	Coding	-3.1	0.0001	0.0271	Cassette Exon	0.25	T
TC15001593.hg.1	1.13	T	ITGA11	integrin alpha 11	Coding	3.93	0.0008	0.0603	Cassette Exon	0.25	T
TC0X000214.hg.1	-1.51	T			Coding	-5.35	0.0002	0.0309	Cassette Exon	0.25	T
TC09002907.hg.1	3.32	T	ORM1	orosomucoid 1	Coding	5.73	2.66e-05	0.0137	Cassette Exon	0.25	T
TC0Y000021.hg.1	-7.85	T	PCDH11Y; PCDH11X	protocadherin 11 Y-linked; protocadherin 11 X-linked	Coding	8.82	0.0002	0.0301	Alternative 3' Acceptor Site	0.25	T
TC0X000101.hg.1	5.66	T	SMS	spermine synthase	Coding	-6.48	3.02e-05	0.0142	Cassette Exon	0.25	T
TC16000190.hg.1	-5.42	T	C16orf45	chromosome 16 open reading frame 45	Coding	5.55	1.23e-06	0.0043	Alternative 3' Acceptor Site	0.25	T
TC15001546.hg.1	-1.73	T	DAPK2	death-associated protein kinase 2	Coding	-3.62	9.46e-05	0.0242	Cassette Exon	0.25	T
TC01002314.hg.1	-7.43	T	CAMK2N1	calcium/calmodulin-dependent protein kinase II inhibitor 1	Coding	-5.68	1.89e-05	0.0117	Alternative 5' Donor Site	0.25	T
TC01000672.hg.1	1.64	T			Coding	6.19	7.93e-05	0.0222	Cassette Exon	0.25	T
TC05000826.hg.1	6.23	T	HMGXB3	HMG box domain containing 3	Coding	-4.59	9.14e-05	0.0239	Alternative 3' Acceptor Site	0.25	T
TC18000273.hg.1	-6.95	T	COLEC12	collectin sub-family member 12	Coding	4.93	3.2e-06	0.0058	Cassette Exon	0.25	T
TC05000084.hg.1	18.5	T	FAM105A	family with sequence similarity 105, member A	Coding	-3.54	4.72e-05	0.0174	Cassette Exon	0.25	T
TC16001291.hg.1	14.17	T	MAF	v-maf avian musculoaponeurotic fibrosarcoma oncogene homolog	Coding	2.35	2.22e-05	0.0127	Cassette Exon	0.25	T
TC06001755.hg.1	2.28	T	MRPS18A	mitochondrial ribosomal protein S18A	Coding	-2.3	0.0002	0.0306	Intron Retention	0.25	T
TC02000720.hg.1	-3.51	T	IL1RN	interleukin 1 receptor antagonist	Coding	3.25	0.0001	0.0263	Cassette Exon	0.25	T
TC10002951.hg.1	-1.51	T	SLIT1	slit guidance ligand 1	Coding	-3.2	0.0007	0.0588	Cassette Exon	0.25	T
TC11001153.hg.1	-2.23	T	PKNOX2	PBX/knotted 1 homeobox 2	Coding	3	1.88e-05	0.0116	Cassette Exon	0.24	T
TC04000833.hg.1	-7.65	T	TLL1	tolloid like 1	Coding	4.39	6.08e-05	0.0196	Alternative 3' Acceptor Site	0.24	T
TC02002317.hg.1	3.74	T	POTEF	POTE ankyrin domain family, member F	Coding	-5.4	0.0001	0.0272	Cassette Exon	0.24	T
TC15000808.hg.1	-2.22	T	GOLGA6L3	golgin A6 family-like 3	Coding	-3	0.0002	0.0302	Intron Retention	0.24	T
TC11002277.hg.1	-2.06	T	COLCA1	colorectal cancer associated 1	Coding	2.27	0.0002	0.0326	Cassette Exon	0.24	T
TC09000695.hg.1	-2.01	T	SPTAN1	spectrin, alpha, non-erythrocytic 1	Coding	2.5	0.0003	0.0414	Intron Retention	0.24	T
TC01004489.hg.1	1.17	T			NonCoding	4.94	6.75e-05	0.0206	Alternative 5' Donor Site	0.24	T
TC04000253.hg.1	1.3	T	UCHL1	ubiquitin C-terminal hydrolase L1	Coding	6.53	0.0019	0.0923	Cassette Exon	0.24	T
TC06000856.hg.1	-1.54	T	SOBP	sine oculis binding protein homolog	Coding	-3.86	0.0046	0.141	Cassette Exon	0.24	T
TC01001399.hg.1	-1.29	T	FCGR2A; FCGR2C	Fc fragment of IgG, low affinity IIa, receptor (CD32); Fc fragment of IgG, low affinity IIc, receptor for (CD32) (gene/pseudogene)	Coding	-3.55	9.4e-06	0.0087	Cassette Exon	0.24	T
TC04002081.hg.1	1.49	T	LINC01094	long intergenic non-protein coding RNA 1094	NonCoding	5.51	2.07e-05	0.0122	Alternative 5' Donor Site	0.24	T
TC08000512.hg.1	6	T	ZBTB10	zinc finger and BTB domain containing 10	Coding	-5.18	5.06e-05	0.0179	Alternative 3' Acceptor Site	0.24	T
TC01002564.hg.1	1.57	T	SCMH1	sex comb on midleg homolog 1 (Drosophila)	Coding	3.99	0.0002	0.035	Cassette Exon	0.24	T
TC15002801.hg.1	-1.16	T	CLK3	CDC like kinase 3	Coding	-3.28	0.0037	0.1271	Cassette Exon	0.24	T
TC01002694.hg.1	4.87	T	DHCR24	24-dehydrocholesterol reductase	Coding	-3.71	0.0002	0.0333	Alternative 3' Acceptor Site	0.24	T
TC10000177.hg.1	9.31	T	GPR158	G protein-coupled receptor 158	Coding	-6.11	5.47e-06	0.0071	Cassette Exon	0.24	T
TC05000005.hg.1	-1.06	T	AHRR; PDCD6	aryl-hydrocarbon receptor repressor; programmed cell death 6	Coding	3.71	3.18e-05	0.0146	Alternative 5' Donor Site	0.24	T
TC16000328.hg.1	2.97	T	MAZ	MYC-associated zinc finger protein (purine-binding transcription factor)	Coding	-2.49	0.0002	0.0343	Intron Retention	0.24	T
TC01003484.hg.1	4.23	T	MPC2	mitochondrial pyruvate carrier 2	Coding	-3.18	4.54e-05	0.017	Alternative 3' Acceptor Site	0.24	T
TC07001355.hg.1	2.61	T	IGFBP3	insulin like growth factor binding protein 3	Coding	2.96	0.0013	0.079	Intron Retention	0.24	T
TC03000642.hg.1	-1.44	T	KALRN	kalirin, RhoGEF kinase	Coding	-4.02	0.0002	0.0319	Cassette Exon	0.24	T
TC09002918.hg.1	-3.8	T	STRBP	spermatid perinuclear RNA binding protein	Coding	3.94	6.57e-05	0.0204	Cassette Exon	0.24	T
TC14000433.hg.1	-3.84	T	SIPA1L1	signal-induced proliferation-associated 1 like 1	Coding	4.34	0.0029	0.1122	Cassette Exon	0.24	T
TC12000958.hg.1	-2.75	T	RNF34	ring finger protein 34, E3 ubiquitin protein ligase	Coding	3.06	3.8e-05	0.0158	Alternative 3' Acceptor Site	0.24	T
TC04000439.hg.1	1.69	T	LINC01094	long intergenic non-protein coding RNA 1094	Coding	5.04	0.0001	0.0268	Alternative 5' Donor Site	0.24	T
TC05000168.hg.1	-1.08	T	WDR70	WD repeat domain 70	Coding	-3.21	0.0003	0.0398	Cassette Exon	0.24	T
TC01002763.hg.1	-2	T	WLS	wntless Wnt ligand secretion mediator	Coding	2	0.0003	0.0396	Cassette Exon	0.24	T
TC02000046.hg.1	-3.42	T	ASAP2	ArfGAP with SH3 domain, ankyrin repeat and PH domain 2	Coding	4.65	0.0003	0.0366	Cassette Exon	0.24	T
TC10001338.hg.1	-1.71	T	CTNNA3	catenin (cadherin-associated protein), alpha 3	Coding	-3.17	0.0003	0.0385	Cassette Exon	0.24	T
TC10001486.hg.1	4.1	T	GLUD1	glutamate dehydrogenase 1	Coding	-3.64	7.97e-06	0.0083	Alternative 3' Acceptor Site	0.24	T
TC01001831.hg.1	-2.5	T	FAM177B	family with sequence similarity 177, member B	Coding	-4.74	5.66e-05	0.0188	Cassette Exon	0.24	T
TC01001373.hg.1	1.08	T	LY9	lymphocyte antigen 9	Coding	2.91	0.0063	0.1608	Intron Retention	0.24	T
TC11000866.hg.1	-3.93	T	CCDC83	coiled-coil domain containing 83	Coding	-3.33	0.0003	0.0365	Cassette Exon	0.24	T
TC04002103.hg.1	3.98	T	FAM13A-AS1	FAM13A antisense RNA 1	NonCoding	-3.36	0.0005	0.0476	Alternative 5' Donor Site	0.23	T
TC03001692.hg.1	4.08	T	HGD	homogentisate 1,2-dioxygenase	Coding	-5.83	0.0003	0.0395	Alternative 3' Acceptor Site	0.23	T
TC18000035.hg.1	7.49	T	PTPRM	protein tyrosine phosphatase, receptor type, M	Coding	2.46	0.0002	0.036	Cassette Exon	0.23	T
TC11001814.hg.1	18.5	T	GLYATL2	glycine-N-acyltransferase-like 2	Coding	-10.03	0.0001	0.0264	Cassette Exon	0.23	T
TC04001589.hg.1	9.93	T	CLGN	calmegin	Coding	-9.05	3.37e-06	0.006	Alternative 3' Acceptor Site	0.23	T
TC05000825.hg.1	2.46	T	SLC26A2	solute carrier family 26 (anion exchanger), member 2	Coding	2.71	4.32e-05	0.0167	Cassette Exon	0.23	T
TC16000841.hg.1	-1.43	T	C16orf89	chromosome 16 open reading frame 89	Coding	-3.27	3.69e-05	0.0156	Cassette Exon	0.23	T
TC11000893.hg.1	17.24	T	TRIM49D2; TRIM49D1	tripartite motif containing 49D2; tripartite motif containing 49D1	Coding	-9.57	9.09e-06	0.0087	Alternative 5' Donor Site	0.23	T
TC06002062.hg.1	-20.28	T	MAN1A1	mannosidase, alpha, class 1A, member 1	Coding	4.11	2.66e-06	0.0056	Alternative 5' Donor Site	0.23	T
TC01004681.hg.1	-3.61	T			NonCoding	3.63	0.0001	0.0248	Alternative 3' Acceptor Site	0.23	T
TC11001017.hg.1	1.91	T	TTC12	tetratricopeptide repeat domain 12	Coding	3.03	8.06e-05	0.0224	Cassette Exon	0.23	T
TC12001523.hg.1	1.8	T	KRT6B	keratin 6B, type II	Coding	3.22	2.69e-05	0.0137	Cassette Exon	0.23	T
TC03000584.hg.1	-3.44	T	GRAMD1C	GRAM domain containing 1C	Coding	-2.55	0.0003	0.0376	Cassette Exon	0.23	T
TC08001351.hg.1	2.45	T	HEY1	hes-related family bHLH transcription factor with YRPW motif 1	Coding	4	1.17e-05	0.0095	Cassette Exon	0.23	T
TC01001731.hg.1	3.92	T	PFKFB2	6-phosphofructo-2-kinase/fructose-2,6-biphosphatase 2	Coding	-4.62	4.32e-05	0.0167	Cassette Exon	0.23	T
TC0X000538.hg.1	3.23	T	TMEM164	transmembrane protein 164	Coding	3.38	2.26e-06	0.0055	Cassette Exon	0.23	T
TC01003652.hg.1	1.79	T	GLRX2	glutaredoxin 2	Coding	3.9	0.0003	0.0378	Cassette Exon	0.23	T
TC08000173.hg.1	-1.44	T	SORBS3	sorbin and SH3 domain containing 3	Coding	-4.39	3.24e-05	0.0147	Cassette Exon	0.23	T
TC07001582.hg.1	5.97	T	STEAP4	STEAP family member 4	Coding	5.52	1.48e-05	0.0105	Alternative 5' Donor Site	0.23	T
TC13000566.hg.1	-1.32	T	SPG20	spastic paraplegia 20 (Troyer syndrome)	Coding	-2.56	0.0003	0.0422	Cassette Exon	0.23	T
TC22000890.hg.1	-1.37	T	CERK	ceramide kinase	Coding	-3.6	0.0004	0.0465	Cassette Exon	0.23	T
TC22000046.hg.1	1.41	T	CDC45	cell division cycle 45	Coding	3.87	0.0001	0.0282	Alternative 3' Acceptor Site	0.23	T
TC01002616.hg.1	-2.57	T	PIK3R3	phosphoinositide-3-kinase, regulatory subunit 3 (gamma)	Coding	2.99	5.2e-05	0.0181	Alternative 3' Acceptor Site	0.23	T
TC09001113.hg.1	-1.37	T	ANKRD20A3; ANKRD20A2	ankyrin repeat domain 20 family, member A3; ankyrin repeat domain 20 family, member A2	Coding	-2.58	0.0002	0.0312	Cassette Exon	0.23	T
TC04000214.hg.1	4.93	T	TBC1D1	TBC1 (tre-2/USP6, BUB2, cdc16) domain family, member 1	Coding	-2.7	0.0002	0.0345	Cassette Exon	0.23	T
TC11002180.hg.1	1.44	T	TRIM49	tripartite motif containing 49	Coding	4.5	0.0041	0.1325	Cassette Exon	0.23	T
TC01001705.hg.1	-1.16	T	CNTN2	contactin 2 (axonal)	Coding	-5.08	0.0008	0.0615	Cassette Exon	0.23	T
TC07001559.hg.1	4.1	T	SEMA3C	sema domain, immunoglobulin domain (Ig), short basic domain, secreted, (semaphorin) 3C	Coding	-4.1	2.98e-05	0.0142	Cassette Exon	0.23	T
TC03002639.hg.1	-1.33	T			NonCoding	-3.59	7.66e-05	0.0218	Alternative 5' Donor Site	0.23	T
TC20000023.hg.1	-1.18	T	TGM3	transglutaminase 3	Coding	-2.73	9.46e-05	0.0242	Alternative 3' Acceptor Site	0.23	T
TC11001407.hg.1	-2.63	T	SBF2	SET binding factor 2	Coding	3.49	0.0001	0.0254	Alternative 5' Donor Site	0.23	T
TC09000916.hg.1	1.26	T	NFIB	nuclear factor I/B	Coding	2.83	0.0005	0.0479	Cassette Exon	0.23	T
TC12001890.hg.1	4.99	T	IGF1	insulin-like growth factor 1 (somatomedin C)	Coding	7.85	0.0012	0.0752	Alternative 5' Donor Site	0.23	T
TC03001969.hg.1	-12.39	T	SLITRK3	SLIT and NTRK-like family, member 3	Coding	6.99	0.0007	0.0598	Alternative 3' Acceptor Site	0.23	T
TC11000895.hg.1	1.16	T	TRIM49C; TRIM49	tripartite motif containing 49C; tripartite motif containing 49	Coding	4.78	0.0037	0.126	Cassette Exon	0.23	T
TC05001316.hg.1	3.62	T	HMGCS1	3-hydroxy-3-methylglutaryl-CoA synthase 1 (soluble)	Coding	-3.48	0.0003	0.0403	Alternative 5' Donor Site	0.23	T
TC01001435.hg.1	-1.67	T	PBX1	pre-B-cell leukemia homeobox 1	Coding	-3.47	4.32e-05	0.0167	Alternative 5' Donor Site	0.23	T
TC11002182.hg.1	14.91	T	TRIM49D2; TRIM49D1	tripartite motif containing 49D2; tripartite motif containing 49D1	Coding	5.73	3.35e-07	0.0028	Cassette Exon	0.23	T
TC07001377.hg.1	-1.56	T	COBL	cordon-bleu WH2 repeat protein	Coding	-3.24	0.0003	0.0385	Alternative 3' Acceptor Site	0.23	T
TC09001115.hg.1	-1.1	T	LOC642929	general transcription factor II, i pseudogene	Coding	-4.62	4.27e-06	0.0064	Alternative 3' Acceptor Site	0.23	T
TC01001670.hg.1	-1.4	T	ELF3	E74-like factor 3 (ets domain transcription factor, epithelial-specific )	Coding	-2.96	0.0001	0.0288	Alternative 5' Donor Site	0.23	T
TC11001793.hg.1	3.05	T	SLC43A1	solute carrier family 43 (amino acid system L transporter), member 1	Coding	-3.17	0.0002	0.0291	Cassette Exon	0.23	T
TC02000572.hg.1	-1.96	T	KCNIP3	Kv channel interacting protein 3, calsenilin	Coding	-2.77	0.0046	0.1402	Cassette Exon	0.22	T
TC13000361.hg.1	-3.91	T	ZIC2	Zic family member 2	Coding	2.72	0.0314	0.3182	Alternative 3' Acceptor Site	0.22	T
TC01003040.hg.1	1.18	T	SPAG17	sperm associated antigen 17	Coding	3.79	0.0067	0.1651	Cassette Exon	0.22	T
TC08002591.hg.1	-1.82	T	PPP2R2A	protein phosphatase 2, regulatory subunit B, alpha	Coding	-2.9	0.0002	0.0327	Cassette Exon	0.22	T
TC06000621.hg.1	1.11	T	RUNX2	runt-related transcription factor 2	Coding	4.44	0.0004	0.0462	Alternative 5' Donor Site	0.22	T
TC11001027.hg.1	1.58	T	NNMT	nicotinamide N-methyltransferase	Coding	3.44	0.0003	0.0384	Alternative 3' Acceptor Site	0.22	T
TC02001139.hg.1	3.97	T	SLC39A10	solute carrier family 39 (zinc transporter), member 10	Coding	-2.11	0.009	0.1885	Cassette Exon	0.22	T
TC01000475.hg.1	1.48	T	DNALI1	dynein, axonemal, light intermediate chain 1	Coding	7.57	0.0005	0.0482	Cassette Exon	0.22	T
TC09000851.hg.1	2.08	T	ARRDC1	arrestin domain containing 1	Coding	2.43	0.0015	0.0844	Cassette Exon	0.22	T
TC07001724.hg.1	3.04	T	ORC5	origin recognition complex subunit 5	Coding	-2.24	0.0039	0.1294	Cassette Exon	0.22	T
TC01000848.hg.1	1.09	T	BRDT	bromodomain, testis-specific	Coding	3.06	0.0003	0.042	Cassette Exon	0.22	T
TC15000306.hg.1	3.11	T	NUSAP1	nucleolar and spindle associated protein 1	Coding	-3.57	0.0002	0.0299	Alternative 3' Acceptor Site	0.22	T
TC15001761.hg.1	9.11	T	HOMER2	homer scaffolding protein 2	Coding	-8.16	4.41e-06	0.0065	Cassette Exon	0.22	T
TC12001170.hg.1	1.58	T	SLC2A3	solute carrier family 2 (facilitated glucose transporter), member 3	Coding	10.06	4.82e-05	0.0175	Cassette Exon	0.22	T
TC03001630.hg.1	2.98	T	IFT57	intraflagellar transport 57	Coding	-3.91	0.0002	0.0347	Alternative 3' Acceptor Site	0.22	T
TC08000769.hg.1	1.32	T	TG	thyroglobulin	Coding	3.45	0.0016	0.0864	Cassette Exon	0.22	T
TC10000586.hg.1	-1.66	T	NRG3	neuregulin 3	Coding	-4.14	3.59e-05	0.0154	Cassette Exon	0.22	T
TC13000150.hg.1	-3.57	T	DGKH	diacylglycerol kinase, eta	Coding	3.53	4.97e-05	0.0178	Cassette Exon	0.22	T
TC10002062.hg.1	1.48	T			NonCoding	3.81	0.0001	0.0268	Cassette Exon	0.22	T
TC09000889.hg.1	1.14	T	RLN2	relaxin 2	Coding	-2.3	0.0006	0.053	Cassette Exon	0.21	T
TC19001754.hg.1	21.13	T	C19orf48	chromosome 19 open reading frame 48	Coding	-4.69	0.0002	0.0327	Cassette Exon	0.21	T
TC03000204.hg.1	-7.24	T	MYRIP	myosin VIIA and Rab interacting protein	Coding	8.06	1.04e-05	0.0092	Cassette Exon	0.21	T
TC01000631.hg.1	-1.2	T	OSBPL9	oxysterol binding protein-like 9	Coding	3.33	0.0002	0.0342	Alternative 3' Acceptor Site	0.21	T
TC0X001103.hg.1	2.28	T	OPHN1	oligophrenin 1	Coding	-2.3	0.0015	0.0842	Alternative 3' Acceptor Site	0.21	T
TC22000476.hg.1	-1.93	T	BID	BH3 interacting domain death agonist	Coding	2.06	0.0007	0.0592	Alternative 3' Acceptor Site	0.21	T
TC05001714.hg.1	1.52	T	LOX	lysyl oxidase	Coding	3.19	0.0003	0.04	Cassette Exon	0.21	T
TC03001047.hg.1	-1.42	T	IL1RAP	interleukin 1 receptor accessory protein	Coding	-2.77	0.0004	0.0435	Cassette Exon	0.21	T
TC22000667.hg.1	-1.49	T	PIK3IP1	phosphoinositide-3-kinase interacting protein 1	Coding	-2.6	0.0004	0.047	Cassette Exon	0.21	T
TC04000371.hg.1	1.18	T	UGT2B7	UDP glucuronosyltransferase 2 family, polypeptide B7	Coding	4.18	0.0001	0.0271	Mutually Exclusive Exons	0.21	T
TC05000368.hg.1	2.75	T	IQGAP2	IQ motif containing GTPase activating protein 2	Coding	-2.87	0.0002	0.0301	Alternative 3' Acceptor Site	0.21	T
TC09001293.hg.1	2.87	T	ZCCHC6	zinc finger, CCHC domain containing 6	Coding	5.86	0.0185	0.255	Alternative 3' Acceptor Site	0.21	T
TC04000487.hg.1	4.89	T	FAM13A-AS1	FAM13A antisense RNA 1	Coding	-3.15	9.18e-05	0.024	Cassette Exon	0.21	T
TC09002520.hg.1	-1.14	T			NonCoding	-4.45	6.59e-06	0.0076	Alternative 3' Acceptor Site	0.21	T
TC04000396.hg.1	3.91	T	SLC4A4	solute carrier family 4 (sodium bicarbonate cotransporter), member 4	Coding	-3.3	0.0001	0.0253	Cassette Exon	0.21	T
TC03001966.hg.1	-27.84	T	SI	sucrase-isomaltase (alpha-glucosidase)	Coding	2.75	0.0005	0.0513	Cassette Exon	0.21	T
TC15000695.hg.1	-2.32	T	NEIL1	nei-like DNA glycosylase 1	Coding	-2.88	0.0017	0.0891	Intron Retention	0.21	T
TC01001717.hg.1	1.38	T	FAM72A; FAM72D; FAM72C; FAM72B	family with sequence similarity 72, member A; family with sequence similarity 72, member D; family with sequence similarity 72, member C; family with sequence similarity 72, member B	Coding	-2.77	0.0001	0.0276	Cassette Exon	0.21	T
TC20001205.hg.1	1.2	T	SRC	SRC proto-oncogene, non-receptor tyrosine kinase	NonCoding	3.2	2.81e-05	0.0138	Cassette Exon	0.21	T
TC09002905.hg.1	-8.26	T	NIPSNAP3A	nipsnap homolog 3A (C. elegans)	Coding	3.33	0.0006	0.0537	Alternative 3' Acceptor Site	0.21	T
TC21000363.hg.1	2.45	T	CLDN8	claudin 8	Coding	5.09	0.0021	0.0982	Intron Retention	0.21	T
TC11000066.hg.1	-1.08	T	KCNQ1	potassium channel, voltage gated KQT-like subfamily Q, member 1	Coding	4.23	4.31e-05	0.0167	Cassette Exon	0.21	T
TC08001396.hg.1	-7.68	T	MMP16	matrix metallopeptidase 16 (membrane-inserted)	Coding	4.71	0.0021	0.0984	Alternative 5' Donor Site	0.21	T
TC11000201.hg.1	2.92	T	PARVA	parvin, alpha	Coding	-3.57	0.0002	0.0327	Cassette Exon	0.21	T
TC12000334.hg.1	-2.13	T	PCED1B	PC-esterase domain containing 1B	Coding	-4.08	0.0001	0.0271	Cassette Exon	0.21	T
TC03000131.hg.1	2.34	T	RARB	retinoic acid receptor, beta	Coding	2.86	0.0005	0.0477	Cassette Exon	0.21	T
TC02002479.hg.1	-4.04	T	GCG	glucagon	Coding	3.34	9.08e-05	0.0238	Alternative 3' Acceptor Site	0.21	T
TC14000868.hg.1	2.72	T	POTEM; POTEG	POTE ankyrin domain family, member M; POTE ankyrin domain family, member G	Coding	-3.65	0.0004	0.0424	Cassette Exon	0.21	T
TC22000948.hg.1	-1.03	T			NonCoding	-5.85	0.01	0.1969	Alternative 3' Acceptor Site	0.21	T
TC11002410.hg.1	-1.31	T	SIAE	sialic acid acetylesterase	Coding	5.48	0.0018	0.091	Alternative 5' Donor Site	0.21	T
TC14001036.hg.1	3.18	T	NFKBIA	nuclear factor of kappa light polypeptide gene enhancer in B-cells inhibitor, alpha	Coding	-2.97	5.77e-06	0.0072	Alternative 3' Acceptor Site	0.21	T
TC02002504.hg.1	8.17	T	STK39	serine threonine kinase 39	Coding	-3.25	0.0001	0.0262	Cassette Exon	0.21	T
TC02001126.hg.1	3.23	T	MYO1B	myosin IB	Coding	-3.32	0.0002	0.0327	Alternative 3' Acceptor Site	0.21	T
TC10000047.hg.1	-1.9	T	NET1	neuroepithelial cell transforming 1	Coding	2.55	3.31e-05	0.0149	Cassette Exon	0.21	T
TC01003977.hg.1	-1.24	T	PCNXL2	pecanex-like 2 (Drosophila)	Coding	2.86	0.0004	0.0472	Cassette Exon	0.21	T
TC06001838.hg.1	-2.56	T	GUSBP1; LINC00680; GUSBP4	glucuronidase, beta pseudogene 1; long intergenic non-protein coding RNA 680; glucuronidase, beta pseudogene 4	Coding	-2.63	4.14e-05	0.0164	Intron Retention	0.2	T
TC15002784.hg.1	1.25	T	SNRPN; SNURF	small nuclear ribonucleoprotein polypeptide N; SNRPN upstream reading frame	Coding	3.74	0.0001	0.0289	Cassette Exon	0.2	T
TC11002739.hg.1	1.29	T	ERV9-1	endogenous retrovirus group 9, member 1	NonCoding	4.5	0.0003	0.0383	Alternative 5' Donor Site	0.2	T
TC03000892.hg.1	-2.84	T	SERPINI1	serpin peptidase inhibitor, clade I (neuroserpin), member 1	Coding	-2.94	0.0002	0.0363	Cassette Exon	0.2	T
TC12002531.hg.1	1.92	T	RMST	rhabdomyosarcoma 2 associated transcript (non-protein coding)	NonCoding	4.55	0.0003	0.0409	Alternative 5' Donor Site	0.2	T
TC06000836.hg.1	-3.68	T	GRIK2	glutamate receptor, ionotropic, kainate 2	Coding	2.11	0.0007	0.0574	Cassette Exon	0.2	T
TC07002035.hg.1	-1.49	T	SMARCD3	SWI/SNF related, matrix associated, actin dependent regulator of chromatin, subfamily d, member 3	Coding	-2.64	0.0001	0.0269	Cassette Exon	0.2	T
TC03001979.hg.1	-1.28	T	MECOM	MDS1 and EVI1 complex locus	Coding	-4.54	0.0002	0.0338	Cassette Exon	0.2	T
TC11002262.hg.1	2.9	T	SLC35F2	solute carrier family 35, member F2	Coding	7.7	0.0189	0.2578	Alternative 3' Acceptor Site	0.2	T
TC10002654.hg.1	-3.25	T			NonCoding	3.26	9.84e-05	0.0246	Alternative 3' Acceptor Site	0.2	T
TC05000855.hg.1	-1.21	T	LARP1	La ribonucleoprotein domain family, member 1	Coding	-2.6	0.0025	0.1058	Cassette Exon	0.2	T
TC07000207.hg.1	1.07	T	AVL9	AVL9 homolog (S. cerevisiase)	Coding	5.06	0.0047	0.1421	Alternative 3' Acceptor Site	0.2	T
TC16000099.hg.1	-1.08	T	IL32	interleukin 32	Coding	-2.57	0.0008	0.0632	Cassette Exon	0.2	T
TC03001770.hg.1	3.61	T	EFCAB12	EF-hand calcium binding domain 12	Coding	-3.21	8.67e-05	0.0233	Cassette Exon	0.2	T
TC17001923.hg.1	-1.98	T	CEP295NL; TIMP2	CEP295 N-terminal like; TIMP metallopeptidase inhibitor 2	Coding	2.78	0.0002	0.0358	Alternative 3' Acceptor Site	0.2	T
TC02001570.hg.1	3.4	T	ODC1	ornithine decarboxylase 1	Coding	-3.29	0.0003	0.0365	Alternative 3' Acceptor Site	0.2	T
TC03001357.hg.1	-1.03	T	LTF	lactotransferrin	Coding	-2.67	9.05e-06	0.0087	Cassette Exon	0.2	T
TC02000725.hg.1	1.88	T	CBWD1; CBWD2	COBW domain containing 1; COBW domain containing 2	Coding	2.11	0.0002	0.0362	Cassette Exon	0.2	T
TC12002077.hg.1	1	T	HCAR1	hydroxycarboxylic acid receptor 1	Coding	-1.07	0.7444				F
TC12002058.hg.1	1.01	T	C12orf43	chromosome 12 open reading frame 43	Coding	-1.03	0.5574	0.8772			T
TC12002144.hg.1	1.04	T			Coding	1	1	1			T
TC12002053.hg.1	1.19	T			Coding	1.02	0.577	0.8858			T
TC12002080.hg.1	1.07	T	VPS37B	vacuolar protein sorting 37 homolog B (S. cerevisiae)	Coding	-1.17	0.082	0.4634			T
TC12002114.hg.1	1.05	F	LOC101927616	uncharacterized LOC101927616	Coding	-1.07	0.5593				F
TC12002079.hg.1	1.02	T	HCAR3	hydroxycarboxylic acid receptor 3	Coding	1.01	0.6916	0.9317			T
TC12002145.hg.1	1.16	T			Coding	1	1	1			T
TC12002081.hg.1	-1.08	T	ABCB9	ATP binding cassette subfamily B member 9	Coding	-1.03	0.8817				F
TC12002078.hg.1	1.05	T	HCAR2	hydroxycarboxylic acid receptor 2	Coding	-1.01	0.8055	0.9688			T
TC12002158.hg.1	-1.02	T			Coding	1	1	1			T
TC12002075.hg.1	-1.15	T			Coding	1	1	1			T
TC12002157.hg.1	1.09	T			Coding	1	1	1			T
TC12002067.hg.1	-1.07	T			Coding	1.09	0.1205				F
TC12002155.hg.1	-1.03	T	ANKLE2	ankyrin repeat and LEM domain containing 2	Coding	1.09	0.412	0.8022			T
TC12002068.hg.1	-1.54	T			Coding	1.26	0.0138				F
TC12002070.hg.1	1.15	F	IL31	interleukin 31	Coding	-1.31	0.1889				F
TC12002154.hg.1	-1.04	T			Coding	1	1	1			T
TC12002072.hg.1	-1.05	T			Coding	-1.08	0.8569	0.9842			T
TC12002153.hg.1	1.17	T	POLE	polymerase (DNA directed), epsilon, catalytic subunit	Coding	1.24	0.4095	0.8006			T
TC12002152.hg.1	1.04	T	LRCOL1	leucine rich colipase-like 1	Coding	1.11	0.16	0.5884			T
TC12002064.hg.1	-1.06	T	MORN3	MORN repeat containing 3	Coding	-1.05	0.8964	0.9948			T
TC12002151.hg.1	-1.08	T			Coding	1	1	1			T
TC12002076.hg.1	-1.08	T	RSRC2	arginine/serine-rich coiled-coil 2	Coding	1.41	0.0627				F
TC12002115.hg.1	1.17	T			Coding	1	1	1			T
TC12002150.hg.1	1	T	GALNT9	polypeptide N-acetylgalactosaminyltransferase 9	Coding	-1.02	0.9152				F
TC12002149.hg.1	1.13	T	LOC100996246	uncharacterized LOC100996246	Coding	-1.03	0.7243				F
TC12002073.hg.1	1.03	T	CLIP1	CAP-GLY domain containing linker protein 1	Coding	1.22	0.4658				F
TC12002074.hg.1	-1.23	T	ZCCHC8	zinc finger, CCHC domain containing 8	Coding	-1.31	0.0394	0.3495			T
TC12002148.hg.1	1	T	DDX51	DEAD (Asp-Glu-Ala-Asp) box polypeptide 51	Coding	1.28	0.7375	0.9476			T
TC12002062.hg.1	-1.17	T	ANAPC5	anaphase promoting complex subunit 5	Coding	1.12	0.6302				F
TC12002061.hg.1	1.58	T	CAMKK2	calcium/calmodulin-dependent protein kinase kinase 2, beta	Coding	1.54	0.0648	0.4247			T
TC12002147.hg.1	1.1	T			Coding	-1.01	0.6669	0.9222			T
TC12002060.hg.1	-1.02	T			Coding	1.05	0.2699	0.7018			T
TC12002059.hg.1	1.06	T	OASL	2-5-oligoadenylate synthetase-like	Coding	-1.12	0.396				F
TC12002146.hg.1	1.1	T			Coding	1.29	0.6235	0.9052			T
TC12002063.hg.1	-1.13	T	KDM2B	lysine (K)-specific demethylase 2B	Coding	-1.22	0.7837	0.9622			T
TC12002066.hg.1	1.05	T	HPD	4-hydroxyphenylpyruvate dioxygenase	Coding	1.09	0.2619	0.6949			T
TC12002087.hg.1	-1.07	T	SBNO1	strawberry notch homolog 1 (Drosophila)	Coding	1.15	0.0388	0.3475			T
TC12002082.hg.1	1.02	T	PITPNM2	phosphatidylinositol transfer protein, membrane-associated 2	Coding	-1.01	0.5402	0.8694			T
TC12002128.hg.1	-1.03	T	LOC100190940	uncharacterized LOC100190940	Coding	1.04	0.589				F
TC12002097.hg.1	1.04	T	SCARB1	scavenger receptor class B, member 1	Coding	-1.23	0.167				F
TC12002127.hg.1	1.08	T			Coding	-1.02	0.5154	0.8577			T
TC12002098.hg.1	-1.07	T			Coding	1.05	0.2956	0.7228			T
TC12002126.hg.1	-1.09	T			Coding	-1.02	0.6651				F
TC12002125.hg.1	1.09	F			Coding	-1.06	0.2115				F
TC12002124.hg.1	1.03	T	TMEM132D	transmembrane protein 132D	Coding	-1.01	0.4743				F
TC12002123.hg.1	-1.01	T			Coding	1	1	1			T
TC12002099.hg.1	1.03	T	UBB; UBC; RPS27A	ubiquitin B; ubiquitin C; ribosomal protein S27a	Coding	1.1	0.6863	0.9297			T
TC12002122.hg.1	1.1	T	SLC15A4	solute carrier family 15 (oligopeptide transporter), member 4	Coding	1.48	0.0592	0.41			T
TC12002100.hg.1	3.24	T			Coding	1	1	1			T
TC12002121.hg.1	1.03	F			Coding	1	1				T
TC12002101.hg.1	-1.18	T			Coding	1	1	1			T
TC12002129.hg.1	-1	T	FZD10-AS1	FZD10 antisense RNA 1 (head to head)	Coding	-1.13	0.043				F
TC12002055.hg.1	-1.17	T	SPPL3	signal peptide peptidase like 3	Coding	1.05	0.8264	0.9751			T
TC12002103.hg.1	1.06	T			Coding	1	1	1			T
TC12002120.hg.1	1	T			Coding	1.04	0.7589				F
TC12002104.hg.1	-1.18	T			Coding	1	1	1			T
TC12002105.hg.1	1.06	T	DHX37	DEAH (Asp-Glu-Ala-His) box polypeptide 37	Coding	1.04	0.4456	0.8216			T
TC12002119.hg.1	1.07	T	CRAT8	cervical cancer-associated transcript 8	Coding	1.08	0.2753	0.7061			T
TC12002106.hg.1	-1.04	T	LINC00939	long intergenic non-protein coding RNA 939	Coding	1.04	0.5606				F
TC12002107.hg.1	-1.07	F			Coding	1.07	0.3498				T
TC12002108.hg.1	1.02	T	LOC100996671	uncharacterized LOC100996671	Coding	-1.05	0.7313				F
TC12002118.hg.1	1.26	T			Coding	-1.1	0.1589	0.587			T
TC12002109.hg.1	-1.03	T	LINC00944	long intergenic non-protein coding RNA 944	Coding	-1.06	0.7531				F
TC12002110.hg.1	1.1	T	LOC440117	uncharacterized LOC440117	Coding	1.12	0.0406				F
TC12002111.hg.1	-1	T	LOC101927592	uncharacterized LOC101927592	Coding	-1.02	0.4877	0.8444			T
TC12002117.hg.1	-1.05	T			Coding	-1.03	0.5792	0.8868			T
TC12002102.hg.1	1.74	T			Coding	1	1	1			T
TC12002143.hg.1	1.07	T			Coding	-1.06	0.8889	0.993			T
TC12002130.hg.1	-1	T	RIMBP2	RIMS binding protein 2	Coding	-1.07	0.3195	0.741			T
TC12002131.hg.1	1.04	F			Coding	-1.07	0.4736				F
TC12002142.hg.1	1.02	T			Coding	1	0.4577				F
TC12002083.hg.1	-1.09	T	MIR4304	microRNA 4304	Coding	1	1	1			T
TC12002141.hg.1	1.07	T			Coding	-1.1	0.9948	1			T
TC12002054.hg.1	1.06	F			Coding	-1.02	0.7043				F
TC12002085.hg.1	1.28	T	CDK2AP1	cyclin-dependent kinase 2 associated protein 1	Coding	-1.25	0.4521	0.8253			T
TC12002140.hg.1	1.04	T			Coding	1.01	0.5802	0.8873			T
TC12002139.hg.1	1.01	T			Coding	1	1	1			T
TC12002086.hg.1	1.08	T			Coding	1	1	1			T
TC12002057.hg.1	-1.11	T	HNF1A-AS1	HNF1A antisense RNA 1	Coding	1	1	1			T
TC12002056.hg.1	-1.01	T	HNF1A-AS1	HNF1A antisense RNA 1	Coding	1.17	0.7535	0.9527			T
TC12002112.hg.1	1.08	T			Coding	-1.1	0.4134				F
TC12002088.hg.1	1.36	T			Coding	1	1	1			T
TC12002138.hg.1	1.01	T			Coding	1.1	0.2347	0.6705			T
TC12002096.hg.1	-1.24	T	NCOR2	nuclear receptor corepressor 2	Coding	-1.36	0.5032	0.852			T
TC12002089.hg.1	-1.49	T	RILPL2	Rab interacting lysosomal protein-like 2	Coding	-1.28	0.0163	0.2423			T
TC12002136.hg.1	1.02	T			Coding	1	1	1			T
TC12002090.hg.1	-1.07	T	RILPL1	Rab interacting lysosomal protein-like 1	Coding	1.13	0.5012	0.8511			T
TC12002135.hg.1	-1.15	T			Coding	1.01	0.8921				F
TC12002091.hg.1	-1.09	T			Coding	-1.05	0.1264	0.5423			T
TC12002116.hg.1	1	T	LOC101927637	uncharacterized LOC101927637	Coding	1.02	0.9781	1			T
TC12002092.hg.1	1.22	T	EIF2B1	eukaryotic translation initiation factor 2B, subunit 1 alpha, 26kDa	Coding	-1.12	0.2771	0.7076			T
TC12002134.hg.1	1.3	T			Coding	1	1	1			T
TC12002093.hg.1	1.38	T			Coding	1.3	0.0365	0.3387			T
TC12002094.hg.1	-1.16	T	CCDC92	coiled-coil domain containing 92	Coding	1.42	0.0524	0.3915			T
TC12002159.hg.1	1.05	T	LOC101928597	uncharacterized LOC101928597	Coding	-1.06	0.1721				F
TC12002095.hg.1	-1.08	T	DNAH10OS	dynein, axonemal, heavy chain 10 opposite strand	Coding	-1.06	0.4999				F
TC12002133.hg.1	-1	T			Coding	-1.1	0.8026	0.9679			T
TC12002132.hg.1	1.35	T	STX2	syntaxin 2	Coding	-1.14	0.4605	0.8297			T
TC12002137.hg.1	1.07	T			Coding	-1.08	0.4165	0.8049			T
TC12002113.hg.1	1.05	T			Coding	1.04	0.7228	0.9423			T
TC12002222.hg.1	1.42	T			NonCoding	1.09	0.5145	0.8573			T
TC12002161.hg.1	1.01	T	ZNF891	zinc finger protein 891	Coding	-1.07	0.3724	0.7778			T
TC12002318.hg.1	1.14	T	CNTN1	contactin 1	NonCoding	1	1	1			T
TC12002319.hg.1	1.02	T			NonCoding	-1.08	0.1493	0.5747			T
TC12002320.hg.1	-1.12	T			NonCoding	1.25	0.1101				F
TC12002321.hg.1	-1.03	F			NonCoding	-1.1	0.2517				F
TC12002322.hg.1	-1.1	F			NonCoding	1	1				F
TC12002323.hg.1	-1.02	T			NonCoding	-1.14	0.0283				F
TC12002324.hg.1	-1	T			NonCoding	-1.06	0.4387	0.8178			T
TC12002325.hg.1	-1.03	F			NonCoding	1	1				F
TC12002326.hg.1	1.03	T			NonCoding	-1.15	0.1423				F
TC12002327.hg.1	1.96	T	SLC38A2	solute carrier family 38, member 2	NonCoding	-1.45	0.2792	0.7093			T
TC12002328.hg.1	-1.05	T	LOC102723757	uncharacterized LOC102723757	NonCoding	1.08	0.3655	0.7733			T
TC12002329.hg.1	-1.15	T			NonCoding	1.32	0.4402	0.8186			T
TC12002317.hg.1	1.08	F			NonCoding	1.17	0.1825				T
TC12002330.hg.1	-1.32	T			NonCoding	-1.11	0.2443	0.6796			T
TC12002332.hg.1	1.04	T			NonCoding	-1.02	0.4406	0.8188			T
TC12002333.hg.1	-1.08	T			NonCoding	-1	0.845				F
TC12002334.hg.1	1.06	F			NonCoding	1.02	0.6703				F
TC12002335.hg.1	-1.35	T			NonCoding	1.25	0.1823				F
TC12002336.hg.1	-1.01	T			NonCoding	-1.08	0.4238	0.8093			T
TC12002337.hg.1	-1.01	T			NonCoding	1.23	0.1265	0.5424			T
TC12002338.hg.1	-1.02	T	LOC105369748	uncharacterized LOC105369748	NonCoding	-1.07	0.8499				F
TC12002339.hg.1	-1.05	T			NonCoding	1.07	0.8716	0.9882			T
TC12002340.hg.1	1.03	T			NonCoding	1.38	0.3936				F
TC12002341.hg.1	-1.02	T			NonCoding	-1.22	0.0641	0.423			T
TC12002342.hg.1	1.04	T	LOC105369750	uncharacterized LOC105369750	NonCoding	1.14	0.7457				F
TC12002343.hg.1	1.05	F			NonCoding	1	1				F
TC12002331.hg.1	-1.02	F			NonCoding	-1.02	0.6812				F
TC12002316.hg.1	-1.05	T			NonCoding	-1.03	0.8492				F
TC12002315.hg.1	1.1	T			NonCoding	1.03	0.7167				F
TC12002314.hg.1	-1.09	T			NonCoding	-1.07	0.3594	0.769			T
TC12002287.hg.1	1.07	F			NonCoding	-1.03	0.8867				F
TC12002288.hg.1	-1.07	T	LOC101928441	uncharacterized LOC101928441	NonCoding	1.1	0.7955	0.9657			T
TC12002289.hg.1	-1.02	T	LOC101928471	uncharacterized LOC101928471	NonCoding	-1.09	0.6541				F
TC12002290.hg.1	1.02	T			NonCoding	1	1	1			T
TC12002291.hg.1	1.08	T			NonCoding	-1.04	0.862				F
TC12002292.hg.1	-1.41	T	RASSF8	Ras association (RalGDS/AF-6) domain family (N-terminal) member 8	NonCoding	3.31	0.1873	0.6212			T
TC12002293.hg.1	1.12	T	SSPN	sarcospan	NonCoding	-1.02	0.7924	0.9647			T
TC12002294.hg.1	-1.01	F	LOC105369705	uncharacterized LOC105369705	NonCoding	1	1				F
TC12002295.hg.1	-1.07	T			NonCoding	1	1	1			T
TC12002296.hg.1	1.52	T			NonCoding	1.35	0.025	0.2897			T
TC12002297.hg.1	-1.03	F			NonCoding	1.02	0.898				F
TC12002298.hg.1	1.02	T			NonCoding	-1.02	0.7882				F
TC12002299.hg.1	-1.02	F			NonCoding	1.22	0.1117				F
TC12002300.hg.1	-1.16	T			NonCoding	1.08	0.2399	0.6754			T
TC12002301.hg.1	1.03	T			NonCoding	-1.01	0.8197	0.9732			T
TC12002302.hg.1	-1.09	F	LOC645485	uncharacterized LOC645485	NonCoding	1.09	0.1902				F
TC12002303.hg.1	-1.03	T	LINC00941	long intergenic non-protein coding RNA 941	NonCoding	1.11	0.121	0.5342			T
TC12002304.hg.1	-1.1	T	FLJ13224	uncharacterized LOC79857	NonCoding	1	1	1			T
TC12002305.hg.1	-1.22	T			NonCoding	1.09	0.3483	0.7619			T
TC12002306.hg.1	-1.35	T	BICD1	bicaudal D homolog 1 (Drosophila)	NonCoding	1	1	1			T
TC12002307.hg.1	1.17	T			NonCoding	-1.05	0.2285				F
TC12002308.hg.1	-1.06	T			NonCoding	1	1	1			T
TC12002309.hg.1	1.15	T			NonCoding	1.02	0.7844	0.9624			T
TC12002310.hg.1	-1.04	F			NonCoding	1.12	0.3309				F
TC12002311.hg.1	1.05	T			NonCoding	1.22	0.3685	0.7753			T
TC12002312.hg.1	-1.08	T			NonCoding	1.21	0.0432				F
TC12002313.hg.1	1.05	T			NonCoding	1.63	0.003	0.1146			T
TC12002344.hg.1	1.13	T			NonCoding	1.09	0.3996	0.7945			T
TC12002345.hg.1	-1.02	T			NonCoding	1.09	0.1386				F
TC12002346.hg.1	-1.08	T	LINC00935	long intergenic non-protein coding RNA 935	NonCoding	1.06	0.5796				F
TC12002347.hg.1	-1.14	T	LOC100506125	uncharacterized LOC100506125	NonCoding	1.06	0.4813				F
TC12002379.hg.1	-1.15	T			NonCoding	-1.17	0.3969	0.7929			T
TC12002380.hg.1	1.03	T			NonCoding	-1.2	0.7369	0.9474			T
TC12002381.hg.1	-1.18	T	HNRNPA1P10	heterogeneous nuclear ribonucleoprotein A1 pseudogene 10	NonCoding	1.24	0.2544	0.6886			T
TC12002382.hg.1	-1.04	T	LOC102724050	uncharacterized LOC102724050	NonCoding	-1.06	0.5266				F
TC12002383.hg.1	-1.04	T			NonCoding	1	0.8225				F
TC12002384.hg.1	1.1	T	BLOC1S1	biogenesis of lysosomal organelles complex-1, subunit 1	NonCoding	1.06	0.2514	0.6859			T
TC12002385.hg.1	1.51	T			NonCoding	-1.11	0.2329	0.6687			T
TC12002386.hg.1	1.15	T	TMEM198B	transmembrane protein 198B, pseudogene	NonCoding	1.05	0.7886	0.9636			T
TC12002387.hg.1	-1	T	RPS26	ribosomal protein S26	NonCoding	-1	0.5302	0.8646			T
TC12002388.hg.1	1.09	T	ERBB3	erb-b2 receptor tyrosine kinase 3	NonCoding	-1.01	0.7815	0.9616			T
TC12002389.hg.1	1.03	T	RPL41	ribosomal protein L41	NonCoding	1.17	0.0684	0.4332			T
TC12002390.hg.1	1.05	T	IL23A	interleukin 23, alpha subunit p19	NonCoding	1	1	1			T
TC12002391.hg.1	1.26	T			NonCoding	1.04	0.4978	0.8495			T
TC12002392.hg.1	-1.4	T			NonCoding	1	1	1			T
TC12002393.hg.1	1.04	T			NonCoding	1	1	1			T
TC12002394.hg.1	-1	T			NonCoding	1	1	1			T
TC12002395.hg.1	-1.11	T	LRP1	LDL receptor related protein 1	NonCoding	1.1	0.1514				F
TC12002396.hg.1	-1.57	T	LRP1	LDL receptor related protein 1	NonCoding	1.15	0.0589	0.4093			T
TC12002397.hg.1	1.62	T	NXPH4	neurexophilin 4	NonCoding	1	1	1			T
TC12002398.hg.1	-1.01	T	SHMT2	serine hydroxymethyltransferase 2 (mitochondrial)	NonCoding	-1.09	0.192	0.6266			T
TC12002399.hg.1	1.5	T			NonCoding	1.08	0.2083	0.6438			T
TC12002400.hg.1	-1.15	T			NonCoding	1	1	1			T
TC12002401.hg.1	1.08	T	AGAP2-AS1	AGAP2 antisense RNA 1	NonCoding	-1.03	0.6042	0.8975			T
TC12002402.hg.1	-1.09	T	LOC105369783	uncharacterized LOC105369783	NonCoding	1.01	0.4629				F
TC12002403.hg.1	-1.01	T			NonCoding	1.01	0.9226	1			T
TC12002404.hg.1	-1.01	T			NonCoding	1	1	1			T
TC12002405.hg.1	1	F			NonCoding	1.1	0.7044				F
TC12002378.hg.1	1.15	T			NonCoding	-1.04	0.3594				F
TC12002286.hg.1	-1.01	T			NonCoding	1.12	0.08	0.4589			T
TC12002377.hg.1	-1	T	LOC400043	uncharacterized LOC400043	NonCoding	-1.02	0.7069				F
TC12002375.hg.1	-1.2	F	LOC100240734	uncharacterized LOC100240734	NonCoding	-1.02	0.779				F
TC12002348.hg.1	1.05	F			NonCoding	1	0.9693				F
TC12002349.hg.1	1.88	T	KMT2D	lysine (K)-specific methyltransferase 2D	NonCoding	1	1	1			T
TC12002350.hg.1	1.14	T			NonCoding	1.04	0.5833	0.8886			T
TC12002351.hg.1	-1.13	T	LOC100335030	FGFR1 oncogene partner 2 pseudogene	NonCoding	1	1	1			T
TC12002352.hg.1	-1	T			NonCoding	1.09	0.2174	0.6531			T
TC12002353.hg.1	-1.46	T	BCDIN3D-AS1	BCDIN3D antisense RNA 1	NonCoding	1.02	0.633	0.909			T
TC12002354.hg.1	1.09	T			NonCoding	-1.11	0.6407				F
TC12002355.hg.1	1.1	T	LOC101927292	uncharacterized LOC101927292	NonCoding	-1.14	0.0764				F
TC12002356.hg.1	-1.45	T			NonCoding	-1.03	0.3453	0.7597			T
TC12002357.hg.1	1.39	T	LARP4	La ribonucleoprotein domain family, member 4	NonCoding	-1.22	0.0773	0.4529			T
TC12002358.hg.1	-1.88	T	LETMD1	LETM1 domain containing 1	NonCoding	1.72	0.0098	0.1954			T
TC12002359.hg.1	-1.1	T			NonCoding	-1.04	0.3612				F
TC12002360.hg.1	-1.06	T	SCN8A	sodium channel, voltage gated, type VIII alpha subunit	NonCoding	-1.15	0.7799				F
TC12002361.hg.1	-1.07	T	ANKRD33	ankyrin repeat domain 33	NonCoding	1	1	1			T
TC12002362.hg.1	1.05	F	ACVRL1	activin A receptor type IL	NonCoding	1	1				T
TC12002363.hg.1	1.13	T			NonCoding	-1.13	0.799	0.9668			T
TC12002364.hg.1	1.22	T			NonCoding	-1.22	0.0073				F
TC12002365.hg.1	-1.07	T	LINC00592	long intergenic non-protein coding RNA 592	NonCoding	1.12	0.7876	0.9633			T
TC12002366.hg.1	1.28	T			NonCoding	-1.24	0.1791	0.6119			T
TC12002367.hg.1	1.01	T			NonCoding	-1	0.8099	0.9702			T
TC12002368.hg.1	1.05	T	SP1	Sp1 transcription factor	NonCoding	-1.05	0.1953				F
TC12002369.hg.1	1.69	T	LOC100652999	uncharacterized LOC100652999	NonCoding	1.24	0.3835	0.7849			T
TC12002370.hg.1	1.03	T			NonCoding	-1.01	0.8769	0.9894			T
TC12002371.hg.1	1.01	T			NonCoding	-1.05	0.1937	0.6284			T
TC12002372.hg.1	-1.15	T			NonCoding	1.12	0.8679	0.9872			T
TC12002373.hg.1	1	T	HOXC5	homeobox C5	NonCoding	1.17	0.2327	0.6685			T
TC12002374.hg.1	-1.02	T	FLJ12825	uncharacterized LOC440101	NonCoding	-1.03	0.89				F
TC12002376.hg.1	-1.09	F	LOC100240734	uncharacterized LOC100240734	NonCoding	1	1				T
TC12002285.hg.1	-1.07	T	ETNK1	ethanolamine kinase 1	NonCoding	1.03	0.2673	0.6997			T
TC12002284.hg.1	-1.04	T			NonCoding	1	1	1			T
TC12002283.hg.1	-1.02	F	SLCO1B1	solute carrier organic anion transporter family, member 1B1	NonCoding	1.32	0.0626				F
TC12002193.hg.1	-1.49	T			NonCoding	1.43	0.0396	0.3501			T
TC12002194.hg.1	-1.04	T			NonCoding	1	1	1			T
TC12002195.hg.1	1.01	T			NonCoding	1.01	0.3908				F
TC12002196.hg.1	-1.04	F			NonCoding	1.03	0.6178				F
TC12002197.hg.1	1.05	F			NonCoding	1.02	0.4128				F
TC12002198.hg.1	-1.01	T			NonCoding	1.05	0.6059				F
TC12002199.hg.1	1.2	T			NonCoding	-1.07	0.9886	1			T
TC12002200.hg.1	-1.03	T			NonCoding	-1.02	0.8502				F
TC12002201.hg.1	1.06	T			NonCoding	1	1	1			T
TC12002202.hg.1	1.12	T			NonCoding	1	1	1			T
TC12002203.hg.1	-1.03	T	GAPDH	glyceraldehyde-3-phosphate dehydrogenase	NonCoding	1	0.8895	0.9931			T
TC12002204.hg.1	1.01	T	LOC100127974	uncharacterized LOC100127974	NonCoding	1	0.744	0.9497			T
TC12002205.hg.1	1.02	T	CD4	CD4 molecule	NonCoding	-1.15	0.2038	0.6393			T
TC12002206.hg.1	-1.02	T	GNB3	guanine nucleotide binding protein (G protein), beta polypeptide 3	NonCoding	-1.07	0.236				F
TC12002207.hg.1	-1.04	T			NonCoding	1.17	0.8476	0.9814			T
TC12002208.hg.1	-1.86	T			NonCoding	1	1	1			T
TC12002209.hg.1	-1.09	T	DSTNP2	destrin (actin depolymerizing factor) pseudogene 2	NonCoding	1	1	1			T
TC12002210.hg.1	1.04	T	LRRC23	leucine rich repeat containing 23	NonCoding	1.02	0.8215	0.9738			T
TC12002211.hg.1	-1.15	T	LPCAT3	lysophosphatidylcholine acyltransferase 3	NonCoding	1	1	1			T
TC12002212.hg.1	-1.13	T	C1RL-AS1	C1RL antisense RNA 1	NonCoding	1.19	0.0357	0.3359			T
TC12002213.hg.1	1.01	T			NonCoding	1.14	0.9632	1			T
TC12002214.hg.1	-1.12	T			NonCoding	1	1	1			T
TC12002215.hg.1	1.13	T			NonCoding	-1.05	0.7206				F
TC12002216.hg.1	1.04	T	NECAP1	NECAP endocytosis associated 1	NonCoding	-1.2	0.2656	0.6982			T
TC12002217.hg.1	-1.43	T	FAM66C	family with sequence similarity 66, member C	NonCoding	1.19	0.0236	0.283			T
TC12002218.hg.1	1.01	T			NonCoding	1.12	0.1525	0.579			T
TC12002219.hg.1	-1.15	T			NonCoding	-1.64	0.0863	0.4722			T
TC12002192.hg.1	-2.13	T			NonCoding	1.79	0.0058	0.155			T
TC12002220.hg.1	1.06	T			NonCoding	1.08	0.1935	0.6281			T
TC12002191.hg.1	-1.08	T			NonCoding	-1.11	0.1858	0.6195			T
TC12002189.hg.1	1.1	T			NonCoding	1	0.9115	0.9987			T
TC12002162.hg.1	1.04	T			Coding	1	1	1			T
TC12002163.hg.1	-1.01	T	ANHX	anomalous homeobox	Coding	1.12	0.1109				F
TC12002164.hg.1	-1.06	T			Coding	1	1	1			T
TC12002165.hg.1	-1.06	T	FAM138D	family with sequence similarity 138, member D	NonCoding	2.45	0.2527				F
TC12002166.hg.1	-1.09	T	WASH1	WAS protein family homolog 1	NonCoding	1.04	0.9621	1			T
TC12002167.hg.1	1.1	F	LOC100049716	uncharacterized LOC100049716	NonCoding	-1.07	0.7069				F
TC12002168.hg.1	-1.02	T			NonCoding	1.11	0.3855	0.786			T
TC12002169.hg.1	-1.02	T	WNK1	WNK lysine deficient protein kinase 1	NonCoding	1.03	0.6778	0.9264			T
TC12002170.hg.1	-1.24	T			NonCoding	1	1	1			T
TC12002171.hg.1	-1.23	T	ERC1	ELKS/RAB6-interacting/CAST family member 1	NonCoding	2.02	0.0008	0.0603			T
TC12002172.hg.1	1.09	T			NonCoding	1	1	1			T
TC12002173.hg.1	-1.1	T			NonCoding	-1.13	0.2117	0.6471			T
TC12002174.hg.1	1.02	T	LINC00942	long intergenic non-protein coding RNA 942	NonCoding	1.01	0.8866				F
TC12002175.hg.1	1.15	T			NonCoding	1	1	1			T
TC12002176.hg.1	-1.02	T	CACNA2D4	calcium channel, voltage-dependent, alpha 2/delta subunit 4	NonCoding	1	1	1			T
TC12002177.hg.1	1.04	T	CACNA1C	calcium channel, voltage-dependent, L type, alpha 1C subunit	NonCoding	-1.08	0.1088	0.5141			T
TC12002178.hg.1	-1.01	T	LOC100507424	uncharacterized LOC100507424	NonCoding	-1.09	0.4289	0.8121			T
TC12002179.hg.1	1.24	T	RHNO1	RAD9-HUS1-RAD1 interacting nuclear orphan 1	NonCoding	-1.32	0.0037	0.1269			T
TC12002180.hg.1	-1.06	T			NonCoding	1	1	1			T
TC12002181.hg.1	-1.1	T	LOC105369606	uncharacterized LOC105369606	NonCoding	-1.11	0.1354	0.5555			T
TC12002182.hg.1	-1	T			NonCoding	1.04	0.3786	0.7816			T
TC12002183.hg.1	-1	T			NonCoding	-1.37	0.0795	0.4578			T
TC12002184.hg.1	-1.07	T			NonCoding	1	1	1			T
TC12002185.hg.1	-1.07	T			NonCoding	-1.11	0.4912	0.8462			T
TC12002186.hg.1	1.01	T			NonCoding	-1.13	0.7513	0.9521			T
TC12002187.hg.1	1.13	T			NonCoding	1.07	0.1465	0.5709			T
TC12002188.hg.1	1.01	F	KCNA1	potassium channel, voltage gated shaker related subfamily A, member 1	NonCoding	1.02	0.2494				F
TC12002190.hg.1	-1.11	T			NonCoding	1.03	0.5674	0.8815			T
TC12002160.hg.1	-1.24	F			Coding	1	1				F
TC12002221.hg.1	-1.13	T			NonCoding	-1.07	0.7425				F
TC12002224.hg.1	1.13	T	LINC00987	long intergenic non-protein coding RNA 987	NonCoding	1.74	0.0805	0.46			T
TC12002256.hg.1	1.13	T			NonCoding	1	1	1			T
TC12002257.hg.1	-1.1	T			NonCoding	-1.37	0.0063	0.161			T
TC12002258.hg.1	-1.03	T			NonCoding	1.49	0.1701	0.6008			T
TC12002259.hg.1	-1.13	F			NonCoding	1	0.8944				F
TC12002260.hg.1	1.02	T			NonCoding	1.12	0.1946	0.6293			T
TC12002261.hg.1	1.1	T			NonCoding	1.15	0.156	0.5834			T
TC12002262.hg.1	-1.2	T	ATF7IP	activating transcription factor 7 interacting protein	NonCoding	1.02	0.9382	1			T
TC12002263.hg.1	1.25	T	H2AFJ	H2A histone family, member J	NonCoding	1.04	0.9039	0.9968			T
TC12002264.hg.1	-1.05	T			NonCoding	1.04	0.9104				F
TC12002265.hg.1	-1.02	T	RERG-AS1	RERG antisense RNA 1	NonCoding	1.05	0.7378				F
TC12002266.hg.1	-1.05	T	MGST1	microsomal glutathione S-transferase 1	NonCoding	1	0.9169	1			T
TC12002267.hg.1	-1.02	T			NonCoding	-2.76	0.041				F
TC12002268.hg.1	1.01	T			NonCoding	1.36	0.3339	0.7516			T
TC12002269.hg.1	1.08	T	SKP1P2	S-phase kinase-associated protein 1 pseudogene 2	NonCoding	1	1	1			T
TC12002270.hg.1	-1.06	T			NonCoding	1	1	1			T
TC12002271.hg.1	1.08	T			NonCoding	-1.05	0.1319	0.5504			T
TC12002272.hg.1	1.02	F			NonCoding	-1.03	0.9137				T
TC12002273.hg.1	-1.07	T			NonCoding	1.05	0.619				F
TC12002274.hg.1	-1	F			NonCoding	-1.04	0.7827				T
TC12002275.hg.1	-1.01	T			NonCoding	1.03	0.5894				F
TC12002276.hg.1	1.05	T			NonCoding	-1.06	0.5353				F
TC12002277.hg.1	-1.06	T			NonCoding	1.08	0.6448				F
TC12002278.hg.1	1.21	F			NonCoding	1.07	0.9366				F
TC12002279.hg.1	-1.07	T			NonCoding	1.21	0.5764	0.8856			T
TC12002280.hg.1	-1.05	T	LOC100506393	uncharacterized LOC100506393	NonCoding	-1.16	0.0574				F
TC12002281.hg.1	-1.04	T	PDE3A	phosphodiesterase 3A, cGMP-inhibited	NonCoding	1	1	1			T
TC12002282.hg.1	-1.05	T	SLCO1B3	solute carrier organic anion transporter family, member 1B3	NonCoding	1.13	0.0567	0.4036			T
TC12002255.hg.1	-1.03	T			NonCoding	1.09	0.8992	0.9956			T
TC12002223.hg.1	-1.18	T	A2M-AS1	A2M antisense RNA 1 (head to head)	NonCoding	1.18	0.0642	0.4233			T
TC12002254.hg.1	-1.06	T			NonCoding	1.01	0.8309	0.9765			T
TC12002252.hg.1	-1.02	T			NonCoding	-1.01	0.3723				F
TC12002225.hg.1	1.01	T	LOC642846	DEAD/H (Asp-Glu-Ala-Asp/His) box polypeptide 11-like	NonCoding	1.43	0.0951	0.4893			T
TC12002226.hg.1	1.15	T			NonCoding	1.08	0.3578	0.768			T
TC12002227.hg.1	1.05	T			NonCoding	-1.01	0.6295				F
TC12002228.hg.1	-1.05	F			NonCoding	1.09	0.2684				F
TC12002229.hg.1	1.01	T			NonCoding	1.03	0.6401	0.9119			T
TC12002230.hg.1	-1.11	F			NonCoding	-1.03	0.9006				F
TC12002231.hg.1	1.01	T	LOC101930452	uncharacterized LOC101930452	NonCoding	-1.04	0.813				F
TC12002232.hg.1	-2.44	T			NonCoding	-1.45	0.0024	0.1043			T
TC12002233.hg.1	1.05	T			NonCoding	-1.07	0.2066				F
TC12002234.hg.1	1.04	T			NonCoding	-1.05	0.1631	0.5924			T
TC12002235.hg.1	1.04	T			NonCoding	-1.01	0.5326	0.8657			T
TC12002236.hg.1	-1.04	T	CLEC2D	C-type lectin domain family 2, member D	NonCoding	1.58	0.0322	0.3216			T
TC12002237.hg.1	-1.17	F			NonCoding	1.06	0.7119				F
TC12002238.hg.1	-1.03	T			NonCoding	1.11	0.2791	0.7093			T
TC12002239.hg.1	-1.05	T	LOC101928100	uncharacterized LOC101928100	NonCoding	-1.14	0.2649				F
TC12002240.hg.1	-1.04	T			NonCoding	-1.04	0.2254				F
TC12002241.hg.1	1	F			NonCoding	-1.07	0.2556				F
TC12002242.hg.1	1.08	F			NonCoding	-1	0.7821				F
TC12002243.hg.1	-1	T	LOC101928162	uncharacterized LOC101928162	NonCoding	1.03	0.7451				F
TC12002244.hg.1	1.02	T	SMIM10L1	small integral membrane protein 10 like 1	NonCoding	1	1	1			T
TC12002245.hg.1	-1.04	T			NonCoding	1	1	1			T
TC12002246.hg.1	-1	T			NonCoding	-1.12	0.7525	0.9524			T
TC12002247.hg.1	1.05	T	LINC01252	long intergenic non-protein coding RNA 1252	NonCoding	-1.08	0.7081	0.9373			T
TC12002248.hg.1	-1.13	T			NonCoding	-1.25	0.0742				F
TC12002249.hg.1	-1.24	T	DUSP16	dual specificity phosphatase 16	NonCoding	-1.17	0.3542	0.7657			T
TC12002250.hg.1	-1.05	T			NonCoding	1	1	1			T
TC12002251.hg.1	-1.04	T			NonCoding	1	0.9362	1			T
TC12002253.hg.1	-1.66	T	CDKN1B	cyclin-dependent kinase inhibitor 1B (p27, Kip1)	NonCoding	1	1	1			T
TC12002052.hg.1	1.98	T			Coding	1	0.9083	0.9979			T
TC12001963.hg.1	1.02	T	VPS29	VPS29 retromer complex component	Coding	1.12	0.422	0.8082			T
TC12002050.hg.1	-1.09	T			Coding	-1.01	0.6085				F
TC12001701.hg.1	1.1	T			Coding	1	1	1			T
TC12001702.hg.1	1.01	T	SNORA70G	small nucleolar RNA, H/ACA box 70G	Coding	1	1	1			T
TC12001703.hg.1	-1.07	T	LOC100507250	uncharacterized LOC100507250	Coding	-1.14	0.1668	0.5967			T
TC12001704.hg.1	1.03	T			Coding	-1.05	0.7377	0.9476			T
TC12001705.hg.1	-1.02	T	CPM	carboxypeptidase M	Coding	-1.05	0.8789				F
TC12001706.hg.1	1.01	T			Coding	1	1	1			T
TC12001707.hg.1	1.01	F			Coding	1	1				F
TC12001708.hg.1	1.13	F	MIR1279	microRNA 1279	Coding	1	1				T
TC12001709.hg.1	1.06	T			Coding	-1.03	0.9395	1			T
TC12001710.hg.1	1.02	F	MIR3913-1	microRNA 3913-1	Coding	1	1				F
TC12001711.hg.1	1.15	T	LRRC10	leucine rich repeat containing 10	Coding	-1.05	0.7468				F
TC12001712.hg.1	1.04	T	BEST3	bestrophin 3	Coding	1.12	0.3273				F
TC12001713.hg.1	-1.02	T	LOC101928002	uncharacterized LOC101928002	Coding	1.04	0.6176				F
TC12001714.hg.1	1.04	T			Coding	-1.01	0.7489				F
TC12001715.hg.1	1.01	F			Coding	-1.03	0.6531				T
TC12001716.hg.1	-1.27	T	LINC01481	long intergenic non-protein coding RNA 1481	Coding	1.13	0.5644	0.8803			T
TC12001717.hg.1	-1.09	T			Coding	1	1	1			T
TC12001719.hg.1	-1.41	T	PTPRR	protein tyrosine phosphatase, receptor type, R	Coding	-4.79	3.2e-05	0.0147			T
TC12001720.hg.1	-1	T			Coding	-1.01	0.5718	0.8834			T
TC12001721.hg.1	1.01	T			Coding	-1.07	0.6846				F
TC12001722.hg.1	-1.08	T			Coding	-1.06	0.4831	0.8418			T
TC12001723.hg.1	1.02	T	TSPAN8	tetraspanin 8	Coding	1	0.8934				F
TC12001724.hg.1	1.14	T			Coding	1	1	1			T
TC12001725.hg.1	-1.04	F			Coding	1.16	0.1716				F
TC12001726.hg.1	-1.09	T	ZFC3H1	zinc finger, C3H1-type containing	Coding	1.15	0.5746				F
TC12001727.hg.1	-1.06	F			Coding	-1.09	0.2444				F
TC12001728.hg.1	-1.08	T			Coding	-1.04	0.224	0.6598			T
TC12001700.hg.1	1.07	T			Coding	-1.1	0.1643	0.594			T
TC12001699.hg.1	1	T	MDM1	Mdm1 nuclear protein	Coding	1.73	0.0098	0.195			T
TC12001698.hg.1	-1.02	T	IL22	interleukin 22	Coding	-1.02	0.7581				F
TC12001697.hg.1	1.11	F	IL26	interleukin 26	Coding	1.09	0.0839				F
TC12001668.hg.1	-1.07	F			Coding	-1.03	0.8119				F
TC12001669.hg.1	1.08	T			Coding	1.04	0.8604	0.9851			T
TC12001670.hg.1	-1.22	T	C12orf66	chromosome 12 open reading frame 66	Coding	-1.11	0.5982	0.895			T
TC12001671.hg.1	-1.05	F			Coding	1	1				F
TC12001672.hg.1	-1.09	T	C12orf56	chromosome 12 open reading frame 56	Coding	-1.24	0.212				F
TC12001673.hg.1	-1.05	F			Coding	1	1				F
TC12001674.hg.1	1.01	F			Coding	1.02	0.871				F
TC12001675.hg.1	1.21	F			Coding	-1.04	0.1517				F
TC12001676.hg.1	-1.02	T	MIR548Z	microRNA 548z	Coding	1	1	1			T
TC12001677.hg.1	1.1	F			Coding	-1.03	0.3774				T
TC12001678.hg.1	1.08	T	GNS	glucosamine (N-acetyl)-6-sulfatase	Coding	-1.1	0.6209	0.9042			T
TC12001679.hg.1	-1.02	T			Coding	1	1	1			T
TC12001680.hg.1	1.08	T			Coding	-1.03	0.638	0.911			T
TC12001729.hg.1	-1.23	T	MRS2P2	MRS2 pseudogene 2	Coding	1	1	1			T
TC12001681.hg.1	-1.02	T	WIF1	WNT inhibitory factor 1	Coding	1.27	0.0248				F
TC12001683.hg.1	1.08	T	RPSAP52	ribosomal protein SA pseudogene 52	Coding	-1.05	0.526	0.8625			T
TC12001684.hg.1	-1.02	T	LOC100129940	uncharacterized LOC100129940	Coding	-1.07	0.5156	0.8578			T
TC12001685.hg.1	1.08	T			Coding	1.04	0.7609	0.9551			T
TC12001686.hg.1	1.04	T			Coding	-1.09	0.7822				F
TC12001688.hg.1	1.04	T			Coding	1.01	0.7148				F
TC12001689.hg.1	-1.12	T	GRIP1	glutamate receptor interacting protein 1	Coding	1.06	0.4805	0.8404			T
TC12001690.hg.1	-1.01	T			Coding	-1.13	0.475				F
TC12001691.hg.1	-1.06	T	LOC102724421	uncharacterized LOC102724421	Coding	1.07	0.389				F
TC12001692.hg.1	1.17	T			Coding	1.09	0.2175	0.6532			T
TC12001693.hg.1	-1.09	T			Coding	1.13	0.8772	0.9895			T
TC12001694.hg.1	-1.02	F			Coding	1.07	0.9167				F
TC12001695.hg.1	1.25	T	LOC101927901	uncharacterized LOC101927901	Coding	-1.27	0.3134				F
TC12001696.hg.1	-1.12	F	IFNG	interferon, gamma	Coding	-1	0.7892				F
TC12001682.hg.1	-1.01	T	LOC105369187; LOC100507065	uncharacterized LOC105369187; uncharacterized LOC100507065	Coding	-1	0.9758				F
TC12001667.hg.1	-1.01	T			Coding	-1.18	0.927				F
TC12001730.hg.1	-1.04	T			Coding	-1.17	0.1851				F
TC12001732.hg.1	-1.08	T			Coding	-1.06	0.1558				F
TC12001766.hg.1	-1.12	T	PPP1R12A	protein phosphatase 1, regulatory subunit 12A	Coding	1.03	0.7193	0.9411			T
TC12001767.hg.1	1.21	T			Coding	1	1	1			T
TC12001768.hg.1	1.47	F			Coding	1	1				T
TC12001769.hg.1	-1.04	T			Coding	1	1	1			T
TC12001770.hg.1	1.06	T			Coding	1.14	0.0624				F
TC12001771.hg.1	1.1	T			Coding	1.04	0.7499				F
TC12001772.hg.1	-1.36	T	LIN7A	lin-7 homolog A (C. elegans)	Coding	-1.08	0.9651	1			T
TC12001773.hg.1	-1.08	F	MIR617	microRNA 617	Coding	1	1				F
TC12001774.hg.1	1.04	F	MIR618	microRNA 618	Coding	1	1				T
TC12001775.hg.1	-1.01	T			Coding	1.27	0.0168	0.2449			T
TC12001777.hg.1	-1.27	T			Coding	1	1	1			T
TC12001778.hg.1	-1.63	T	CCDC59	coiled-coil domain containing 59	Coding	-1.01	0.4406	0.8188			T
TC12001779.hg.1	-1.14	F			Coding	1.32	0.1714				T
TC12001780.hg.1	1.02	T			Coding	1.04	0.9707				F
TC12001781.hg.1	1	F			Coding	-1.01	0.8343				F
TC12001782.hg.1	1.14	T			Coding	1	1	1			T
TC12001783.hg.1	1.04	T	SLC6A15	solute carrier family 6 (neutral amino acid transporter), member 15	Coding	-1.25	0.226				F
TC12001784.hg.1	1	F	SLC6A15	solute carrier family 6 (neutral amino acid transporter), member 15	Coding	1	1				F
TC12001785.hg.1	-1.01	T	TSPAN19	tetraspanin 19	Coding	1.2	0.1889				F
TC12001786.hg.1	-1.02	T	RASSF9	Ras association (RalGDS/AF-6) domain family (N-terminal) member 9	Coding	-1.01	0.9786				F
TC12001787.hg.1	1	T	MGAT4C	MGAT4 family, member C	Coding	-1.24	0.3386				F
TC12001788.hg.1	-1.22	T	MIR548AL	microRNA 548al	Coding	-1.49	0.0123				F
TC12001789.hg.1	-1.2	T	MKRN9P	makorin ring finger protein 9, pseudogene	Coding	1	1	1			T
TC12001790.hg.1	-1.01	T	C12orf50	chromosome 12 open reading frame 50	Coding	1.04	0.3981				F
TC12001791.hg.1	-1.95	T	CEP290	centrosomal protein 290kDa	Coding	1.74	0.0356				F
TC12001792.hg.1	-1.08	T	KITLG	KIT ligand	Coding	1.23	0.2634				F
TC12001793.hg.1	1.04	T	LOC728084	uncharacterized LOC728084	Coding	1.08	0.439				F
TC12001765.hg.1	-1.21	T	PAWR	PRKC, apoptosis, WT1, regulator	Coding	-1.08	0.6795	0.9271			T
TC12001764.hg.1	1.07	T			Coding	-1.02	0.7025				F
TC12001763.hg.1	-1.29	T			Coding	-1.04	0.9838	1			T
TC12001762.hg.1	1.04	T			Coding	-1.02	0.5138				F
TC12001733.hg.1	-1.18	T			Coding	1	1	1			T
TC12001734.hg.1	-1.04	F			Coding	1.12	0.2736				T
TC12001735.hg.1	-1.18	T			Coding	1.12	0.9331	1			T
TC12001736.hg.1	-1.05	T			Coding	1.08	0.75	0.9516			T
TC12001737.hg.1	1	F			Coding	1	1				F
TC12001738.hg.1	-1.27	F			Coding	1	1				F
TC12001739.hg.1	-1	T	LOC100507377	uncharacterized LOC100507377	Coding	1.04	0.4465	0.8221			T
TC12001740.hg.1	1.04	T			Coding	-1.04	0.9089	0.9981			T
TC12001741.hg.1	1.07	T	LOC100507377	uncharacterized LOC100507377	Coding	1	1	1			T
TC12001742.hg.1	1.25	T			Coding	1.01	0.8648	0.9864			T
TC12001743.hg.1	-1.07	T			Coding	1	1	1			T
TC12001744.hg.1	-1.02	T	KCNC2	potassium channel, voltage gated Shaw related subfamily C, member 2	Coding	-1.39	0.368				F
TC12001745.hg.1	-1.4	T	CAPS2	calcyphosine 2	Coding	1.42	0.188				F
TC12001731.hg.1	1.04	T	TRHDE-AS1	TRHDE antisense RNA 1	Coding	-1.04	0.6881				F
TC12001746.hg.1	-1.06	T			Coding	1.07	0.9726				F
TC12001748.hg.1	-1.02	T			Coding	-1.07	0.9657				F
TC12001749.hg.1	1.13	T			Coding	1	1	1			T
TC12001750.hg.1	-1.05	T			Coding	-1.06	0.2497	0.6844			T
TC12001751.hg.1	1.1	T	PHLDA1	pleckstrin homology-like domain, family A, member 1	Coding	-1.19	0.9642	1			T
TC12001752.hg.1	-1.22	T	NAP1L1	nucleosome assembly protein 1-like 1	Coding	1.39	0.0841	0.4677			T
TC12001753.hg.1	1.16	T	BBS10	Bardet-Biedl syndrome 10	Coding	-1.09	0.2315				F
TC12001755.hg.1	1.05	T	CSRP2	cysteine and glycine-rich protein 2	Coding	-1.14	0.3309				F
TC12001756.hg.1	1.41	T	E2F7	E2F transcription factor 7	Coding	-1.43	0.4414				F
TC12001757.hg.1	1.02	T			Coding	1	1	1			T
TC12001758.hg.1	-1.18	F			Coding	-1.03	0.7051				F
TC12001759.hg.1	-1.05	T			Coding	-1.12	0.3014				F
TC12001760.hg.1	-1.02	F	LOC105369860	uncharacterized LOC105369860	Coding	1.03	0.6478				F
TC12001761.hg.1	1.01	F			Coding	-1.2	0.2116				F
TC12001747.hg.1	-1.2	T	KRR1	KRR1, small subunit (SSU) processome component, homolog (yeast)	Coding	-1.13	0.3586	0.7685			T
TC12001794.hg.1	-1.07	F			Coding	1.13	0.1722				T
TC12001666.hg.1	1.04	T	TMEM5-AS1	TMEM5 antisense RNA 1	Coding	-1.27	0.0391	0.3485			T
TC12001664.hg.1	-1.06	T			Coding	-1.02	0.7187	0.9409			T
TC12001570.hg.1	-1.65	T	ZNF385A	zinc finger protein 385A	Coding	-1.21	0.0762	0.4507			T
TC12001571.hg.1	-1.79	T	ITGA5	integrin alpha 5	Coding	1.11	0.4242	0.8095			T
TC12001572.hg.1	1.04	T	GTSF1	gametocyte specific factor 1	Coding	1.03	0.6652	0.9216			T
TC12001573.hg.1	-1.09	T			Coding	-1.01	0.67	0.9234			T
TC12001574.hg.1	1.04	T	PPP1R1A	protein phosphatase 1, regulatory (inhibitor) subunit 1A	Coding	1.13	0.1489	0.5742			T
TC12001575.hg.1	-1.14	T	GLYCAM1	glycosylation dependent cell adhesion molecule 1 (pseudogene)	Coding	1.15	0.0434	0.3629			T
TC12001576.hg.1	1.02	T	LACRT	lacritin	Coding	-1.04	0.913				F
TC12001577.hg.1	1.03	T	DCD	dermcidin	Coding	1.21	0.2289				F
TC12001578.hg.1	-1.07	T	TESPA1	thymocyte expressed, positive selection associated 1	Coding	-1.2	0.0659				F
TC12001579.hg.1	-1.24	F	OR6C6	olfactory receptor, family 6, subfamily C, member 6	Coding	1	1				F
TC12001580.hg.1	-1.07	T			Coding	1.01	0.855				F
TC12001581.hg.1	-1.05	F	OR6C70	olfactory receptor, family 6, subfamily C, member 70	Coding	1	1				F
TC12001582.hg.1	1.05	T			Coding	1.01	0.7148	0.9396			T
TC12001583.hg.1	1.03	T	ITGA7	integrin alpha 7	Coding	-1.2	0.8422				F
TC12001584.hg.1	1.04	T	CD63	CD63 molecule	Coding	1.38	0.5142	0.8572			T
TC12001586.hg.1	1.05	T			Coding	-1.12	0.6766	0.926			T
TC12001587.hg.1	-1.02	T	MMP19	matrix metallopeptidase 19	Coding	-1.02	0.4534				F
TC12001588.hg.1	1.71	T	PYM1	PYM homolog 1, exon junction complex associated factor	Coding	1.11	0.1751	0.607			T
TC12001589.hg.1	1.21	T			Coding	1.05	0.1744	0.6062			T
TC12001590.hg.1	1.08	T	PMEL	premelanosome protein	Coding	1.28	0.2139	0.6495			T
TC12001591.hg.1	1.36	F			Coding	1.09	0.5814				T
TC12001592.hg.1	-1.06	T			Coding	-1.01	0.7337				F
TC12001593.hg.1	1.95	T			Coding	1.71	0.414	0.8033			T
TC12001594.hg.1	1	T			Coding	1	1	1			T
TC12001595.hg.1	1.03	T			Coding	1.12	0.1537				F
TC12001596.hg.1	1.03	T			Coding	-1.05	0.176	0.608			T
TC12001597.hg.1	-1.55	T	SMARCC2	SWI/SNF related, matrix associated, actin dependent regulator of chromatin, subfamily c, member 2	Coding	1.31	0.0268	0.298			T
TC12001569.hg.1	-1.01	T	GPR84	G protein-coupled receptor 84	Coding	1.27	0.0173				F
TC12001568.hg.1	1.32	T			Coding	1	1	1			T
TC12001567.hg.1	-1.02	T	NFE2	nuclear factor, erythroid 2	Coding	-1.04	0.5947				F
TC12001566.hg.1	1.01	T	CBX5; MIR3198-2	chromobox homolog 5; microRNA 3198-2	Coding	1.3	0.2268	0.6627			T
TC12001536.hg.1	1.09	T	KRT4	keratin 4, type II	Coding	-1.15	0.0859	0.4714			T
TC12001537.hg.1	1.09	T	KRT79	keratin 79, type II	Coding	-1.17	0.9865	1			T
TC12001538.hg.1	1.07	T	KRT78	keratin 78, type II	Coding	1.07	0.5697				F
TC12001541.hg.1	1.07	T	SPRYD3	SPRY domain containing 3	Coding	1.12	0.2987	0.7253			T
TC12001542.hg.1	1.58	T			Coding	1	1	1			T
TC12001543.hg.1	-1.2	T	CSAD	cysteine sulfinic acid decarboxylase	Coding	1.42	0.4102	0.8011			T
TC12001544.hg.1	-1.06	T	ITGB7	integrin beta 7	Coding	-1.15	0.134				F
TC12001545.hg.1	-1.33	T	RARG	retinoic acid receptor, gamma	Coding	1.24	0.3172	0.7394			T
TC12001546.hg.1	1.04	T			Coding	1.01	0.5674	0.8815			T
TC12001547.hg.1	-1.01	T	AAAS	achalasia, adrenocortical insufficiency, alacrimia	Coding	-1.07	0.8435	0.9802			T
TC12001548.hg.1	-1.05	T	SP7	Sp7 transcription factor	Coding	-1.13	0.2724	0.7038			T
TC12001549.hg.1	1.07	T			Coding	1.03	0.5844	0.8891			T
TC12001550.hg.1	-1.58	T	MAP3K12	mitogen-activated protein kinase kinase kinase 12	Coding	-1.21	0.2112	0.6467			T
TC12001598.hg.1	1.53	T	RNF41	ring finger protein 41, E3 ubiquitin protein ligase	Coding	1.12	0.381	0.7833			T
TC12001551.hg.1	1.03	T	NPFF	neuropeptide FF-amide peptide precursor	Coding	1.04	0.5154	0.8577			T
TC12001553.hg.1	-1.06	T	ATP5G2	ATP synthase, H+ transporting, mitochondrial Fo complex subunit C2 (subunit 9)	Coding	1.07	0.9709	1			T
TC12001554.hg.1	-1.45	T	CALCOCO1	calcium binding and coiled-coil domain 1	Coding	2.05	0.0147				F
TC12001555.hg.1	1.21	T			Coding	1	1	1			T
TC12001556.hg.1	-1.63	T	HOXC13-AS	HOXC13 antisense RNA	Coding	1.38	0.7903	0.964			T
TC12001557.hg.1	-1.02	T	HOTAIR	HOX transcript antisense RNA	Coding	1.04	0.4737	0.837			T
TC12001558.hg.1	1.06	T	HOXC-AS3	HOXC cluster antisense RNA 3	Coding	1.01	0.7493	0.9514			T
TC12001559.hg.1	1.07	T	HOXC-AS2	HOXC cluster antisense RNA 2	Coding	-1.11	0.4618	0.8305			T
TC12001560.hg.1	-1.2	T	HOXC-AS1	HOXC cluster antisense RNA 1	Coding	-1.04	0.7226	0.9422			T
TC12001561.hg.1	-1.03	T	LOC100240735	uncharacterized LOC100240735	Coding	1.11	0.132	0.5505			T
TC12001562.hg.1	1.08	T			Coding	-1.35	0.2594	0.6928			T
TC12001563.hg.1	-1.06	T			Coding	1	1	1			T
TC12001564.hg.1	1.01	F			Coding	1.01	0.4164				F
TC12001565.hg.1	-1.06	T	SMUG1	single-strand-selective monofunctional uracil-DNA glycosylase 1	Coding	1.08	0.737				F
TC12001552.hg.1	1.29	T	ATF7	activating transcription factor 7	Coding	-1.14	0.3145	0.7373			T
TC12001665.hg.1	1.15	T			Coding	-1.09	0.2027				F
TC12001599.hg.1	-1.19	T	ANKRD52	ankyrin repeat domain 52	Coding	1.19	0.3493	0.7625			T
TC12001602.hg.1	-1.11	T	STAT2	signal transducer and activator of transcription 2	Coding	1.21	0.9734	1			T
TC12001637.hg.1	-1.19	T	CTDSP2	CTD small phosphatase 2	Coding	1.06	0.461	0.83			T
TC12001638.hg.1	-1.02	F	MIR26A2	microRNA 26a-2	Coding	1	1				F
TC12001639.hg.1	-1.03	T			Coding	-1.04	0.9875	1			T
TC12001640.hg.1	1.05	T	LOC100506844	uncharacterized LOC100506844	Coding	-1.06	0.6207	0.9041			T
TC12001641.hg.1	1.07	T			Coding	1	1	1			T
TC12001642.hg.1	1.02	T	LOC101927653	uncharacterized LOC101927653	Coding	-1.03	0.4669				F
TC12001643.hg.1	-2.14	T	LRIG3	leucine-rich repeats and immunoglobulin-like domains 3	Coding	1.47	0.0313	0.3179			T
TC12001644.hg.1	-1.04	T			Coding	-1.01	0.8575				F
TC12001645.hg.1	1.3	T			Coding	1	1	1			T
TC12001646.hg.1	1.14	F			Coding	1	1				F
TC12001647.hg.1	1.09	F			Coding	-1.28	0.0154				F
TC12001648.hg.1	1.07	T			Coding	1	1	1			T
TC12001649.hg.1	-1.05	T			Coding	1	1	1			T
TC12001650.hg.1	-1.21	T	FAM19A2	family with sequence similarity 19 (chemokine (C-C motif)-like), member A2	Coding	-1.2	0.0573	0.4054			T
TC12001651.hg.1	-1.2	F			Coding	1	1				F
TC12001652.hg.1	-1.15	T			Coding	-1.27	0.2144	0.6501			T
TC12001653.hg.1	1.25	T			Coding	1	1	1			T
TC12001654.hg.1	1.04	F			Coding	1.12	0.8045				F
TC12001655.hg.1	1.09	T			Coding	1	1	1			T
TC12001656.hg.1	1	T	LINC01465	long intergenic non-protein coding RNA 1465	Coding	-1.11	0.7164	0.9401			T
TC12001657.hg.1	-1.7	T	PPM1H	protein phosphatase, Mg2+/Mn2+ dependent, 1H	Coding	1.1	0.633	0.909			T
TC12001658.hg.1	1.05	T			Coding	1	1	1			T
TC12001659.hg.1	-1.2	T	PPM1H	protein phosphatase, Mg2+/Mn2+ dependent, 1H	Coding	1	1	1			T
TC12001660.hg.1	1.02	T			Coding	-1.01	0.6712				F
TC12001661.hg.1	1.05	T	AVPR1A	arginine vasopressin receptor 1A	Coding	-1.15	0.5744				F
TC12001662.hg.1	-1.05	F			Coding	-1.02	0.6499				F
TC12001663.hg.1	-1.04	T	DPY19L2	dpy-19-like 2 (C. elegans)	Coding	-1.09	0.8031				F
TC12001636.hg.1	-1.03	T	AVIL	advillin	Coding	-1.1	0.6505				F
TC12001635.hg.1	1.26	T	METTL1	methyltransferase like 1	Coding	-1.17	0.4484	0.8231			T
TC12001634.hg.1	1.06	T	CYP27B1	cytochrome P450, family 27, subfamily B, polypeptide 1	Coding	1.27	0.0924				F
TC12001633.hg.1	1.14	T	CDK4	cyclin-dependent kinase 4	Coding	-1.39	0.5349	0.8668			T
TC12001603.hg.1	-1.2	T			Coding	1	1	1			T
TC12001604.hg.1	-1.09	T	APOF	apolipoprotein F	Coding	-1.04	0.506	0.8533			T
TC12001605.hg.1	1.18	T	TIMELESS	timeless circadian clock	Coding	-1.19	0.4644	0.8319			T
TC12001606.hg.1	1.02	T	MIP	major intrinsic protein of lens fiber	Coding	-1.15	0.0647				F
TC12001607.hg.1	-1.46	T	GLS2	glutaminase 2 (liver, mitochondrial)	Coding	-1.01	0.8652	0.9865			T
TC12001608.hg.1	-1.07	T	BAZ2A	bromodomain adjacent to zinc finger domain 2A	Coding	-1	0.5666				F
TC12001609.hg.1	-1.07	T	ATP5B	ATP synthase, H+ transporting, mitochondrial F1 complex, beta polypeptide	Coding	-1.03	0.7096	0.9379			T
TC12001610.hg.1	1.18	T	SNORD59B	small nucleolar RNA, C/D box 59B	Coding	1	1	1			T
TC12001611.hg.1	1.05	T	SNORD59A	small nucleolar RNA, C/D box 59A	Coding	1	1	1			T
TC12001612.hg.1	1.38	T	PTGES3	prostaglandin E synthase 3 (cytosolic)	Coding	1.23	0.0111	0.2056			T
TC12001613.hg.1	1.02	T	NACA	nascent polypeptide-associated complex alpha subunit	Coding	-1.22	0.8768	0.9894			T
TC12001614.hg.1	1.18	T	PRIM1	primase, DNA, polypeptide 1 (49kDa)	Coding	1.12	0.9595				F
TC12001615.hg.1	1.04	T	SDR9C7	short chain dehydrogenase/reductase family 9C, member 7	Coding	1.32	0.4922				F
TC12001600.hg.1	-1.04	T			Coding	-1.02	0.6427	0.9129			T
TC12001616.hg.1	1.05	T	RDH16	retinol dehydrogenase 16 (all-trans)	Coding	-1.09	0.71				F
TC12001619.hg.1	1.3	T	NEMP1	nuclear envelope integral membrane protein 1	Coding	1.37	0.0123	0.2154			T
TC12001620.hg.1	1.01	T	STAT6	signal transducer and activator of transcription 6, interleukin-4 induced	Coding	-1.24	0.0639				F
TC12001621.hg.1	-1.02	T	LRP1-AS	LRP1 antisense RNA	Coding	-1	0.4578				F
TC12001622.hg.1	-1.02	T	NDUFA4L2	NADH dehydrogenase (ubiquinone) 1 alpha subcomplex, 4-like 2	Coding	1.04	0.4969	0.8491			T
TC12001624.hg.1	-1.02	T	ARHGAP9	Rho GTPase activating protein 9	Coding	-1.33	0.0873				F
TC12001625.hg.1	-2.04	T	DDIT3	DNA-damage-inducible transcript 3	Coding	-1.03	0.3494	0.7626			T
TC12001626.hg.1	-1.2	T	MIR616	microRNA 616	Coding	1	1	1			T
TC12001627.hg.1	-1.07	T	DCTN2	dynactin 2 (p50)	Coding	1.07	0.319	0.7407			T
TC12001628.hg.1	1.01	T			Coding	-1.15	0.629				F
TC12001629.hg.1	-1.17	T	B4GALNT1	beta-1,4-N-acetyl-galactosaminyl transferase 1	Coding	1.05	0.3277				F
TC12001630.hg.1	1.08	F			Coding	1	1				T
TC12001631.hg.1	1.31	T			Coding	-1.12	0.3791	0.782			T
TC12001632.hg.1	1.06	T	AGAP2	ArfGAP with GTPase domain, ankyrin repeat and PH domain 2	Coding	1.19	0.2248	0.6606			T
TC12001617.hg.1	-1.08	T	ZBTB39	zinc finger and BTB domain containing 39	Coding	-1.01	0.6416	0.9124			T
TC12001795.hg.1	-1.35	F			Coding	1	1				F
TC12001796.hg.1	-1.06	T	DUSP6	dual specificity phosphatase 6	Coding	1.06	0.7876				F
TC12001797.hg.1	-1.48	T	POC1B; POC1B-GALNT4; GALNT4	POC1 centriolar protein B; POC1B-GALNT4 readthrough; polypeptide N-acetylgalactosaminyltransferase 4	Coding	1.24	0.418	0.8058			T
TC12001959.hg.1	-1.31	T	GIT2	G protein-coupled receptor kinase interacting ArfGAP 2	Coding	1	0.9558	1			T
TC12001960.hg.1	-1.06	T	C12orf76	chromosome 12 open reading frame 76	Coding	-1.65	0.0206	0.2669			T
TC12001962.hg.1	1.3	T	GPN3	GPN-loop GTPase 3	Coding	-1.18	0.0487	0.3799			T
TC12002406.hg.1	1.01	T			NonCoding	1.06	0.9911				F
TC12001964.hg.1	1.01	T			Coding	1	1	1			T
TC12001965.hg.1	-1.17	T	VPS29	VPS29 retromer complex component	Coding	1	1	1			T
TC12001966.hg.1	-1.04	T	PPTC7	PTC7 protein phosphatase homolog	Coding	1	0.3944	0.7914			T
TC12001967.hg.1	1.02	T	HVCN1	hydrogen voltage gated channel 1	Coding	1.07	0.5309				F
TC12001968.hg.1	-1.06	T	PPP1CC	protein phosphatase 1, catalytic subunit, gamma isozyme	Coding	1.33	0.1289				F
TC12001969.hg.1	1.02	T	MYL2	myosin light chain 2	Coding	-1.29	0.5748				F
TC12001970.hg.1	1.03	T			Coding	-1.03	0.3115	0.7352			T
TC12001971.hg.1	-1	T	FAM109A	family with sequence similarity 109, member A	Coding	-1.24	0.0847	0.469			T
TC12001972.hg.1	-1.04	T	ATXN2	ataxin 2	Coding	1.53	0.1521				F
TC12001973.hg.1	1.04	F			Coding	1	1				F
TC12001974.hg.1	-1.17	T	BRAP	BRCA1 associated protein	Coding	1.27	0.256	0.69			T
TC12001975.hg.1	1.03	T	MAPKAPK5-AS1	MAPKAPK5 antisense RNA 1	Coding	-1.26	0.1151	0.5249			T
TC12001976.hg.1	-2.58	T	TMEM116	transmembrane protein 116	Coding	1.39	0.0088	0.1869			T
TC12001977.hg.1	1.18	T	NAA25	N(alpha)-acetyltransferase 25, NatB auxiliary subunit	Coding	-1.14	0.3697	0.7761			T
TC12001978.hg.1	-1.08	T	HECTD4	HECT domain containing E3 ubiquitin protein ligase 4	Coding	1.01	0.8563				F
TC12001979.hg.1	1.02	T	RPL6	ribosomal protein L6	Coding	-1.03	0.6357	0.91			T
TC12001980.hg.1	-1.09	F			Coding	1	1				F
TC12001981.hg.1	1.03	T			Coding	1.01	0.9778				F
TC12001982.hg.1	1.04	T	RASAL1	RAS protein activator like 1 (GAP1 like)	Coding	-1.06	0.7743	0.9594			T
TC12001983.hg.1	-1.05	T			Coding	1	1	1			T
TC12001984.hg.1	1.12	T	DDX54	DEAD (Asp-Glu-Ala-Asp) box polypeptide 54	Coding	1.07	0.387	0.787			T
TC12001985.hg.1	1.03	T			Coding	1	1	1			T
TC12001986.hg.1	1	T			Coding	1.02	0.4877	0.8444			T
TC12001958.hg.1	-1.25	T	GLTP	glycolipid transfer protein	Coding	-1.11	0.9909	1			T
TC12001957.hg.1	1.08	T			Coding	1	1	1			T
TC12001956.hg.1	1.01	T	TRPV4	transient receptor potential cation channel, subfamily V, member 4	Coding	1.09	0.926	1			T
TC12001955.hg.1	-1.01	T	FAM222A-AS1	FAM222A antisense RNA 1	Coding	-1.05	0.565	0.8806			T
TC12001927.hg.1	1.05	T			Coding	1.09	0.2094	0.6449			T
TC12001928.hg.1	1.4	T	PRDM4	PR domain containing 4	Coding	-1.23	0.6106	0.9001			T
TC12001929.hg.1	1.01	F			Coding	-1.08	0.4166				F
TC12001930.hg.1	1.12	T			Coding	1.22	0.0635	0.4216			T
TC12001931.hg.1	-1.55	T	LOC728739	programmed cell death 2 pseudogene	Coding	1	1	1			T
TC12001932.hg.1	-1.03	T			Coding	1	1	1			T
TC12001933.hg.1	1.01	T	CMKLR1	chemerin chemokine-like receptor 1	Coding	-1.04	0.4285	0.8119			T
TC12001934.hg.1	-1.01	T	LINC01498	long intergenic non-protein coding RNA 1498	Coding	1.03	0.5695				F
TC12001935.hg.1	-1.04	T	SART3	squamous cell carcinoma antigen recognized by T-cells 3	Coding	1.29	0.0469	0.3739			T
TC12001936.hg.1	1.06	T	SART3	squamous cell carcinoma antigen recognized by T-cells 3	Coding	1	1	1			T
TC12001937.hg.1	-1	T	TMEM119	transmembrane protein 119	Coding	1.04	0.6392	0.9115			T
TC12001938.hg.1	-1.02	T	SELPLG	selectin P ligand	Coding	1.01	0.7741				F
TC12001939.hg.1	-1.83	T	CORO1C	coronin, actin binding protein, 1C	Coding	1.21	0.1226	0.5368			T
TC12001987.hg.1	-1.05	T	IQCD	IQ motif containing D	Coding	1.5	0.1305	0.5483			T
TC12001940.hg.1	-1.01	F			Coding	1	1				F
TC12001942.hg.1	-1.04	T	MIR619	microRNA 619	Coding	1	1	1			T
TC12001943.hg.1	-1.01	T	SVOP	SV2 related protein	Coding	1.28	0.0732	0.4439			T
TC12001944.hg.1	1.03	T			Coding	1	1	1			T
TC12001945.hg.1	-1.1	T			Coding	1	1	1			T
TC12001946.hg.1	-1.07	T	USP30-AS1	USP30 antisense RNA 1	Coding	1.08	0.9094				F
TC12001947.hg.1	-1.01	T	ALKBH2	alkB homolog 2, alpha-ketoglutarate-dependent dioxygenase	Coding	-1.11	0.9668	1			T
TC12001948.hg.1	1.02	T	FOXN4	forkhead box N4	Coding	-1.03	0.8043				F
TC12001949.hg.1	-1.05	T			Coding	1.01	0.6752	0.9254			T
TC12001950.hg.1	1.2	T			Coding	-1.09	0.2559	0.6898			T
TC12001951.hg.1	1.31	T	KCTD10	potassium channel tetramerization domain containing 10	Coding	1.14	0.4187	0.8062			T
TC12001952.hg.1	1.52	T	MMAB	methylmalonic aciduria (cobalamin deficiency) cblB type	Coding	1.26	0.1039	0.5056			T
TC12001953.hg.1	1.25	T			Coding	1	1	1			T
TC12001954.hg.1	-1.11	T			Coding	1	1	1			T
TC12001941.hg.1	-1.03	T	SSH1	slingshot protein phosphatase 1	Coding	1	0.9855	1			T
TC12001926.hg.1	1.01	T			Coding	1	1	1			T
TC12001988.hg.1	-1.06	T	SLC8B1	solute carrier family 8 (sodium/lithium/calcium exchanger), member B1	Coding	1.42	0.5814	0.8877			T
TC12001990.hg.1	1.05	T	LHX5	LIM homeobox 5	Coding	-1.23	0.1326	0.5514			T
TC12002023.hg.1	1.1	T			Coding	-1.09	0.2422				F
TC12002024.hg.1	1.02	T			Coding	1	1	1			T
TC12002025.hg.1	1.03	T			Coding	-1.1	0.6105				F
TC12002026.hg.1	1.18	T	LOC105370024	uncharacterized LOC105370024	Coding	-1.04	0.9806				F
TC12002027.hg.1	1.03	F			Coding	1.01	0.7869				F
TC12002028.hg.1	-1.04	F			Coding	1.01	0.3712				F
TC12002029.hg.1	-1.07	F	LINC00934	long intergenic non-protein coding RNA 934	Coding	-1.2	0.4228				T
TC12002030.hg.1	1.02	T	LOC105370027	uncharacterized LOC105370027	Coding	1.07	0.7063				F
TC12002031.hg.1	1.02	T			Coding	1	1	1			T
TC12002032.hg.1	1.45	T	CIT; MIR1178	citron rho-interacting serine/threonine kinase; microRNA 1178	Coding	1.12	0.3687	0.7754			T
TC12002033.hg.1	1.02	T	RAB35	RAB35, member RAS oncogene family	Coding	1.23	0.7828	0.9619			T
TC12002034.hg.1	1.05	T	GCN1	GCN1 eIF2 alpha kinase activator homolog	Coding	-1.26	0.3944				F
TC12002035.hg.1	1.08	T	MIR4498	microRNA 4498	Coding	1	1	1			T
TC12002036.hg.1	1	T	RPLP0	ribosomal protein, large, P0	Coding	1.44	0.0648	0.4247			T
TC12002037.hg.1	-1.14	T	PXN	paxillin	Coding	1.05	0.1728	0.6042			T
TC12002038.hg.1	-1.1	T	PXN	paxillin	Coding	1	1	1			T
TC12002039.hg.1	1.51	T	RNU4-2	RNA, U4 small nuclear 2	Coding	1	1	1			T
TC12002040.hg.1	1.27	T	RNU4-1	RNA, U4 small nuclear 1	Coding	1	1	1			T
TC12002041.hg.1	-1.25	T			Coding	1	1	1			T
TC12002042.hg.1	1.08	T	PLA2G1B	phospholipase A2, group IB (pancreas)	Coding	1.2	0.1454	0.5693			T
TC12002043.hg.1	1.09	T	MSI1	musashi RNA binding protein 1	Coding	-1.08	0.4457				F
TC12002044.hg.1	1.13	T	TRIAP1	TP53 regulated inhibitor of apoptosis 1	Coding	1.08	0.1919	0.6266			T
TC12002045.hg.1	1.01	T	SRSF9	serine/arginine-rich splicing factor 9	Coding	1.13	0.4024	0.7961			T
TC12002046.hg.1	1.07	T	NRAV	negative regulator of antiviral response (non-protein coding)	Coding	-1.06	0.3447	0.7593			T
TC12002047.hg.1	-1.24	T	COQ5	coenzyme Q5, methyltransferase	Coding	-1.19	0.1782	0.6108			T
TC12002048.hg.1	-1.05	T			Coding	1	1	1			T
TC12002049.hg.1	-1.03	T	POP5	POP5 homolog, ribonuclease P/MRP subunit	Coding	1.1	0.3464				F
TC12002022.hg.1	-1.02	F	LOC105370016	uncharacterized LOC105370016	Coding	1.33	0.0181				F
TC12002021.hg.1	1.05	T			Coding	-1.41	0.0747	0.4474			T
TC12002020.hg.1	-1.04	F			Coding	-1.03	0.798				F
TC12002019.hg.1	1.07	F			Coding	1.03	0.2387				F
TC12001991.hg.1	-1.07	F			Coding	1	1				F
TC12001992.hg.1	-1.12	T	LINC01234	long intergenic non-protein coding RNA 1234	Coding	1.15	0.1907	0.6252			T
TC12001993.hg.1	-1.03	T	RBM19	RNA binding motif protein 19	Coding	1.02	0.381	0.7832			T
TC12001994.hg.1	1.09	T			Coding	1	1	1			T
TC12001995.hg.1	1	T			Coding	-1.09	0.2816	0.7114			T
TC12001996.hg.1	-1.03	T	TBX5	T-box 5	Coding	1.27	0.9751				F
TC12001997.hg.1	-1	T			Coding	1	1	1			T
TC12001998.hg.1	-1.04	T			Coding	1	1	1			T
TC12001999.hg.1	1.1	T			Coding	1	1	1			T
TC12002000.hg.1	-1.5	T	TBX3	T-box 3	Coding	-1.14	0.6154	0.902			T
TC12002001.hg.1	-1.03	T			Coding	-1.04	0.5384	0.8685			T
TC12002002.hg.1	1.02	T			Coding	1.4	0.0122	0.2142			T
TC12002003.hg.1	-1.09	F			Coding	1	1				F
TC12001989.hg.1	-1.01	T	SDS	serine dehydratase	Coding	-1.03	0.8091				F
TC12002004.hg.1	-1.12	T	MED13L	mediator complex subunit 13-like	Coding	-1.15	0.3318	0.7503			T
TC12002006.hg.1	-1.11	T			Coding	-1.25	0.0573				F
TC12002007.hg.1	-1.12	T	MIR4472-2	microRNA 4472-2	Coding	1	1	1			T
TC12002008.hg.1	-1.13	T			Coding	-1.05	0.582	0.888			T
TC12002009.hg.1	-1.5	T	C12orf49	chromosome 12 open reading frame 49	Coding	-1.39	0.0255	0.2923			T
TC12002010.hg.1	-1.05	T	HRK	harakiri, BCL2 interacting protein	Coding	-1.3	0.0036				F
TC12002011.hg.1	1.04	T	LOC100506551	uncharacterized LOC100506551	Coding	-1.03	0.2843				F
TC12002012.hg.1	-1.08	T	TESC	tescalcin	Coding	1.15	0.8082	0.9696			T
TC12002013.hg.1	-1.33	T	FBXO21	F-box protein 21	Coding	-1.17	0.3889	0.7881			T
TC12002014.hg.1	-1.01	T	NOS1	nitric oxide synthase 1 (neuronal)	Coding	-1.34	0.6128				F
TC12002015.hg.1	-1.37	T	KSR2	kinase suppressor of ras 2	Coding	-1.17	0.9859	1			T
TC12002016.hg.1	1.2	T	WSB2	WD repeat and SOCS box containing 2	Coding	-1.19	0.4251	0.81			T
TC12002017.hg.1	-1.7	T	VSIG10	V-set and immunoglobulin domain containing 10	Coding	-1.08	0.4011	0.7954			T
TC12002018.hg.1	2.18	T	TAOK3	TAO kinase 3	Coding	-1.03	0.3645	0.7727			T
TC12002005.hg.1	-1.29	F	MIR620	microRNA 620	Coding	1	1				F
TC12001925.hg.1	1.51	T	CRY1	cryptochrome circadian clock 1	Coding	1.01	0.9501	1			T
TC12001924.hg.1	-1.32	T	MTERF2	mitochondrial transcription termination factor 2	Coding	-1.23	0.7224				F
TC12001923.hg.1	-1.09	T	LOC728705	uncharacterized LOC728705	Coding	1	1	1			T
TC12001831.hg.1	-1.04	F			Coding	1	1				F
TC12001832.hg.1	1.21	T			Coding	1.29	0.0252	0.291			T
TC12001833.hg.1	1.12	T			Coding	-1.03	0.6001	0.8958			T
TC12001834.hg.1	1.71	T			Coding	1	1	1			T
TC12001835.hg.1	-1.05	T	USP44	ubiquitin specific peptidase 44	Coding	1.04	0.6281				F
TC12001836.hg.1	1.05	T	USP44	ubiquitin specific peptidase 44	Coding	1.05	0.3888				F
TC12001837.hg.1	-1.08	T	NTN4	netrin 4	Coding	-1.38	0.226				F
TC12001838.hg.1	1.01	T			Coding	1	1	1			T
TC12001839.hg.1	1.11	T			Coding	1	1	1			T
TC12001840.hg.1	1.08	T	LOC105369922	uncharacterized LOC105369922	Coding	-1.24	0.1099				F
TC12001841.hg.1	1.01	T	CCDC38	coiled-coil domain containing 38	Coding	-1.07	0.2129				F
TC12001842.hg.1	-1.01	T	HAL	histidine ammonia-lyase	Coding	1.01	0.9486				F
TC12001843.hg.1	-2.14	T	LTA4H	leukotriene A4 hydrolase	Coding	-1.09	0.8043	0.9684			T
TC12001844.hg.1	1.04	T			Coding	1.08	0.1343	0.5539			T
TC12001845.hg.1	-1.18	T	CDK17	cyclin-dependent kinase 17	Coding	1.04	0.3156				F
TC12001846.hg.1	1.01	T			Coding	1	1	1			T
TC12001847.hg.1	-1.06	T			Coding	1.05	0.6587				F
TC12001848.hg.1	1.18	T			Coding	1	1	1			T
TC12001849.hg.1	1.19	T			Coding	1	1	1			T
TC12001850.hg.1	1.38	T			Coding	1	1	1			T
TC12001851.hg.1	1.07	T			Coding	-1.03	0.7839				F
TC12001852.hg.1	-1.05	F			Coding	1	1				F
TC12001853.hg.1	-1.04	T	LOC643711	platelet-activating factor acetylhydrolase 1b, catalytic subunit 2 (30kDa) pseudogene	Coding	1.1	0.4316				F
TC12001854.hg.1	1.05	F	MIR4303	microRNA 4303	Coding	1	1				F
TC12001855.hg.1	1.13	T			Coding	-1.17	0.3565	0.7672			T
TC12001856.hg.1	1.23	T			Coding	1	1	1			T
TC12001857.hg.1	-1.19	T	SLC9A7P1	solute carrier family 9, subfamily A (NHE7, cation proton antiporter 7), member 7 pseudogene 1	Coding	1	1	1			T
TC12001830.hg.1	-1.16	T			Coding	1.07	0.8723				F
TC12001829.hg.1	-1.1	T	FGD6	FYVE, RhoGEF and PH domain containing 6	Coding	-1.36	0.0218	0.2737			T
TC12001828.hg.1	-1.33	T	NR2C1	nuclear receptor subfamily 2, group C, member 1	Coding	1.3	0.1854				F
TC12001827.hg.1	1.04	T	NDUFA12	NADH dehydrogenase (ubiquinone) 1 alpha subcomplex, 12	Coding	1.09	0.6062	0.8983			T
TC12001799.hg.1	1.05	F			Coding	1.07	0.8219				T
TC12001800.hg.1	1	T	CCER1	coiled-coil glutamate rich protein 1	Coding	-1.12	0.1015				F
TC12001801.hg.1	1.06	T	EPYC	epiphycan	Coding	1.25	0.6461				F
TC12001802.hg.1	-1.01	T	KERA	keratocan	Coding	-1.03	0.8305				F
TC12001803.hg.1	-1.06	T	LUM	lumican	Coding	1.21	0.0489	0.3806			T
TC12001804.hg.1	1	T	DCN	decorin	Coding	1.4	0.0425				F
TC12001805.hg.1	1.08	F	DCN	decorin	Coding	-1.01	0.4267				T
TC12001806.hg.1	1.67	T	LINC01619	long intergenic non-protein coding RNA 1619	Coding	-1.14	0.6308				F
TC12001807.hg.1	3.28	T	BTG1	B-cell translocation gene 1, anti-proliferative	Coding	-1.42	0.0678	0.432			T
TC12001808.hg.1	1.2	T			Coding	1	1	1			T
TC12001809.hg.1	-1.05	T	CLLU1OS	chronic lymphocytic leukemia up-regulated 1 opposite strand	Coding	-1.05	0.2758				F
TC12001810.hg.1	-1.29	T			Coding	1	1	1			T
TC12001811.hg.1	1.34	T	EEA1	early endosome antigen 1	Coding	-1.24	0.0825	0.4645			T
TC12001858.hg.1	-1.05	T	LOC643770	uncharacterized LOC643770	Coding	1.08	0.4621				F
TC12001812.hg.1	-1.05	T	LOC643339	uncharacterized LOC643339	Coding	-1.25	0.1974				F
TC12001814.hg.1	-1.01	F			Coding	1	1				F
TC12001815.hg.1	1.16	T	UBE2N	ubiquitin conjugating enzyme E2N	Coding	-1.11	0.2211	0.657			T
TC12001816.hg.1	1.49	T			Coding	1	1	1			T
TC12001817.hg.1	2.44	T	SOCS2-AS1	SOCS2 antisense RNA 1	Coding	1.08	0.2877	0.7164			T
TC12001818.hg.1	-1.03	F	LOC101928731	uncharacterized LOC101928731	Coding	1.08	0.0654				F
TC12001819.hg.1	1.61	F	LOC105369911	uncharacterized LOC105369911	Coding	-1.14	0.2453				T
TC12001820.hg.1	1.02	T			Coding	1	1	1			T
TC12001821.hg.1	-1.03	T			Coding	-1.19	0.0306				F
TC12001822.hg.1	1.04	T			Coding	1.01	0.8817	0.9908			T
TC12001823.hg.1	-1	T			Coding	-1.01	0.2575	0.6912			T
TC12001824.hg.1	1.18	T	CEP83	centrosomal protein 83kDa	Coding	-1.19	0.5757	0.8852			T
TC12001825.hg.1	-1.03	T			Coding	1.21	0.6801	0.9274			T
TC12001826.hg.1	1.25	T	TMCC3	transmembrane and coiled-coil domain family 3	Coding	-1.04	0.9294	1			T
TC12001813.hg.1	-1.01	T			Coding	1	1	1			T
TC12001859.hg.1	-1.14	T	TMPO-AS1	TMPO antisense RNA 1	Coding	-1.03	0.9475	1			T
TC12001860.hg.1	1.09	T			Coding	1	1	1			T
TC12001861.hg.1	1.03	T	IKBIP	IKBKB interacting protein	Coding	1.22	0.1357	0.5558			T
TC12001895.hg.1	1.03	T	C12orf42	chromosome 12 open reading frame 42	Coding	-1.13	0.3984				F
TC12001896.hg.1	1.04	T			Coding	1	1	1			T
TC12001897.hg.1	-1.07	T			Coding	1.03	0.8156	0.9719			T
TC12001898.hg.1	1.23	T			Coding	1.04	0.6301	0.9078			T
TC12001899.hg.1	-1.02	F			Coding	1	1				F
TC12001900.hg.1	1.19	T			Coding	-1.05	0.6953				F
TC12001901.hg.1	2.92	T	NT5DC3	5-nucleotidase domain containing 3	Coding	-2.17	3.82e-05	0.0158			T
TC12001902.hg.1	-1.02	T	TTC41P	tetratricopeptide repeat domain 41, pseudogene	Coding	-1.2	0.3283				F
TC12001903.hg.1	1.13	T	C12orf73	chromosome 12 open reading frame 73	Coding	-1.11	0.1412	0.5636			T
TC12001904.hg.1	1.03	T	GLT8D2	glycosyltransferase 8 domain containing 2	Coding	-1.1	0.6432				F
TC12001905.hg.1	1.88	T			Coding	-1.02	0.2841	0.7136			T
TC12001906.hg.1	-1.03	T	NFYB	nuclear transcription factor Y subunit beta	Coding	-1.01	0.7341	0.9464			T
TC12001907.hg.1	1.06	T			Coding	-1.23	0.4403				F
TC12001894.hg.1	1.03	F			Coding	1	1				T
TC12001908.hg.1	-1.04	F			Coding	-1.11	0.8571				F
TC12001910.hg.1	-1.06	T	ALDH1L2	aldehyde dehydrogenase 1 family, member L2	Coding	-1.12	0.0542	0.3965			T
TC12001911.hg.1	-1.07	T			Coding	1	1	1			T
TC12001912.hg.1	1.14	T			Coding	-1.04	0.3266	0.7466			T
TC12001913.hg.1	-1.12	T	APPL2	adaptor protein, phosphotyrosine interaction, PH domain and leucine zipper containing 2	Coding	1.01	0.8449	0.9806			T
TC12001914.hg.1	1.14	T	KCCAT198	renal clear cell carcinoma-associated transcript 198	Coding	1.14	0.6274	0.9068			T
TC12001915.hg.1	1.01	T			Coding	-1.04	0.7067				F
TC12001916.hg.1	-1.4	T	NUAK1	NUAK family, SNF1-like kinase, 1	Coding	-1.41	0.055	0.3986			T
TC12001917.hg.1	1.43	T	CKAP4	cytoskeleton-associated protein 4	Coding	1.7	0.0106	0.2022			T
TC12001918.hg.1	-1.13	T			Coding	-1.11	0.2021	0.6374			T
TC12001919.hg.1	1.14	T			Coding	1	1	1			T
TC12001920.hg.1	-1.08	T	LOC100287944	uncharacterized LOC100287944	Coding	-1.02	0.8686	0.9874			T
TC12001921.hg.1	1.03	T	LOC100505978	uncharacterized LOC100505978	Coding	-1.11	0.4941	0.8477			T
TC12001922.hg.1	1.03	T			Coding	-1.12	0.1414				F
TC12001909.hg.1	-1.65	T	SLC41A2	solute carrier family 41 (magnesium transporter), member 2	Coding	1.3	0.0902	0.4801			T
TC12002051.hg.1	3.4	T			Coding	1.63	0.3542	0.7657			T
TC12001893.hg.1	1.02	F			Coding	1.14	0.9431				T
TC12001891.hg.1	1.03	T	LINC00485	long intergenic non-protein coding RNA 485	Coding	1.06	0.9063	0.9974			T
TC12001862.hg.1	-1.64	T	ANKS1B	ankyrin repeat and sterile alpha motif domain containing 1B	Coding	-1.06	0.5312				F
TC12001863.hg.1	1.33	T			Coding	1	1	1			T
TC12001864.hg.1	-1	F			Coding	1	1				T
TC12001865.hg.1	-1.19	T	UHRF1BP1L	UHRF1 binding protein 1-like	Coding	-1.03	0.465	0.8323			T
TC12001866.hg.1	-1.01	T	GOLGA2P5	golgin A2 pseudogene 5	Coding	1.13	0.8423	0.9799			T
TC12001867.hg.1	-1.08	T	DEPDC4	DEP domain containing 4	Coding	1.09	0.3178				F
TC12001868.hg.1	1.27	T			Coding	1	1	1			T
TC12001869.hg.1	-1.04	T			Coding	1	1	1			T
TC12001870.hg.1	1.04	F			Coding	1	1				T
TC12001871.hg.1	1.09	F			Coding	1.09	0.8833				F
TC12001872.hg.1	1.06	T			Coding	-1.03	0.8753				F
TC12001873.hg.1	1.04	T	SLC5A8	solute carrier family 5 (sodium/monocarboxylate cotransporter), member 8	Coding	1.04	0.3533				F
TC12001874.hg.1	1.05	T			Coding	1	1	1			T
TC12001892.hg.1	1.02	T	PAH	phenylalanine hydroxylase	Coding	1.09	0.9934	1			T
TC12001875.hg.1	1.05	T			Coding	1	1	1			T
TC12001877.hg.1	-1.09	F			Coding	-1	0.6233				T
TC12001878.hg.1	1.05	T			Coding	-1.21	0.0469				F
TC12001879.hg.1	1.03	T	SYCP3	synaptonemal complex protein 3	Coding	1.14	0.5012				F
TC12001880.hg.1	-1.19	T	GNPTAB	N-acetylglucosamine-1-phosphate transferase, alpha and beta subunits	Coding	-1.07	0.8408	0.9794			T
TC12001881.hg.1	-1.2	T			Coding	1	1	1			T
TC12001882.hg.1	1.13	T			Coding	1	1	1			T
TC12001883.hg.1	1.4	T			Coding	1	1	1			T
TC12001884.hg.1	1.01	F			Coding	1.21	0.1229				F
TC12001885.hg.1	-1.01	T			Coding	-1.08	0.6098				F
TC12001886.hg.1	1.48	T	CCDC53	coiled-coil domain containing 53	Coding	1.24	0.0265	0.2968			T
TC12001887.hg.1	1.45	T	NUP37	nucleoporin 37kDa	Coding	1.14	0.2709	0.7027			T
TC12001888.hg.1	-1.05	F	PMCH	pro-melanin-concentrating hormone	Coding	-1.06	0.7712				F
TC12001889.hg.1	1.08	T			Coding	1	1	1			T
TC12001876.hg.1	1.28	T	ARL1	ADP-ribosylation factor like GTPase 1	Coding	-1.02	0.7773	0.9603			T
TC12002407.hg.1	1.04	F			NonCoding	1.08	0.2618				T
TC12002505.hg.1	-1.04	F			NonCoding	1.14	0.9044				F
TC12002409.hg.1	1.06	F			NonCoding	1	1				F
TC12003105.hg.1	1.02	T			NonCoding	-1.01	0.7672				F
TC12003106.hg.1	-1.09	F	LOC283454	uncharacterized LOC283454	NonCoding	-1.1	0.3314				F
TC12003107.hg.1	1	T	HRK	harakiri, BCL2 interacting protein	NonCoding	-1.08	0.9197	1			T
TC12003108.hg.1	1.16	T	LOC100506551	uncharacterized LOC100506551	NonCoding	-1.09	0.8055				F
TC12003109.hg.1	1	T	TESC	tescalcin	NonCoding	1.11	0.8315	0.9767			T
TC12003110.hg.1	-1.06	T	NOS1	nitric oxide synthase 1 (neuronal)	NonCoding	1	1	1			T
TC12003111.hg.1	-1.54	T	KSR2	kinase suppressor of ras 2	NonCoding	-1.12	0.0811	0.4615			T
TC12003112.hg.1	-1.13	T			NonCoding	1.02	0.495	0.8481			T
TC12003113.hg.1	1.02	F			NonCoding	-1.15	0.869				T
TC12003114.hg.1	1.09	T			NonCoding	1.07	0.2711	0.7029			T
TC12003115.hg.1	-1.05	T			NonCoding	1.05	0.3014	0.7274			T
TC12003116.hg.1	1.04	T			NonCoding	1.19	0.1192				F
TC12003117.hg.1	-1.07	F			NonCoding	-1.23	0.1242				F
TC12003118.hg.1	-1	T	LOC105370027	uncharacterized LOC105370027	NonCoding	1.21	0.9884				F
TC12003119.hg.1	1.09	T	RAB35	RAB35, member RAS oncogene family	NonCoding	1	1	1			T
TC12003120.hg.1	1.04	T	GCN1	GCN1 eIF2 alpha kinase activator homolog	NonCoding	1.04	0.9063	0.9974			T
TC12003121.hg.1	-1.11	T			NonCoding	1	1	1			T
TC12003122.hg.1	-1.06	T			NonCoding	1.15	0.3345	0.7521			T
TC12003123.hg.1	1.22	T	MSI1	musashi RNA binding protein 1	NonCoding	-1.3	0.2101	0.6456			T
TC12003124.hg.1	1	T			NonCoding	1	1	1			T
TC12003125.hg.1	-1.12	T	NRAV	negative regulator of antiviral response (non-protein coding)	NonCoding	-1.08	0.5728	0.8839			T
TC12003126.hg.1	-1.07	T	HNF1A-AS1	HNF1A antisense RNA 1	NonCoding	-1.09	0.1498	0.5754			T
TC12003127.hg.1	1.01	T			NonCoding	1.21	0.6759	0.9257			T
TC12003128.hg.1	1.28	T	LINC01089	long intergenic non-protein coding RNA 1089	NonCoding	-1.22	0.5189	0.8594			T
TC12003129.hg.1	-1.59	T			NonCoding	1.38	0.0086	0.1843			T
TC12003130.hg.1	1.03	T	DIABLO	diablo, IAP-binding mitochondrial protein	NonCoding	-1.16	0.556	0.8767			T
TC12003131.hg.1	1.02	T	CLIP1	CAP-GLY domain containing linker protein 1	NonCoding	1.05	0.3002	0.7265			T
TC12003132.hg.1	-1.08	T	RSRC2	arginine/serine-rich coiled-coil 2	NonCoding	1.1	0.8907	0.9934			T
TC12003133.hg.1	-1.28	T			NonCoding	1.07	0.2794	0.7095			T
TC12003104.hg.1	-1.01	T			NonCoding	1.03	0.1899	0.6243			T
TC12003134.hg.1	-1.1	T	SBNO1	strawberry notch homolog 1 (Drosophila)	NonCoding	1	1	1			T
TC12003103.hg.1	-1	T			NonCoding	1.01	0.5702	0.8828			T
TC12003101.hg.1	1.04	T			NonCoding	1.05	0.9002				F
TC12003072.hg.1	1.03	T	LINC01498	long intergenic non-protein coding RNA 1498	NonCoding	-1.08	0.1332	0.5522			T
TC12003073.hg.1	-1.02	T			NonCoding	1.11	0.5484	0.8732			T
TC12003074.hg.1	-1.03	T			NonCoding	-1.1	0.8554	0.9838			T
TC12003075.hg.1	1	F	SVOP	SV2 related protein	NonCoding	1.17	0.3075				T
TC12003076.hg.1	-1.05	T	USP30-AS1	USP30 antisense RNA 1	NonCoding	1.17	0.5083	0.8544			T
TC12003077.hg.1	-1.14	T			NonCoding	-1.26	0.5378	0.8682			T
TC12003078.hg.1	1.58	T	MMAB	methylmalonic aciduria (cobalamin deficiency) cblB type	NonCoding	1.19	0.7528	0.9525			T
TC12003079.hg.1	-1.07	T	FAM222A-AS1	FAM222A antisense RNA 1	NonCoding	1.24	0.2143				F
TC12003080.hg.1	-1.06	T	GIT2	G protein-coupled receptor kinase interacting ArfGAP 2	NonCoding	1	1	1			T
TC12003081.hg.1	1.04	F			NonCoding	1	1				F
TC12003082.hg.1	-1.12	T			NonCoding	1.02	0.3982				F
TC12003083.hg.1	-1.02	F			NonCoding	1	1				F
TC12003084.hg.1	-1.02	T			NonCoding	-1.06	0.5903	0.8915			T
TC12003085.hg.1	1.17	F			NonCoding	1.03	0.3887				T
TC12003086.hg.1	1.12	T			NonCoding	1.08	0.2723	0.7038			T
TC12003087.hg.1	-1.02	T	MAPKAPK5-AS1	MAPKAPK5 antisense RNA 1	NonCoding	-1.21	0.8455				F
TC12003088.hg.1	-1.28	T			NonCoding	-1.01	0.2534	0.6877			T
TC12003089.hg.1	-1.22	T	HECTD4	HECT domain containing E3 ubiquitin protein ligase 4	NonCoding	1.24	0.072	0.4413			T
TC12003090.hg.1	-1.07	T			NonCoding	1.06	0.6509	0.916			T
TC12003091.hg.1	-1.01	T	RPL6	ribosomal protein L6	NonCoding	-1.09	0.2901	0.7183			T
TC12003092.hg.1	-1.26	T	SLC8B1	solute carrier family 8 (sodium/lithium/calcium exchanger), member B1	NonCoding	1	1	1			T
TC12003093.hg.1	-1.15	T	LINC01234	long intergenic non-protein coding RNA 1234	NonCoding	1.14	0.1306	0.5483			T
TC12003094.hg.1	-1.04	T			NonCoding	-1.07	0.3741	0.7789			T
TC12003095.hg.1	1.05	T			NonCoding	1	1	1			T
TC12003096.hg.1	-1.48	T	TBX3	T-box 3	NonCoding	-1.09	0.4115	0.802			T
TC12003097.hg.1	-1	T			NonCoding	-1.01	0.8663	0.9868			T
TC12003098.hg.1	-1.02	T			NonCoding	-1.03	0.7462	0.9503			T
TC12003099.hg.1	-1.09	T			NonCoding	1.02	0.8074				F
TC12003100.hg.1	1.08	T			NonCoding	1.22	0.8488	0.9817			T
TC12003102.hg.1	1.2	T			NonCoding	1.4	0.0172	0.2472			T
TC12003071.hg.1	1.02	T	CMKLR1	chemerin chemokine-like receptor 1	NonCoding	1	1	1			T
TC12003135.hg.1	-1.26	T			NonCoding	1.06	0.2433				F
TC12003137.hg.1	1.13	T			NonCoding	1.66	0.012	0.2129			T
TC12003171.hg.1	1.03	T			NonCoding	-1.13	0.2302	0.6661			T
TC12003173.hg.1	1.15	F			NonCoding	1.12	0.8986				F
TC12003174.hg.1	1.07	T			NonCoding	-1.08	0.1232	0.5377			T
TC12003175.hg.1	-1.04	F			NonCoding	-1.21	0.0553				F
TC12003176.hg.1	1.04	T			NonCoding	1	1	1			T
TC12003177.hg.1	1.07	T			NonCoding	-1.29	0.6578	0.9186			T
TC12003178.hg.1	-1.1	T			NonCoding	-1.06	0.8002				F
TC12003179.hg.1	1	T			NonCoding	1.02	0.6836	0.9287			T
TC12003180.hg.1	-1.17	T			NonCoding	1.02	0.7212				F
TC12003181.hg.1	1.04	T			NonCoding	1	1	1			T
TC12003182.hg.1	1.07	T			NonCoding	-1.13	0.3561	0.7669			T
TC12003183.hg.1	1.03	T	ADGRD1	adhesion G protein-coupled receptor D1	NonCoding	1.17	0.4688				F
TC12003184.hg.1	-1.05	T			NonCoding	-1.1	0.2533				F
TC12003185.hg.1	1.06	T			NonCoding	1.04	0.2458	0.6809			T
TC12003186.hg.1	-1.22	F			NonCoding	1.08	0.8653				F
TC12003187.hg.1	1.07	T			NonCoding	1.01	0.519				F
TC12003188.hg.1	1.02	T			NonCoding	-1	0.7364	0.9472			T
TC12003189.hg.1	1.01	T			NonCoding	-1.02	0.8529				F
TC12003190.hg.1	-1.01	T			NonCoding	-1.03	0.6224	0.9048			T
TC12003191.hg.1	-1.06	T			NonCoding	1.1	0.4907				F
TC12003192.hg.1	1	T			NonCoding	-1.02	0.1755	0.6075			T
TC12003193.hg.1	-1.01	T			NonCoding	1.36	0.4964	0.8489			T
TC12003194.hg.1	-1.03	T			NonCoding	1.06	0.3733	0.7783			T
TC12003195.hg.1	1.08	T	LOC100996246	uncharacterized LOC100996246	NonCoding	-1.15	0.0656				F
TC12003196.hg.1	-1.07	T			NonCoding	1	1	1			T
TC12003197.hg.1	-1.04	T			NonCoding	-1.42	0.1763				F
TC12003198.hg.1	1.05	T	LRCOL1	leucine rich colipase-like 1	NonCoding	-1.18	0.5868	0.89			T
TC12003199.hg.1	-1.03	T			NonCoding	1.01	0.3854	0.786			T
TC12003200.hg.1	-1.08	T	LOC100128843	uncharacterized LOC100128843	NonCoding	1.25	0.1307	0.5486			T
TC12003170.hg.1	-1	T			NonCoding	-1.02	0.3581				F
TC12003136.hg.1	-1.1	T			NonCoding	-1.01	0.8843	0.9916			T
TC12003169.hg.1	-1.06	T			NonCoding	-1.03	0.5359	0.8672			T
TC12003167.hg.1	1.11	F			NonCoding	-1.05	0.173				F
TC12003138.hg.1	-1.07	F			NonCoding	1.11	0.0698				F
TC12003139.hg.1	1.07	T			NonCoding	1	1	1			T
TC12003140.hg.1	1.01	F			NonCoding	1.27	0.1252				F
TC12003141.hg.1	-1.05	T			NonCoding	-1.04	0.3925	0.7903			T
TC12003142.hg.1	1.1	T			NonCoding	1	1	1			T
TC12003143.hg.1	1	T			NonCoding	-1.11	0.6819				F
TC12003144.hg.1	-1.1	T			NonCoding	-1.23	0.0394				F
TC12003145.hg.1	-1	T	LINC00939	long intergenic non-protein coding RNA 939	NonCoding	1.04	0.7247				F
TC12003146.hg.1	-1.17	F			NonCoding	1.11	0.3198				F
TC12003147.hg.1	1.07	F			NonCoding	1.03	0.738				F
TC12003148.hg.1	1.05	T	LOC283435	uncharacterized LOC283435	NonCoding	-1.03	0.8175	0.9726			T
TC12003149.hg.1	1.04	T			NonCoding	-1.02	0.3107	0.7346			T
TC12003150.hg.1	-1	T	LOC100996671	uncharacterized LOC100996671	NonCoding	-1.16	0.0684				F
TC12003151.hg.1	-1.01	T			NonCoding	1.16	0.8256				F
TC12003152.hg.1	1.04	T	LOC440117	uncharacterized LOC440117	NonCoding	1.16	0.0389				F
TC12003153.hg.1	-1.06	T	LOC101927592	uncharacterized LOC101927592	NonCoding	-1.11	0.853	0.9831			T
TC12003154.hg.1	-1.04	T			NonCoding	-1.09	0.6263				F
TC12003155.hg.1	1.1	T			NonCoding	1.05	0.208	0.6435			T
TC12003156.hg.1	1.1	T			NonCoding	-1.14	0.5379	0.8682			T
TC12003157.hg.1	1.03	F	LOC101927616	uncharacterized LOC101927616	NonCoding	-1.03	0.7009				F
TC12003158.hg.1	1.02	T	LOC101927637	uncharacterized LOC101927637	NonCoding	1.07	0.2489	0.6838			T
TC12003159.hg.1	-1.15	T			NonCoding	-1.04	0.7736	0.9592			T
TC12003160.hg.1	1.04	F			NonCoding	1	1				F
TC12003161.hg.1	-1.04	F			NonCoding	-1.15	0.9863				F
TC12003162.hg.1	1.07	F			NonCoding	1	1				F
TC12003163.hg.1	1.03	T	CRAT8	cervical cancer-associated transcript 8	NonCoding	1.14	0.4513	0.8247			T
TC12003164.hg.1	-1.01	T			NonCoding	1.01	0.5071				F
TC12003165.hg.1	-1.01	T			NonCoding	1.18	0.0799				F
TC12003166.hg.1	-1.02	T			NonCoding	1	1	1			T
TC12003168.hg.1	-1.07	T			NonCoding	1.03	0.6013	0.8963			T
TC12003201.hg.1	-1.03	T			NonCoding	-1.1	0.7255	0.9433			T
TC12003070.hg.1	-1.08	F			NonCoding	-1.04	0.8575				F
TC12003068.hg.1	1.07	T			NonCoding	1.13	0.076	0.4502			T
TC12002973.hg.1	-1.03	F			NonCoding	1.03	0.8159				F
TC12002974.hg.1	1.1	F			NonCoding	-1.02	0.7653				F
TC12002975.hg.1	1.09	T			NonCoding	-1.05	0.2377				F
TC12002976.hg.1	-1.09	T			NonCoding	1.39	0.4424	0.8198			T
TC12002977.hg.1	-1.05	T			NonCoding	-1.04	0.6011	0.8962			T
TC12002978.hg.1	-1.36	T	LIN7A	lin-7 homolog A (C. elegans)	NonCoding	1	1	1			T
TC12002979.hg.1	-1.08	T			NonCoding	1	1	1			T
TC12002980.hg.1	-1.05	T	PPFIA2	protein tyrosine phosphatase, receptor type, f polypeptide (PTPRF), interacting protein (liprin), alpha 2	NonCoding	1.09	0.909	0.9981			T
TC12002981.hg.1	-1.12	F			NonCoding	-1	0.8343				F
TC12002982.hg.1	-1.69	T	CCDC59	coiled-coil domain containing 59	NonCoding	-1.16	0.6079	0.899			T
TC12002983.hg.1	-1	T			NonCoding	1.06	0.7215				F
TC12002984.hg.1	1.01	T			NonCoding	1	0.6997	0.9346			T
TC12002985.hg.1	-1.02	F			NonCoding	1	0.833				F
TC12002986.hg.1	-1.01	F			NonCoding	1.07	0.8218				F
TC12002987.hg.1	-1.12	F			NonCoding	1	1				F
TC12002988.hg.1	1.08	F	MGAT4C	MGAT4 family, member C	NonCoding	1.06	0.4627				F
TC12002989.hg.1	1	F			NonCoding	-1.01	0.8805				F
TC12002990.hg.1	-1.08	T			NonCoding	-1.07	0.9698	1			T
TC12002991.hg.1	1.03	T			NonCoding	1.06	0.8605				F
TC12002992.hg.1	-1.38	T	MKRN9P	makorin ring finger protein 9, pseudogene	NonCoding	1	1	1			T
TC12002993.hg.1	-1.04	T			NonCoding	1.03	0.571				F
TC12002994.hg.1	-1.02	F			NonCoding	-1.01	0.8548				F
TC12002995.hg.1	-1.07	F			NonCoding	-1	0.334				F
TC12002996.hg.1	1.01	T			NonCoding	-1.05	0.7245	0.9429			T
TC12002997.hg.1	-1.68	T	POC1B	POC1 centriolar protein B	NonCoding	1.26	0.1782	0.6107			T
TC12002998.hg.1	-1.01	T			NonCoding	-1.15	0.1317				F
TC12002999.hg.1	-1.05	F			NonCoding	1	1				F
TC12003000.hg.1	-1.04	F			NonCoding	1.14	0.6133				T
TC12003001.hg.1	-1.08	T			NonCoding	-1.08	0.163				F
TC12002972.hg.1	-1.01	T			NonCoding	-1.05	0.3855	0.7861			T
TC12003002.hg.1	1.03	T			NonCoding	-1.02	0.5364				F
TC12002971.hg.1	-1.08	T			NonCoding	1	1	1			T
TC12002969.hg.1	-1.04	T			NonCoding	-1	0.6873	0.9301			T
TC12002940.hg.1	-1.18	T			NonCoding	1	1	1			T
TC12002941.hg.1	1.05	T			NonCoding	1.08	0.4678	0.8337			T
TC12002942.hg.1	-1.03	F			NonCoding	-1.01	0.6512				F
TC12002943.hg.1	1.14	T			NonCoding	-1.01	0.7625				F
TC12002944.hg.1	1.01	T			NonCoding	1.12	0.5341				F
TC12002945.hg.1	-1.01	T			NonCoding	1.03	0.8753				F
TC12002946.hg.1	-1.03	F			NonCoding	-1.13	0.1292				F
TC12002947.hg.1	1.01	T			NonCoding	1.01	0.2752				F
TC12002948.hg.1	-1.07	T	IFNG	interferon, gamma	NonCoding	1.24	0.5174	0.8586			T
TC12002949.hg.1	1.01	T	IL22	interleukin 22	NonCoding	-1.06	0.5094				F
TC12002950.hg.1	1.01	T			NonCoding	-1.02	0.7204				F
TC12002951.hg.1	-1	T			NonCoding	1.02	0.7118				F
TC12002952.hg.1	-1.05	T	LOC100507250	uncharacterized LOC100507250	NonCoding	-1.38	0.1245	0.5396			T
TC12002953.hg.1	-1.04	F			NonCoding	1.06	0.3683				F
TC12002954.hg.1	1.08	T			NonCoding	1.14	0.0735	0.4445			T
TC12002955.hg.1	1.1	T			NonCoding	-1.02	0.4426				F
TC12002956.hg.1	-1.58	T	PTPRR	protein tyrosine phosphatase, receptor type, R	NonCoding	-4.33	0.0003	0.0401			T
TC12002957.hg.1	1.07	T			NonCoding	1	0.9443	1			T
TC12002958.hg.1	-1.05	T			NonCoding	-1	0.2538	0.6881			T
TC12002959.hg.1	-1.23	T			NonCoding	1	1	1			T
TC12002960.hg.1	-1	T	TRHDE-AS1	TRHDE antisense RNA 1	NonCoding	1.22	0.9131				F
TC12002961.hg.1	-1.05	F			NonCoding	1.01	0.9407				F
TC12002962.hg.1	-1.18	T			NonCoding	1.12	0.3445				F
TC12002963.hg.1	-1.13	T			NonCoding	-1.02	0.8457	0.9808			T
TC12002964.hg.1	-1.05	T	LOC100507377	uncharacterized LOC100507377	NonCoding	1.14	0.3584	0.7684			T
TC12002965.hg.1	-1.01	T	LOC100507377	uncharacterized LOC100507377	NonCoding	1	1	1			T
TC12002966.hg.1	-1.09	T			NonCoding	1	1	1			T
TC12002967.hg.1	-1.01	T	NAP1L1	nucleosome assembly protein 1-like 1	NonCoding	1	1	1			T
TC12002968.hg.1	1.07	T			NonCoding	1.02	0.7524				F
TC12002970.hg.1	1.47	T	E2F7	E2F transcription factor 7	NonCoding	-1.15	0.6645	0.9213			T
TC12003069.hg.1	-1.29	T	LOC728739	programmed cell death 2 pseudogene	NonCoding	-1.5	0.045	0.368			T
TC12003003.hg.1	1.12	T	LINC01619	long intergenic non-protein coding RNA 1619	NonCoding	-1.09	0.5899	0.8913			T
TC12003005.hg.1	1.1	T			NonCoding	1.11	0.93	1			T
TC12003039.hg.1	-1.03	T	GOLGA2P5	golgin A2 pseudogene 5	NonCoding	1.05	0.8679	0.9872			T
TC12003040.hg.1	1	T			NonCoding	1.02	0.6478				F
TC12003041.hg.1	-1.17	F			NonCoding	-1.15	0.3471				F
TC12003042.hg.1	-1.02	T			NonCoding	1.01	0.9839	1			T
TC12003043.hg.1	-1.22	T			NonCoding	1.09	0.4363	0.8166			T
TC12003044.hg.1	1.09	F			NonCoding	-1.1	0.9411				F
TC12003045.hg.1	-1.02	T			NonCoding	1.06	0.9404				F
TC12003046.hg.1	1	T			NonCoding	-1.01	0.3993	0.7943			T
TC12003047.hg.1	1.03	T			NonCoding	1.09	0.92	1			T
TC12003048.hg.1	-1.01	F			NonCoding	1	1				F
TC12003049.hg.1	-1.02	T			NonCoding	1.07	0.5952	0.8937			T
TC12003050.hg.1	-1.06	F			NonCoding	-1.07	0.8211				T
TC12003051.hg.1	1.01	T	TTC41P	tetratricopeptide repeat domain 41, pseudogene	NonCoding	-1.21	0.5062				F
TC12003052.hg.1	-1.11	T	C12orf73	chromosome 12 open reading frame 73	NonCoding	-1.23	0.1048				F
TC12003053.hg.1	1.91	T			NonCoding	1.1	0.1861	0.6199			T
TC12003054.hg.1	1.06	F			NonCoding	-1.17	0.7103				F
TC12003055.hg.1	-1.02	T	ALDH1L2	aldehyde dehydrogenase 1 family, member L2	NonCoding	-1.31	0.0131	0.2205			T
TC12003056.hg.1	-1.17	T	LOC414300	uncharacterized LOC414300	NonCoding	1	1	1			T
TC12003057.hg.1	1.11	T			NonCoding	1.04	0.7361				F
TC12003058.hg.1	1.02	T			NonCoding	1.23	0.302	0.7279			T
TC12003059.hg.1	-1.01	F			NonCoding	1.1	0.4392				F
TC12003060.hg.1	-1.05	T			NonCoding	-1.06	0.4951	0.8482			T
TC12003061.hg.1	2.2	T			NonCoding	1	1	1			T
TC12003062.hg.1	1.44	T	CKAP4	cytoskeleton-associated protein 4	NonCoding	1	1	1			T
TC12003063.hg.1	1.2	T	POLR3B	polymerase (RNA) III (DNA directed) polypeptide B	NonCoding	1	1	1			T
TC12003064.hg.1	-1.05	T	LOC100287944	uncharacterized LOC100287944	NonCoding	1.2	0.6491				F
TC12003065.hg.1	1.02	T	LOC100505978	uncharacterized LOC100505978	NonCoding	-1.23	0.8622	0.9857			T
TC12003066.hg.1	-1.13	T	LOC728705	uncharacterized LOC728705	NonCoding	1	1	1			T
TC12003067.hg.1	-1.01	T			NonCoding	-1.26	0.2436				F
TC12003038.hg.1	-1.05	F			NonCoding	1	1				F
TC12003004.hg.1	1.1	F			NonCoding	-1.1	0.2511				T
TC12003037.hg.1	-1.07	T			NonCoding	1	1	1			T
TC12003035.hg.1	1.07	F			NonCoding	-1.02	0.4284				F
TC12003006.hg.1	1.03	T	LOC643339	uncharacterized LOC643339	NonCoding	-1.07	0.8846				F
TC12003007.hg.1	-1	T			NonCoding	1	1	1			T
TC12003008.hg.1	-1.02	T			NonCoding	-1	0.4706				F
TC12003009.hg.1	-1.09	T			NonCoding	1.09	0.9879	1			T
TC12003010.hg.1	2.51	T	SOCS2-AS1	SOCS2 antisense RNA 1	NonCoding	1.15	0.3598	0.7694			T
TC12003011.hg.1	1.09	F			NonCoding	1.22	0.4341				F
TC12003012.hg.1	1.02	F			NonCoding	1.11	0.256				F
TC12003013.hg.1	-1.02	T			NonCoding	1	0.9208	1			T
TC12003014.hg.1	-1.03	T			NonCoding	1.05	0.5175				F
TC12003015.hg.1	-1.43	T	FGD6	FYVE, RhoGEF and PH domain containing 6	NonCoding	1	1	1			T
TC12003016.hg.1	1.08	T			NonCoding	-1.08	0.4036	0.797			T
TC12003017.hg.1	-1.04	F			NonCoding	1	1				F
TC12003018.hg.1	1.06	T			NonCoding	1.11	0.1854	0.6191			T
TC12003019.hg.1	1.02	T			NonCoding	1.19	0.1973	0.6324			T
TC12003020.hg.1	-1.16	F			NonCoding	1	1				F
TC12003021.hg.1	1.12	T			NonCoding	1	1	1			T
TC12003022.hg.1	-1.13	F			NonCoding	-1.02	0.4839				F
TC12003023.hg.1	1.08	T			NonCoding	-1	0.9819	1			T
TC12003024.hg.1	1.1	F			NonCoding	-1.03	0.6362				F
TC12003025.hg.1	1.04	F			NonCoding	1.01	0.9007				F
TC12003026.hg.1	-1.2	T			NonCoding	-1.19	0.032	0.3207			T
TC12003027.hg.1	1.03	T	LOC643711	platelet-activating factor acetylhydrolase 1b, catalytic subunit 2 (30kDa) pseudogene	NonCoding	1.02	0.8222				F
TC12003028.hg.1	1.2	T			NonCoding	-1.03	0.7074	0.9371			T
TC12003029.hg.1	-1.19	T	SLC9A7P1	solute carrier family 9, subfamily A (NHE7, cation proton antiporter 7), member 7 pseudogene 1	NonCoding	1	1	1			T
TC12003030.hg.1	-1.01	T	LOC643770	uncharacterized LOC643770	NonCoding	1.01	0.4556				F
TC12003031.hg.1	1.03	T	TMPO-AS1	TMPO antisense RNA 1	NonCoding	1.07	0.7305	0.9452			T
TC12003032.hg.1	1.23	F	TMPO	thymopoietin	NonCoding	1	1				F
TC12003033.hg.1	-1.09	T	PRKCH	protein kinase C, eta	NonCoding	-1	0.5679	0.8817			T
TC12003034.hg.1	-1.01	F			NonCoding	1	1				F
TC12003036.hg.1	1.03	F			NonCoding	1	1				F
TC12003202.hg.1	1.11	T	LOC101928597	uncharacterized LOC101928597	NonCoding	-1.01	0.999				F
TC12003203.hg.1	-1.11	T			NonCoding	1	1	1			T
TC12003204.hg.1	1.03	T	ZNF891	zinc finger protein 891	NonCoding	-1.15	0.1369				F
TC13000062.hg.1	1.17	T			Coding	1.08	0.1711	0.6021			T
TC13000063.hg.1	1.08	T			Coding	1	1	1			T
TC13000064.hg.1	1.4	T	NUP58	nucleoporin 58kDa	Coding	-1.81	0.1339				F
TC13000065.hg.1	-1.01	T	ATP8A2	ATPase, aminophospholipid transporter, class I, type 8A, member 2	Coding	1.07	0.262				F
TC13000066.hg.1	1.07	T	RNU6-78P	RNA, U6 small nuclear 78, pseudogene	Coding	1	1	1			T
TC13000067.hg.1	1.1	F			Coding	1	1				F
TC13000068.hg.1	-4.25	T	CDK8	cyclin-dependent kinase 8	Coding	2.95	9.25e-05	0.024			T
TC13000069.hg.1	-1.31	T			Coding	1	1	1			T
TC13000070.hg.1	-1.29	T	WASF3	WAS protein family, member 3	Coding	1.11	0.1551	0.5823			T
TC13000071.hg.1	-1.14	T			Coding	1.08	0.4407	0.8188			T
TC13000072.hg.1	-1.03	T			Coding	1.04	0.5123	0.8562			T
TC13000073.hg.1	-1.04	T	RPL21; SNORD102; SNORA27; RPL21P28	ribosomal protein L21; small nucleolar RNA, C/D box 102; small nucleolar RNA, H/ACA box 27; ribosomal protein L21 pseudogene 28	Coding	-1.04	0.3744				F
TC13000074.hg.1	1.03	T	RASL11A	RAS-like, family 11, member A	Coding	1.08	0.7393				F
TC13000075.hg.1	1.15	F			Coding	1	1				F
TC13000076.hg.1	-1.03	F			Coding	-1	0.7493				F
TC13000077.hg.1	1.47	T	GTF3A	general transcription factor IIIA	Coding	-1.33	0.0068				F
TC13000078.hg.1	1.07	T	RNU6-63P	RNA, U6 small nuclear 63, pseudogene	Coding	1	1	1			T
TC13000079.hg.1	-1.39	T	POLR1D	polymerase (RNA) I polypeptide D	Coding	1.25	0.2055	0.6411			T
TC13000080.hg.1	1.02	T	GSX1	GS homeobox 1	Coding	-1.02	0.9474	1			T
TC13000081.hg.1	1.28	T			Coding	1	1	1			T
TC13000082.hg.1	-1.01	T	PDX1	pancreatic and duodenal homeobox 1	Coding	1.19	0.0135	0.2241			T
TC13000083.hg.1	-1.04	T	ATP5EP2	ATP synthase, H+ transporting, mitochondrial F1 complex, epsilon subunit pseudogene 2	Coding	1	1	1			T
TC13000084.hg.1	1.01	T	CHCHD2P8	coiled-coil-helix-coiled-coil-helix domain containing 2 pseudogene 8	Coding	1	1	1			T
TC13000085.hg.1	-1.81	T	PAN3	PAN3 poly(A) specific ribonuclease subunit	Coding	1.56	0.0359	0.3365			T
TC13000086.hg.1	-1.01	T	RNU6-82P	RNA, U6 small nuclear 82, pseudogene	Coding	1	1	1			T
TC13000087.hg.1	-1.05	F			Coding	1	1				F
TC13000090.hg.1	1.22	T			Coding	1	1	1			T
TC13000091.hg.1	1	T	POMP	proteasome maturation protein	Coding	-1.05	0.8317				F
TC13000092.hg.1	-1.08	T			Coding	1.24	0.4595	0.8292			T
TC13000061.hg.1	-1.01	F			Coding	1.04	0.8695				F
TC13000093.hg.1	-1.01	T	MTUS2	microtubule associated tumor suppressor candidate 2	Coding	-1.02	0.462	0.8306			T
TC13000059.hg.1	1.02	T	PABPC3	poly(A) binding protein, cytoplasmic 3	Coding	1.19	0.0728	0.4431			T
TC13000057.hg.1	-1.07	T	ATP12A	ATPase, H+/K+ transporting, nongastric, alpha polypeptide	Coding	1.02	0.6462				F
TC13000028.hg.1	-1.03	F			Coding	1	1				F
TC13000029.hg.1	1.09	F			Coding	1.05	0.0934				T
TC13000030.hg.1	-1.06	T	SAP18	Sin3A associated protein 18kDa	Coding	-1.04	0.7582				F
TC13000031.hg.1	1.07	T	MRPL57	mitochondrial ribosomal protein L57	Coding	-1.14	0.0382				F
TC13000032.hg.1	-1.01	F	LINC01046	long intergenic non-protein coding RNA 1046	Coding	-1.19	0.0198				F
TC13000033.hg.1	-1.02	T	RP11-101P17.6		Coding	-1	0.7181				F
TC13000034.hg.1	-1.17	T			Coding	-1.19	0.1633	0.5926			T
TC13000035.hg.1	1.03	T	MIPEPP3	mitochondrial intermediate peptidase pseudogene 3	Coding	-1.17	0.0932	0.4859			T
TC13000036.hg.1	1.63	T			Coding	-1.07	0.3438	0.7586			T
TC13000037.hg.1	-1.02	T	FGF9	fibroblast growth factor 9	Coding	1.17	0.0259	0.2943			T
TC13000038.hg.1	-1.04	T			Coding	1	1	1			T
TC13000039.hg.1	-1.06	T	LINC00540	long intergenic non-protein coding RNA 540	Coding	1.11	0.2414				F
TC13000040.hg.1	1.12	T			Coding	1	1	1			T
TC13000041.hg.1	1.02	F			Coding	1	1				F
TC13000042.hg.1	1.24	T			Coding	1.27	0.0209	0.2689			T
TC13000043.hg.1	1.06	T			Coding	1.18	0.2524	0.6868			T
TC13000044.hg.1	1	T			Coding	1.04	0.3916	0.7896			T
TC13000045.hg.1	-1.02	T	SGCG	sarcoglycan gamma	Coding	1.14	0.137				F
TC13000046.hg.1	1.02	T	SACS-AS1	SACS antisense RNA 1	Coding	-1.07	0.4329	0.8146			T
TC13000047.hg.1	-1.05	T	LINC00327	long intergenic non-protein coding RNA 327	Coding	1.18	0.3319				F
TC13000048.hg.1	1.03	F			Coding	-1.03	0.8738				T
TC13000049.hg.1	1.92	T	TNFRSF19	tumor necrosis factor receptor superfamily, member 19	Coding	-1.92	0.0387	0.3471			T
TC13000050.hg.1	2.81	T	C1QTNF9B-AS1	C1QTNF9B antisense RNA 1	Coding	-1.01	0.2343	0.6702			T
TC13000051.hg.1	1.66	T	SPATA13; C1QTNF9	spermatogenesis associated 13; C1q and tumor necrosis factor related protein 9	Coding	-1.62	0.0587	0.4087			T
TC13000052.hg.1	1.17	T	MIR2276	microRNA 2276	Coding	1	1	1			T
TC13000053.hg.1	1.16	T	LINC00566	long intergenic non-protein coding RNA 566	Coding	-1.01	0.8563	0.9841			T
TC13000054.hg.1	1.08	T	RP11-169O17.5		Coding	1.03	0.1818	0.6149			T
TC13000055.hg.1	-1.04	T	TPTE2P6	transmembrane phosphoinositide 3-phosphatase and tensin homolog 2 pseudogene 6	Coding	1.79	0.1067				F
TC13000056.hg.1	-1.07	T			Coding	1	1	1			T
TC13000058.hg.1	-1.02	T	RNF17	ring finger protein 17	Coding	1.15	0.2548	0.689			T
TC13000027.hg.1	-1.01	T	IL17D	interleukin 17D	Coding	1	0.6712	0.9238			T
TC13000094.hg.1	1.04	T			Coding	1	1	1			T
TC13000096.hg.1	1	T	LINC00544	long intergenic non-protein coding RNA 544	Coding	1.03	0.8781	0.9897			T
TC13000130.hg.1	1.48	T	UFM1	ubiquitin-fold modifier 1	Coding	-1.3	0.0547	0.3978			T
TC13000131.hg.1	-1.19	T			Coding	1.32	0.1643				F
TC13000132.hg.1	-1.02	T	FREM2	FRAS1 related extracellular matrix protein 2	Coding	1.23	0.9271	1			T
TC13000133.hg.1	-1.05	T	RNU6-56P	RNA, U6 small nuclear 56, pseudogene	Coding	1	1	1			T
TC13000134.hg.1	1.07	T			Coding	1	1	1			T
TC13000135.hg.1	-1.05	T	NHLRC3	NHL repeat containing 3	Coding	1.13	0.9251	1			T
TC13000136.hg.1	1.14	T			Coding	1	1	1			T
TC13000137.hg.1	1.09	T	COG6	component of oligomeric golgi complex 6	Coding	-1.12	0.1903				F
TC13000138.hg.1	-1.06	T	LINC00332	long intergenic non-protein coding RNA 332	Coding	-1.06	0.6926				F
TC13000139.hg.1	1.3	T			Coding	1	1	1			T
TC13000140.hg.1	1.18	T	SLC25A15; MIR621	solute carrier family 25 (mitochondrial carrier; ornithine transporter) member 15; microRNA 621	Coding	-1.24	0.3355	0.7527			T
TC13000141.hg.1	1.05	T	WBP4	WW domain binding protein 4	Coding	-1.27	0.466	0.8328			T
TC13000142.hg.1	-1.05	T	LOC101929140	uncharacterized LOC101929140	Coding	1.14	0.1607	0.5893			T
TC13000143.hg.1	1.01	T			Coding	1	1	1			T
TC13000144.hg.1	-1.02	T			Coding	1	1	1			T
TC13000145.hg.1	-1.03	T	NAA16	N(alpha)-acetyltransferase 16, NatA auxiliary subunit	Coding	1.03	0.7974	0.9663			T
TC13000146.hg.1	-1.09	T	OR7E37P	olfactory receptor, family 7, subfamily E, member 37 pseudogene	Coding	1	1	1			T
TC13000147.hg.1	-1.03	T	RGCC	regulator of cell cycle	Coding	1.04	0.238	0.6737			T
TC13000148.hg.1	1.18	T			Coding	1	1	1			T
TC13000149.hg.1	-1.05	T	VWA8-AS1	VWA8 antisense RNA 1 (head to head)	Coding	-1.11	0.1227				F
TC13000151.hg.1	-3.25	T	DGKH	diacylglycerol kinase, eta	Coding	1	1	1			T
TC13000152.hg.1	-1.29	T	AKAP11	A kinase (PRKA) anchor protein 11	Coding	1.11	0.1905	0.625			T
TC13000153.hg.1	1.08	T	AKAP11-IT1; RP11-215B13.4	AKPA11 intronic transcript 1 (non-protein coding)	Coding	1.04	0.82	0.9733			T
TC13000154.hg.1	-1.05	T	TNFSF11	tumor necrosis factor (ligand) superfamily, member 11	Coding	1.1	0.1747	0.6066			T
TC13000155.hg.1	-1.03	T	FAM216B	family with sequence similarity 216, member B	Coding	1.21	0.3817	0.7837			T
TC13000156.hg.1	-1.02	F	RP11-366O17.2		Coding	-1.15	0.2418				F
TC13000157.hg.1	1.07	T	DNAJC15	DnaJ (Hsp40) homolog, subfamily C, member 15	Coding	-1.08	0.4603				F
TC13000158.hg.1	1.05	T			Coding	-1.04	0.5196	0.8597			T
TC13000159.hg.1	1.09	F			Coding	1.06	0.3528				F
TC13000129.hg.1	-1.03	F	LINC00547	long intergenic non-protein coding RNA 547	Coding	1.01	0.8635				F
TC13000095.hg.1	-1.05	F	LINC00297	long intergenic non-protein coding RNA 297	Coding	-1.11	0.2264				F
TC13000128.hg.1	1.13	T	EXOSC8	exosome component 8	Coding	-1.06	0.1099	0.516			T
TC13000126.hg.1	-1.07	T	RFXAP	regulatory factor X-associated protein	Coding	-1.04	0.9547	1			T
TC13000097.hg.1	1.02	T			Coding	-1.03	0.6495				F
TC13000098.hg.1	-1.03	T	RNU6-64P	RNA, U6 small nuclear 64, pseudogene	Coding	1	1	1			T
TC13000099.hg.1	-1.21	T	USPL1	ubiquitin specific peptidase like 1	Coding	1.31	0.0015	0.0832			T
TC13000100.hg.1	1.02	T	ALOX5AP	arachidonate 5-lipoxygenase-activating protein	Coding	1.12	0.2611				F
TC13000101.hg.1	1.08	T	LINC00398	long intergenic non-protein coding RNA 398	Coding	-1.12	0.1838	0.6174			T
TC13000102.hg.1	1.04	F	LINC00545	long intergenic non-protein coding RNA 545	Coding	1.01	0.7684				F
TC13000103.hg.1	-1.03	T	MEDAG	mesenteric estrogen-dependent adipogenesis	Coding	1.16	0.8014	0.9675			T
TC13000104.hg.1	-1.01	T	TEX26	testis expressed 26	Coding	-1.02	0.3127	0.736			T
TC13000105.hg.1	-1.01	T	B3GLCT	beta 3-glucosyltransferase	Coding	-1.02	0.8411	0.9795			T
TC13000106.hg.1	-1.04	T	RXFP2	relaxin/insulin-like family peptide receptor 2	Coding	-1.17	0.0846				F
TC13000107.hg.1	1.11	T	EEF1DP3	eukaryotic translation elongation factor 1 delta pseudogene 3	Coding	-1.03	0.5262	0.8626			T
TC13000108.hg.1	-1.02	T			Coding	-1.14	0.2109	0.6464			T
TC13000109.hg.1	1.56	T	FRY	FRY microtubule binding protein	Coding	-1.5	0.0011				F
TC13000110.hg.1	1.16	F	FRY	FRY microtubule binding protein	Coding	1.14	0.7704				F
TC13000111.hg.1	1.41	T	BRCA2	breast cancer 2, early onset	Coding	1.13	0.6428	0.913			T
TC13000112.hg.1	2.08	T	PDS5B	PDS5 cohesin associated factor B	Coding	-2.47	0.0474				F
TC13000113.hg.1	1.18	T	KL	klotho	Coding	-1.07	0.9924	1			T
TC13000114.hg.1	-1.04	T			Coding	-1.02	0.9261	1			T
TC13000115.hg.1	1.13	F			Coding	-1.1	0.17				F
TC13000116.hg.1	1.12	F			Coding	1.07	0.9805				F
TC13000117.hg.1	1.16	T			Coding	-1.08	0.5602	0.8785			T
TC13000118.hg.1	1.06	T			Coding	-1.06	0.3702	0.7763			T
TC13000119.hg.1	1.16	T	RFC3	replication factor C subunit 3	Coding	1.07	0.9269	1			T
TC13000120.hg.1	-1.46	T	NBEA	neurobeachin	Coding	1.61	0.043	0.3614			T
TC13000121.hg.1	1.06	T	LINC00445	long intergenic non-protein coding RNA 445	Coding	-1.03	0.8504	0.9822			T
TC13000122.hg.1	-1.13	T	RNU6-71P	RNA, U6 small nuclear 71, pseudogene	Coding	1	1	1			T
TC13000123.hg.1	-1.05	T	SPG20-AS1	SPG20 antisense RNA 1	Coding	1.03	0.1659	0.5958			T
TC13000124.hg.1	1	T	CCNA1	cyclin A1	Coding	1.22	0.2727	0.7041			T
TC13000125.hg.1	1.05	T	SERTM1	serine-rich and transmembrane domain containing 1	Coding	-1.06	0.3623				F
TC13000127.hg.1	-1.01	T			Coding	-1.04	0.9941	1			T
TC13000026.hg.1	1.02	T			Coding	1	1	1			T
TC13000025.hg.1	-1.27	T	IFT88	intraflagellar transport 88	Coding	1.43	0.011				F
TC13000024.hg.1	-1.01	T	LINC01072	long intergenic non-protein coding RNA 1072	Coding	1.02	0.5244	0.8618			T
TC12003238.hg.1	1.1	T	DDX47	DEAD (Asp-Glu-Ala-Asp) box polypeptide 47	Coding	-1.03	0.5061				F
TC12003239.hg.1	-1.05	T	SLCO1B7; SLCO1B3	solute carrier organic anion transporter family, member 1B7 (non-functional); solute carrier organic anion transporter family, member 1B3	Coding	1.05	0.6226				F
TC12003240.hg.1	1	F	SLCO1B1	solute carrier organic anion transporter family, member 1B1	Coding	1.51	0.0229				F
TC12003241.hg.1	-1.04	T	PRR13	proline rich 13	Coding	1.03	0.324				F
TC12003242.hg.1	-1.07	T	PCBP2	poly(rC) binding protein 2	Coding	1.1	0.5701				F
TC12003243.hg.1	1.06	T	ERBB3	erb-b2 receptor tyrosine kinase 3	Coding	1.27	0.0299				F
TC12003244.hg.1	1.29	T	PA2G4	proliferation-associated 2G4	Coding	-1.38	0.0919	0.4835			T
TC12003245.hg.1	1.05	T	MYL6	myosin light chain 6	Coding	1.02	0.8801	0.9903			T
TC12003246.hg.1	-1.08	T	MYL6B	myosin light chain 6B	Coding	1.11	0.1981	0.6332			T
TC12003247.hg.1	-1.1	T	ARHGEF25	Rho guanine nucleotide exchange factor 25	Coding	1.14	0.8645	0.9863			T
TC12003248.hg.1	1.01	T	SLC26A10	solute carrier family 26, member 10	Coding	-1.1	0.7055	0.9366			T
TC12003249.hg.1	1.06	T	METTL21B	methyltransferase like 21B	Coding	-1.01	0.4171				F
TC12003250.hg.1	-1.04	T	TSFM	Ts translation elongation factor, mitochondrial	Coding	1.44	0.0015	0.084			T
TC12003251.hg.1	-1.47	T	RAB3IP	RAB3A interacting protein	Coding	1.48	0.0021				F
TC12003252.hg.1	-1.01	T	MYRFL	myelin regulatory factor-like	Coding	-1.09	0.5604				F
TC12003253.hg.1	-1.07	T	THAP2	THAP domain containing, apoptosis associated protein 2	Coding	1.19	0.2991	0.7256			T
TC12003254.hg.1	-1.01	T	TMEM19	transmembrane protein 19	Coding	-1	0.4637	0.8316			T
TC12003255.hg.1	-1.02	F	CLLU1	chronic lymphocytic leukemia up-regulated 1	Coding	1.15	0.9697				F
TC12003256.hg.1	1.07	T	CLLU1	chronic lymphocytic leukemia up-regulated 1	Coding	1.15	0.3941	0.7913			T
TC12003257.hg.1	1.01	T	COX6A1	cytochrome c oxidase subunit VIa polypeptide 1	Coding	-1.05	0.6801	0.9274			T
TC12003258.hg.1	-1.07	T	GATC	glutamyl-tRNA(Gln) amidotransferase, subunit C	Coding	1.16	0.416	0.8047			T
TC12003259.hg.1	1.1	T	PSMD9	proteasome 26S subunit, non-ATPase 9	Coding	-1.29	0.2891	0.7176			T
TC12003260.hg.1	-1.05	T	WDR66	WD repeat domain 66	Coding	-1.16	0.0574	0.4055			T
TC12003261.hg.1	-1.01	T	OGFOD2	2-oxoglutarate and iron-dependent oxygenase domain containing 2	Coding	1.34	0.0977	0.4944			T
TC12003262.hg.1	1.03	T	ARL6IP4	ADP-ribosylation factor like GTPase 6 interacting protein 4	Coding	1.08	0.8446	0.9805			T
TC12003263.hg.1	-1.27	T	ZNF664	zinc finger protein 664	Coding	1.32	0.838	0.9786			T
TC12003264.hg.1	-1.06	T	FAM101A	family with sequence similarity 101, member A	Coding	1.07	0.3555	0.7665			T
TC12003265.hg.1	1.06	T	PGAM5	PGAM family member 5, serine/threonine protein phosphatase, mitochondrial	Coding	-1.03	0.6414	0.9123			T
TC12003266.hg.1	1.1	T	PXMP2	peroxisomal membrane protein 2	Coding	-1.02	0.8119				F
TC12003237.hg.1	-1.18	T	APOLD1	apolipoprotein L domain containing 1	Coding	1.08	0.1236	0.5384			T
TC12003267.hg.1	-1.06	T	ZNF10	zinc finger protein 10	Coding	-1.13	0.7681	0.9575			T
TC12003236.hg.1	1.01	T	CLEC2D	C-type lectin domain family 2, member D	Coding	1.07	0.9987				F
TC12003234.hg.1	-1.28	T	FAM66C	family with sequence similarity 66, member C	Coding	1.42	0.0097	0.1946			T
TC12003205.hg.1	-1.05	T	NDUFA9	NADH dehydrogenase (ubiquinone) 1 alpha subcomplex, 9, 39kDa	Coding	-1.2	0.6022	0.8966			T
TC12003206.hg.1	1.12	T	GALNT8; KCNA6	polypeptide N-acetylgalactosaminyltransferase 8; potassium channel, voltage gated shaker related subfamily A, member 6	Coding	1.06	0.5256	0.8623			T
TC12003207.hg.1	-1.06	T	CLEC12A	C-type lectin domain family 12, member A	Coding	1.19	0.407				F
TC12003208.hg.1	1.02	T	CLEC12B	C-type lectin domain family 12, member B	Coding	1.18	0.1842	0.6177			T
TC12003209.hg.1	1.01	T	BCL2L14	BCL2-like 14 (apoptosis facilitator)	Coding	-1.15	0.765				F
TC12003210.hg.1	-1.59	T	ETV6	ets variant 6	Coding	1.71	0.0212				F
TC12003211.hg.1	-1.41	T	ACAD10	acyl-CoA dehydrogenase family, member 10	Coding	-1.05	0.3857	0.7862			T
TC12003212.hg.1	-1.15	T	ALDH2	aldehyde dehydrogenase 2 family (mitochondrial)	Coding	1.08	0.3621	0.771			T
TC12003213.hg.1	1.1	T	CS	citrate synthase	Coding	1.07	0.1472	0.5719			T
TC12003214.hg.1	1.25	T	CNPY2	canopy FGF signaling regulator 2	Coding	-1.12	0.8878	0.9927			T
TC12003215.hg.1	-1.38	T	PAN2	PAN2 poly(A) specific ribonuclease subunit	Coding	1.56	0.0503				F
TC12003216.hg.1	1.15	T	GOLGA3	golgin A3	Coding	-1.25	0.6343	0.9095			T
TC12003217.hg.1	1.21	T	CHFR	checkpoint with forkhead and ring finger domains, E3 ubiquitin protein ligase	Coding	-1.01	0.1884	0.6226			T
TC12003218.hg.1	-1.2	T	ZNF605	zinc finger protein 605	Coding	1.83	0.4879				F
TC12003219.hg.1	-1.05	T	TAC3	tachykinin 3	Coding	1.02	0.2806				F
TC12003220.hg.1	1.05	T	MYO1A	myosin IA	Coding	-1.05	0.7945	0.9654			T
TC12003221.hg.1	1.03	T	ANAPC7	anaphase promoting complex subunit 7	Coding	1.18	0.1341	0.5535			T
TC12003222.hg.1	1.12	T	ARPC3	actin related protein 2/3 complex subunit 3	Coding	-1.31	0.3311	0.7497			T
TC12003223.hg.1	-1.03	T	EMG1	EMG1 N1-specific pseudouridine methyltransferase	Coding	1.35	0.3386	0.7549			T
TC12003224.hg.1	-1.01	T	C1S	complement component 1, s subcomponent	Coding	-1.09	0.1787	0.6113			T
TC12003225.hg.1	-1.15	T	ARF3	ADP-ribosylation factor 3	Coding	1.23	0.0267	0.2976			T
TC12003226.hg.1	1.87	T	FKBP11	FK506 binding protein 11	Coding	1.88	0.0055	0.1511			T
TC12003227.hg.1	1.02	T	KRT81	keratin 81, type II	Coding	-1.22	0.2071				F
TC12003228.hg.1	1.07	T	KRT83	keratin 83, type II	Coding	-1.08	0.2628	0.6958			T
TC12003229.hg.1	1.31	T	RHNO1	RAD9-HUS1-RAD1 interacting nuclear orphan 1	Coding	-1.28	0.0306	0.3151			T
TC12003230.hg.1	1.09	T	TULP3	tubby like protein 3	Coding	-1.17	0.0746	0.4471			T
TC12003231.hg.1	1.02	T	GPR162	G protein-coupled receptor 162	Coding	-1.01	0.5272	0.8631			T
TC12003232.hg.1	-1	T	P3H3	prolyl 3-hydroxylase 3	Coding	1.2	0.8887	0.9929			T
TC12003233.hg.1	1.05	T	ZNF705A; ZNF705E	zinc finger protein 705A; zinc finger protein 705E	Coding	1.31	0.2458				F
TC12003235.hg.1	-1.02	T	LOC374443	C-type lectin domain family 2, member D pseudogene	Coding	1.2	0.8381	0.9787			T
TC12003268.hg.1	-1.1	T	ZNF268	zinc finger protein 268	Coding	-1.07	0.4774				F
TC12003269.hg.1	1.05	T	LPAR5	lysophosphatidic acid receptor 5	Coding	1.01	0.6982				F
TC12003270.hg.1	-1.01	T	ACRBP	acrosin binding protein	Coding	-1.13	0.2308	0.6667			T
TC12003305.hg.1	-1.64	T	LOC283335	uncharacterized LOC283335	Coding	-1.54	0.0151	0.2344			T
TC12003306.hg.1	-1.03	T	CFAP54	cilia and flagella associated 54	Coding	1.07	0.8196	0.9732			T
TC12003307.hg.1	-1.03	T	CFAP54	cilia and flagella associated 54	Coding	-1.32	0.3417	0.7572			T
TC12003308.hg.1	1.01	T	CFAP54	cilia and flagella associated 54	Coding	1.24	0.9099	0.9984			T
TC12003309.hg.1	-1.05	F			NonCoding	-1.04	0.7975				F
TC12003310.hg.1	1.03	T	FZD10-AS1	FZD10 antisense RNA 1 (head to head)	NonCoding	-1.13	0.1452				F
TC13000001.hg.1	-1.01	F			Coding	1.08	0.1975				F
TC13000002.hg.1	1.32	T			Coding	-1.23	0.015	0.2338			T
TC13000003.hg.1	-1.02	T			Coding	-1.05	0.3787				F
TC13000004.hg.1	-1.02	T	TERF1P5	telomeric repeat binding factor (NIMA-interacting) 1 pseudogene 5	Coding	1	1	1			T
TC13000005.hg.1	-1.24	T			Coding	1	1	1			T
TC13000006.hg.1	1.01	T			Coding	-1	0.3463	0.7604			T
TC13000007.hg.1	1.12	T	RNU6-76P	RNA, U6 small nuclear 76, pseudogene	Coding	1	1	1			T
TC13000008.hg.1	-1.03	T	LINC00408	long intergenic non-protein coding RNA 408	Coding	-1.03	0.7154	0.9398			T
TC13000009.hg.1	1.06	T			Coding	1	0.6954				F
TC13000010.hg.1	1.01	T	LINC00442	long intergenic non-protein coding RNA 442	Coding	1.11	0.2323				F
TC13000011.hg.1	1.04	F			Coding	-1.02	0.9573				F
TC13000012.hg.1	1.03	T			Coding	1	1	1			T
TC13000013.hg.1	1.07	F	RNU6-52P	RNA, U6 small nuclear 52, pseudogene	Coding	1	1				F
TC13000014.hg.1	-1.02	T			Coding	-1.08	0.5197	0.8597			T
TC13000015.hg.1	1.05	T	LINC00421	long intergenic non-protein coding RNA 421	Coding	1	0.5438	0.871			T
TC13000016.hg.1	1.07	T			Coding	-1.03	0.8127	0.971			T
TC13000017.hg.1	-1.09	T	MPHOSPH8	M-phase phosphoprotein 8	Coding	-1.37	0.8883	0.9928			T
TC13000018.hg.1	-1.03	F			Coding	-1.02	0.6303				F
TC13000019.hg.1	-1.01	T			Coding	-1.04	0.3189	0.7407			T
TC13000020.hg.1	-1.04	T			Coding	1	1	1			T
TC13000021.hg.1	-1.25	T	ZMYM2	zinc finger, MYM-type 2	Coding	1.31	0.1906				F
TC13000022.hg.1	-1.11	T			Coding	1	1	1			T
TC13000023.hg.1	-1.14	T			Coding	1.07	0.9968	1			T
TC12003304.hg.1	-1.08	T	TAS2R14	taste receptor, type 2, member 14	Coding	1.25	0.3758	0.7799			T
TC12003303.hg.1	1.02	T	PRB4	proline-rich protein BstNI subfamily 4	Coding	-1	0.3032				F
TC12003302.hg.1	-1.07	T	PRH1	proline-rich protein HaeIII subfamily 1	Coding	-1.03	0.7431				F
TC12003301.hg.1	-1.43	T	PRR4	proline rich 4 (lacrimal)	Coding	-1.19	0.1992				F
TC12003271.hg.1	1.03	T	KLRC3	killer cell lectin-like receptor subfamily C, member 3	Coding	-1.01	0.5274	0.8632			T
TC12003272.hg.1	-1.08	T	KLRC2	killer cell lectin-like receptor subfamily C, member 2	Coding	1.11	0.5939				F
TC12003273.hg.1	-1.04	T	KLRC1	killer cell lectin-like receptor subfamily C, member 1	Coding	1.12	0.605	0.8978			T
TC12003274.hg.1	-1.03	T	PRB1	proline-rich protein BstNI subfamily 1	Coding	-1.21	0.2421				F
TC12003275.hg.1	-1.03	T	PRB2	proline-rich protein BstNI subfamily 2	Coding	-1	0.804				F
TC12003276.hg.1	1.03	T	PRKAG1	protein kinase, AMP-activated, gamma 1 non-catalytic subunit	Coding	-1.15	0.5485	0.8733			T
TC12003277.hg.1	1.12	T	KMT2D	lysine (K)-specific methyltransferase 2D	Coding	1.01	0.424	0.8093			T
TC12003278.hg.1	1.35	T	SARNP	SAP domain containing ribonucleoprotein	Coding	-1.4	0.0095	0.1932			T
TC12003279.hg.1	-1.12	T	DNAJC14	DnaJ (Hsp40) homolog, subfamily C, member 14	Coding	1.12	0.6711				F
TC12003280.hg.1	1	T	STAC3	SH3 and cysteine rich domain 3	Coding	-1.01	0.3963	0.7926			T
TC12003281.hg.1	1.28	T	R3HDM2	R3H domain containing 2	Coding	1.16	0.2844	0.7139			T
TC12003282.hg.1	1.25	T	LLPH	LLP homolog, long-term synaptic facilitation (Aplysia)	Coding	-1.18	0.1798				F
TC12003283.hg.1	1	T	TMBIM4	transmembrane BAX inhibitor motif containing 4	Coding	-1.19	0.8177				F
TC12003284.hg.1	1.03	T	RHOF	ras homolog family member F (in filopodia)	Coding	-1.15	0.3773	0.7808			T
TC12002939.hg.1	-1.04	F			NonCoding	1	1				F
TC12003285.hg.1	1.28	T	LINC01089	long intergenic non-protein coding RNA 1089	Coding	-1.32	0.6542	0.9173			T
TC12003287.hg.1	-1.1	T	VPS33A	vacuolar protein sorting 33 homolog A (S. cerevisiae)	Coding	-1.14	0.0774	0.4532			T
TC12003288.hg.1	-1.22	T	ATN1	atrophin 1	Coding	1.01	0.795	0.9655			T
TC12003289.hg.1	1.04	T	C12orf57; RNU7-1	chromosome 12 open reading frame 57; RNA, U7 small nuclear 1	Coding	-1.49	0.0178	0.2515			T
TC12003290.hg.1	1.06	T	SSPN	sarcospan	Coding	1	0.4451	0.8214			T
TC12003291.hg.1	1.04	T	SSPN	sarcospan	Coding	1.01	0.4367	0.8167			T
TC12003292.hg.1	1.05	T	PPHLN1	periphilin 1	Coding	1.15	0.5241				F
TC12003293.hg.1	-1.02	T	HOXC10	homeobox C10	Coding	1.24	0.7563				F
TC12003294.hg.1	-1.32	T	HOXC9	homeobox C9	Coding	1.45	0.0149	0.233			T
TC12003295.hg.1	-1.15	T	HOXC4	homeobox C4	Coding	-1.05	0.457	0.8279			T
TC12003296.hg.1	1.23	T	HOXC6	homeobox C6	Coding	-1.1	0.1492	0.5746			T
TC12003297.hg.1	-1.09	T	HOXC5	homeobox C5	Coding	-1.09	0.1943	0.6291			T
TC12003298.hg.1	1.06	T	HOXC4; HOXC6; HOXC5	homeobox C4; homeobox C6; homeobox C5	Coding	1.25	0.859				F
TC12003299.hg.1	1.04	T	BLOC1S1	biogenesis of lysosomal organelles complex-1, subunit 1	Coding	1.15	0.9969				F
TC12003300.hg.1	-1.04	T	RDH5	retinol dehydrogenase 5 (11-cis/9-cis)	Coding	-1.32	0.2467	0.6817			T
TC12003286.hg.1	-1.02	T	DIABLO	diablo, IAP-binding mitochondrial protein	Coding	1.24	0.0868	0.4732			T
TC12002408.hg.1	1.04	T			NonCoding	1.17	0.2713	0.703			T
TC12002938.hg.1	1.03	F			NonCoding	-1.02	0.1963				F
TC12002936.hg.1	1.01	F			NonCoding	1.02	0.9605				F
TC12002576.hg.1	-1.07	T			NonCoding	1.15	0.1647				F
TC12002577.hg.1	-1.04	T			NonCoding	-1.13	0.2806				F
TC12002578.hg.1	-1.13	F	TBX5-AS1	TBX5 antisense RNA 1	NonCoding	1.05	0.3111				F
TC12002579.hg.1	1.24	T			NonCoding	1	1	1			T
TC12002580.hg.1	-1.09	T			NonCoding	1.07	0.3613	0.7704			T
TC12002581.hg.1	-1.21	T			NonCoding	1.06	0.6031	0.897			T
TC12002582.hg.1	-1.2	T			NonCoding	1.18	0.0539	0.3957			T
TC12002583.hg.1	1.15	F			NonCoding	1.01	0.5855				F
TC12002584.hg.1	1.02	T			NonCoding	-1.09	0.1482				F
TC12002585.hg.1	-1.01	F			NonCoding	1.03	0.7393				F
TC12002586.hg.1	-1.03	T			NonCoding	1.03	0.8361	0.9781			T
TC12002587.hg.1	1.04	T			NonCoding	-1.02	0.6294				F
TC12002588.hg.1	1.15	T			NonCoding	-1.15	0.347				F
TC12002589.hg.1	-1.06	T	LOC101928225	uncharacterized LOC101928225	NonCoding	-1.13	0.4553	0.827			T
TC12002590.hg.1	-1.02	F			NonCoding	-1.03	0.9608				F
TC12002591.hg.1	1.17	T			NonCoding	1.2	0.8565	0.9841			T
TC12002592.hg.1	-1.01	T			NonCoding	-1.13	0.1636	0.593			T
TC12002593.hg.1	-1.1	F			NonCoding	1.01	0.5302				F
TC12002594.hg.1	1.09	T			NonCoding	-1.08	0.982	1			T
TC12002595.hg.1	1.05	T	LINC00173	long intergenic non-protein coding RNA 173	NonCoding	-1.16	0.2407				F
TC12002596.hg.1	-1.14	T			NonCoding	1	0.8099	0.9702			T
TC12002597.hg.1	1.16	T			NonCoding	-1.13	0.6502	0.9158			T
TC12002598.hg.1	1.03	T			NonCoding	1.14	0.3591	0.7689			T
TC12002599.hg.1	1.18	T			NonCoding	-3.52	0.0103	0.199			T
TC12002600.hg.1	-1.02	F			NonCoding	-1.14	0.8616				F
TC12002601.hg.1	-1.05	T			NonCoding	-1.02	0.5822				F
TC12002602.hg.1	-1.02	T			NonCoding	-1.04	0.6251	0.9059			T
TC12002603.hg.1	-1.18	T	KSR2	kinase suppressor of ras 2	NonCoding	-1.01	0.79	0.964			T
TC12002604.hg.1	-1.08	T			NonCoding	1.04	0.1594	0.5876			T
TC12002575.hg.1	1.07	T			NonCoding	1	1	1			T
TC12002605.hg.1	-1.01	T	SRRM4	serine/arginine repetitive matrix 4	NonCoding	1	1	1			T
TC12002574.hg.1	1.05	F			NonCoding	1.05	0.2807				F
TC12002572.hg.1	1.05	T	OAS1	2-5-oligoadenylate synthetase 1	NonCoding	1.1	0.171	0.602			T
TC12002543.hg.1	1	T			NonCoding	1	1	1			T
TC12002544.hg.1	1.07	T			NonCoding	1.22	0.0798				F
TC12002545.hg.1	1.01	T	LOC101929084	uncharacterized LOC101929084	NonCoding	-1.01	0.8589				F
TC12002546.hg.1	1.03	T			NonCoding	-1.09	0.98	1			T
TC12002547.hg.1	1.14	T	TDG	thymine DNA glycosylase	NonCoding	-1.06	0.4992	0.8501			T
TC12002548.hg.1	1.05	F			NonCoding	1.14	0.2317				F
TC12002549.hg.1	-1.06	T			NonCoding	1.02	0.9242	1			T
TC12002550.hg.1	-1.07	T			NonCoding	1.06	0.7129	0.9389			T
TC12002551.hg.1	1.07	T			NonCoding	-1.05	0.8039				F
TC12002552.hg.1	1.66	T			NonCoding	1	1	1			T
TC12002553.hg.1	1.01	T			NonCoding	1	1	1			T
TC12002554.hg.1	1.11	T			NonCoding	1.02	0.5038	0.8522			T
TC12002555.hg.1	-1.09	F			NonCoding	-1.03	0.5212				F
TC12002556.hg.1	-1.03	F	CASC18	cancer susceptibility candidate 18 (non-protein coding)	NonCoding	-1.03	0.8197				F
TC12002557.hg.1	1.11	T			NonCoding	1.37	0.5121	0.8561			T
TC12002558.hg.1	-1	T			NonCoding	1	1	1			T
TC12002559.hg.1	1.12	T	LOC101929162	uncharacterized LOC101929162	NonCoding	-1.42	0.3241	0.7446			T
TC12002560.hg.1	1.09	T			NonCoding	-1.04	0.4042	0.7972			T
TC12002561.hg.1	1.11	T			NonCoding	1	1	1			T
TC12002562.hg.1	-1.04	T			NonCoding	-1.01	0.4411	0.819			T
TC12002563.hg.1	1.01	T			NonCoding	1.21	0.054				F
TC12002564.hg.1	1.01	T			NonCoding	1.1	0.9064	0.9974			T
TC12002565.hg.1	1.01	T			NonCoding	-1.03	0.9699	1			T
TC12002566.hg.1	1.03	F			NonCoding	1.01	0.553				F
TC12002567.hg.1	-1.01	F			NonCoding	1.03	0.9692				F
TC12002568.hg.1	1.05	T	LINC01405	long intergenic non-protein coding RNA 1405	NonCoding	-1.05	0.1599	0.5883			T
TC12002569.hg.1	1.03	T	LOC105369984	uncharacterized LOC105369984	NonCoding	-1.04	0.654				F
TC12002570.hg.1	1.2	T	ADAM1A	ADAM metallopeptidase domain 1A (pseudogene)	NonCoding	1	1	1			T
TC12002571.hg.1	-1.04	T	PTPN11	protein tyrosine phosphatase, non-receptor type 11	NonCoding	-1.06	0.3347	0.7522			T
TC12002573.hg.1	-1.09	T			NonCoding	-1.09	0.5457	0.872			T
TC12002542.hg.1	1.07	T			NonCoding	-1	0.7023				F
TC12002606.hg.1	1.12	T			NonCoding	1.16	0.0605	0.4136			T
TC12002608.hg.1	-1.02	T			NonCoding	1.2	0.5039				F
TC12002642.hg.1	1.14	F			NonCoding	1.11	0.2377				F
TC12002643.hg.1	1.16	T			NonCoding	1	1	1			T
TC12002644.hg.1	1.01	T			NonCoding	1	1	1			T
TC12002645.hg.1	-1.08	T			NonCoding	1.04	0.3399				F
TC12002646.hg.1	1.03	T			NonCoding	1.04	0.6457	0.914			T
TC12002647.hg.1	-1.04	T			NonCoding	1.19	0.5387	0.8686			T
TC12002648.hg.1	-1.18	F	TMEM132B	transmembrane protein 132B	NonCoding	1	1				T
TC12002649.hg.1	-1.14	T			NonCoding	-1.07	0.8539	0.9834			T
TC12002650.hg.1	1.01	T			NonCoding	-1.03	0.5695				F
TC12002651.hg.1	-1.03	T	LOC101927464	uncharacterized LOC101927464	NonCoding	-1.16	0.3522	0.7645			T
TC12002652.hg.1	-1.03	T			NonCoding	1.05	0.5726	0.8838			T
TC12002653.hg.1	1.02	T			NonCoding	1.08	0.0906	0.4808			T
TC12002654.hg.1	1.03	T			NonCoding	1.17	0.2939	0.7214			T
TC12002655.hg.1	1.09	F	LOC101927531	uncharacterized LOC101927531	NonCoding	1.19	0.0329				F
TC12002656.hg.1	-1.02	F			NonCoding	-1.02	0.813				F
TC12002657.hg.1	1.13	T	LOC100128554	uncharacterized LOC100128554	NonCoding	1.2	0.8953	0.9945			T
TC12002658.hg.1	-1.06	T			NonCoding	-1.18	0.1531				F
TC12002659.hg.1	1.03	T			NonCoding	1.06	0.8436				F
TC12002660.hg.1	1.1	T			NonCoding	1.04	0.6571	0.9184			T
TC12002661.hg.1	1.02	T			NonCoding	-1.08	0.9963	1			T
TC12002662.hg.1	-1	T			NonCoding	-1.05	0.8346	0.9776			T
TC12002663.hg.1	1.15	T			NonCoding	-1.16	0.8205	0.9735			T
TC12002664.hg.1	-1.14	T			NonCoding	1	1	1			T
TC12002665.hg.1	1.16	F			NonCoding	-1.07	0.4556				F
TC12002666.hg.1	-1.06	F			NonCoding	-1.1	0.9396				F
TC12002667.hg.1	1	T	FLJ37505	uncharacterized LOC400087	NonCoding	-1.22	0.7009	0.935			T
TC12002668.hg.1	1.04	F			NonCoding	1.13	0.3453				T
TC12002669.hg.1	1.01	T	LOC101927694	uncharacterized LOC101927694	NonCoding	-1.18	0.6189				F
TC12002670.hg.1	1.04	T			NonCoding	-1.24	0.9575	1			T
TC12002641.hg.1	1.18	T			NonCoding	-1	0.8498	0.982			T
TC12002607.hg.1	-1.05	T			NonCoding	-1.01	0.7419	0.9489			T
TC12002640.hg.1	-1.04	T			NonCoding	-1.04	0.89	0.9932			T
TC12002638.hg.1	-1.08	T			NonCoding	-1.32	0.103	0.5039			T
TC12002609.hg.1	1.01	T			NonCoding	1.12	0.2073	0.6428			T
TC12002610.hg.1	-1.04	T	PXN-AS1	PXN antisense RNA 1	NonCoding	-1.03	0.7094	0.9378			T
TC12002611.hg.1	1.07	T			NonCoding	1	1	1			T
TC12002612.hg.1	-1.03	T			NonCoding	-1.04	0.9369				F
TC12002613.hg.1	1.06	T			NonCoding	1	0.8725	0.9884			T
TC12002614.hg.1	-1.16	T	GATC	glutamyl-tRNA(Gln) amidotransferase, subunit C	NonCoding	1.14	0.2804	0.7103			T
TC12002615.hg.1	1.1	T			NonCoding	1.12	0.4366	0.8166			T
TC12002616.hg.1	1.01	F			NonCoding	-1.02	0.3322				F
TC12002617.hg.1	-1.56	T	P2RX7	purinergic receptor P2X, ligand gated ion channel, 7	NonCoding	-1.44	0.0282	0.3043			T
TC12002618.hg.1	-1.04	T			NonCoding	-1.13	0.1094				F
TC12002619.hg.1	-1.12	T	P2RX4	purinergic receptor P2X, ligand gated ion channel, 4	NonCoding	1.03	0.9025	0.9964			T
TC12002620.hg.1	1.14	T			NonCoding	1.08	0.6208	0.9041			T
TC12002621.hg.1	-1.05	T			NonCoding	1.01	0.3816	0.7836			T
TC12002622.hg.1	1.17	T			NonCoding	1.02	0.737	0.9474			T
TC12002623.hg.1	-1.07	T	LOC100506691	uncharacterized LOC100506691	NonCoding	-1.07	0.1862				F
TC12002624.hg.1	1.09	T			NonCoding	1.06	0.3977	0.7934			T
TC12002625.hg.1	1.05	T			NonCoding	1.19	0.9732				F
TC12002626.hg.1	-1.03	T	KNTC1	kinetochore associated 1	NonCoding	-1.02	0.549	0.8735			T
TC12002627.hg.1	1.02	T			NonCoding	-1.15	0.2636				F
TC12002628.hg.1	-1.03	T	CCDC62	coiled-coil domain containing 62	NonCoding	-1.02	0.3125	0.7359			T
TC12002629.hg.1	1.35	T			NonCoding	-1.1	0.313	0.7363			T
TC12002630.hg.1	1.15	T	ARL6IP4	ADP-ribosylation factor like GTPase 6 interacting protein 4	NonCoding	1.07	0.4684	0.834			T
TC12002631.hg.1	-1.05	T	LOC100507091	uncharacterized LOC100507091	NonCoding	1.02	0.7613	0.9552			T
TC12002632.hg.1	-1.03	F			NonCoding	1	1				F
TC12002633.hg.1	1.12	T	LOC100293704	serine/arginine repetitive matrix protein 3-like	NonCoding	-1.08	0.3704	0.7765			T
TC12002634.hg.1	-1.08	T	DNAH10	dynein, axonemal, heavy chain 10	NonCoding	1.25	0.1042	0.5061			T
TC12002635.hg.1	1.16	T			NonCoding	-1.02	0.4987	0.85			T
TC12002636.hg.1	1.02	T			NonCoding	-1.1	0.4595	0.8292			T
TC12002637.hg.1	1.1	T			NonCoding	1.28	0.1217	0.5354			T
TC12002639.hg.1	1.07	T			NonCoding	1.04	0.4038	0.7971			T
TC12002671.hg.1	-1.02	T	LOC283352	uncharacterized LOC283352	NonCoding	-1.13	0.1141				F
TC12002541.hg.1	-1.11	T			NonCoding	-1.09	0.2138	0.6494			T
TC12002539.hg.1	1.03	T			NonCoding	1.15	0.9425	1			T
TC12002443.hg.1	-1.73	T	CNOT2	CCR4-NOT transcription complex subunit 2	NonCoding	1.57	0.0055				F
TC12002444.hg.1	-1.07	F			NonCoding	1	1				F
TC12002445.hg.1	-1.03	T	LOC100507330	uncharacterized LOC100507330	NonCoding	-1.44	0.2037	0.6391			T
TC12002446.hg.1	1.37	T	TBC1D15	TBC1 domain family, member 15	NonCoding	-1.55	0.0016	0.0869			T
TC12002447.hg.1	1.09	F			NonCoding	1.08	0.0839				F
TC12002448.hg.1	1.03	T	LOC101928137	uncharacterized LOC101928137	NonCoding	-1.08	0.1445				F
TC12002449.hg.1	1.05	F			NonCoding	-1.07	0.9345				F
TC12002450.hg.1	1.21	T			NonCoding	1.03	0.7281	0.9443			T
TC12002451.hg.1	-1.08	T			NonCoding	1.02	0.8698	0.9878			T
TC12002452.hg.1	1.04	T			NonCoding	1.11	0.7349	0.9467			T
TC12002453.hg.1	1	T	LOC100130268	uncharacterized LOC100130268	NonCoding	-1.13	0.4246				F
TC12002454.hg.1	1.23	T			NonCoding	-1.09	0.2911				F
TC12002455.hg.1	1.02	T			NonCoding	-1.08	0.4705				F
TC12002456.hg.1	1.17	T			NonCoding	1	1	1			T
TC12002457.hg.1	1.02	T			NonCoding	-1.08	0.1015	0.5013			T
TC12002458.hg.1	-1.06	F			NonCoding	1.06	0.4283				F
TC12002459.hg.1	-1.22	T			NonCoding	-1.01	0.9825	1			T
TC12002460.hg.1	-1.18	F			NonCoding	1	1				F
TC12002461.hg.1	1.29	F			NonCoding	1.09	0.7933				F
TC12002462.hg.1	-1.19	T			NonCoding	1	1	1			T
TC12002463.hg.1	-1.02	T	LOC101928207	uncharacterized LOC101928207	NonCoding	1.05	0.4359				F
TC12002464.hg.1	1.16	T			NonCoding	-1.07	0.9048	0.997			T
TC12002465.hg.1	-1.03	F			NonCoding	1	1				F
TC12002466.hg.1	-1.15	T			NonCoding	-1.05	0.8546	0.9836			T
TC12002467.hg.1	1.17	T			NonCoding	1.16	0.5619	0.8793			T
TC12002468.hg.1	1.1	T			NonCoding	-1.01	0.9316	1			T
TC12002469.hg.1	-1.01	T			NonCoding	-1.12	0.1572				F
TC12002470.hg.1	-1.06	F			NonCoding	-1.11	0.0495				T
TC12002471.hg.1	1.06	F			NonCoding	-1.03	0.9102				F
TC12002442.hg.1	1.03	T			NonCoding	-1.08	0.4971	0.8492			T
TC12002472.hg.1	-1.05	F			NonCoding	1.13	0.1157				F
TC12002441.hg.1	-1.08	F			NonCoding	-1.13	0.2353				T
TC12002439.hg.1	-1.2	T			NonCoding	1	1	1			T
TC12002410.hg.1	-1.01	T			NonCoding	-1.06	0.7291	0.9447			T
TC12002411.hg.1	1.09	T			NonCoding	-1.41	0.2718	0.7034			T
TC12002412.hg.1	-1.02	T			NonCoding	-1.04	0.9031	0.9966			T
TC12002413.hg.1	1.07	T	LEFTY2	left-right determination factor 2	NonCoding	1	1	1			T
TC12002414.hg.1	-1.06	T	SRGAP1	SLIT-ROBO Rho GTPase activating protein 1	NonCoding	1	1	1			T
TC12002415.hg.1	1.07	T			NonCoding	1.25	0.0063	0.1607			T
TC12002416.hg.1	2.4	T	RASSF3	Ras association (RalGDS/AF-6) domain family member 3	NonCoding	-1.31	0.3415	0.7571			T
TC12002417.hg.1	-1.08	T			NonCoding	1	1	1			T
TC12002418.hg.1	1.96	T			NonCoding	-1.16	0.0684	0.4332			T
TC12002419.hg.1	1.12	T	FLJ41278	uncharacterized LOC400046	NonCoding	1.56	0.0002	0.0362			T
TC12002420.hg.1	1.03	F			NonCoding	-1.04	0.7451				F
TC12002421.hg.1	1.03	T			NonCoding	-1.23	0.0298				F
TC12002422.hg.1	1.02	F			NonCoding	1	1				F
TC12002423.hg.1	1.01	T	HMGA2	high mobility group AT-hook 2	NonCoding	-1.35	0.077	0.4524			T
TC12002424.hg.1	1.08	F	HMGA2	high mobility group AT-hook 2	NonCoding	1	1				F
[truncated: 65,533 more rows]

## Sheet: biculvsdmso_splicing
#%result_name=Analysis_2
#%array_type=HTA-2_0
#%annotation=HTA-2_0.r3.na36.hg19.a1.transcript.csv
#%comparison=10uM Bicul vs DMSO
ID	Fold Change	Expressed in Both Conditions	Gene Symbol	Description	Group	Exon Splicing Index	Exon P-val	Exon FDR P-val	Exon Event Name	Exon Event Score	Exon Expressed in At least One Condition
TC01003226.hg.1	-5.24	T	SELENBP1	selenium binding protein 1	Coding	-17.76	9.11e-08	0.0001	Intron Retention	0.73	T
TC14000951.hg.1	-2.73	T	SLC7A8	solute carrier family 7 (amino acid transporter light chain, L system), member 8	Coding	24.52	2.17e-10	7.74e-06	Cassette Exon	0.68	T
TC16000099.hg.1	3.69	T	IL32	interleukin 32	Coding	10.27	4.5e-07	0.0003	Cassette Exon	0.66	T
TC01000555.hg.1	1.3	T	ATP6V0B	ATPase, H+ transporting, lysosomal 21kDa, V0 subunit b	Coding	-4.58	6.91e-06	0.001	Intron Retention	0.64	T
TC17000085.hg.1	-1.43	T	ACADVL	acyl-CoA dehydrogenase, very long chain	Coding	-5.49	4.76e-05	0.0027	Intron Retention	0.62	T
TC01001473.hg.1	5.25	T	ATP1B1	ATPase, Na+/K+ transporting, beta 1 polypeptide	Coding	10.21	4.24e-07	0.0003	Alternative 3' Acceptor Site	0.62	T
TC0X000824.hg.1	1.27	T	VCX2; VCX3A; VCX	variable charge, X-linked 2; variable charge, X-linked 3A; variable charge, X-linked	Coding	4.3	1.15e-05	0.0013	Intron Retention	0.61	T
TC6_cox_hap2000180.hg.1	1.02	T	NELFE; MIR1236	negative elongation factor complex member E; microRNA 1236	Coding	-3.94	7.24e-07	0.0004	Intron Retention	0.61	T
TC6_dbb_hap3000169.hg.1	1.02	T	NELFE; MIR1236	negative elongation factor complex member E; microRNA 1236	Coding	-3.94	7.24e-07	0.0004	Intron Retention	0.61	T
TC6_mcf_hap5000155.hg.1	1.02	T	NELFE; MIR1236	negative elongation factor complex member E; microRNA 1236	Coding	-3.94	7.24e-07	0.0004	Intron Retention	0.61	T
TC6_qbl_hap6000170.hg.1	1.02	T	NELFE; MIR1236	negative elongation factor complex member E; microRNA 1236	Coding	-3.94	7.24e-07	0.0004	Intron Retention	0.61	T
TC6_ssto_hap7000148.hg.1	1.02	T	NELFE; MIR1236	negative elongation factor complex member E; microRNA 1236	Coding	-3.94	7.24e-07	0.0004	Intron Retention	0.61	T
TC01001263.hg.1	-2.1	T	INTS3	integrator complex subunit 3	Coding	-4.48	1.14e-06	0.0004	Intron Retention	0.61	T
TC06001552.hg.1	1.02	T	NELFE; MIR1236	negative elongation factor complex member E; microRNA 1236	Coding	-3.83	8.38e-07	0.0004	Intron Retention	0.6	T
TC13000329.hg.1	-2.32	T	GPC6	glypican 6	Coding	-16.18	2.71e-07	0.0002	Cassette Exon	0.59	T
TC12000346.hg.1	1.19	T	PFKM	phosphofructokinase, muscle	Coding	-5.13	0.0008	0.0125	Intron Retention	0.59	T
TC11000201.hg.1	-2.3	T	PARVA	parvin, alpha	Coding	-4.93	7.57e-06	0.0011	Cassette Exon	0.55	T
TC0Y000017.hg.1	-6.08	T	ZFY	zinc finger protein, Y-linked	Coding	-10.45	2.13e-08	6.37e-05	Cassette Exon	0.55	T
TC19002696.hg.1	-1.68	T	SYNE4	spectrin repeat containing, nuclear envelope family member 4	Coding	-4.37	1.35e-05	0.0014	Intron Retention	0.54	T
TC17002899.hg.1	-1.19	T	LOC440434; LOC101060522; LOC101060471; LOC101060440; TBC1D3; RP11-1407O15.2	aminopeptidase puromycin sensitive pseudogene; puromycin-sensitive aminopeptidase-like protein-like; TBC1 domain family member 3F-like; TBC1 domain family, member 3	Coding	-4.49	2.01e-05	0.0017	Intron Retention	0.52	T
TC19000072.hg.1	-1.03	T	HMG20B	high mobility group 20B	Coding	-3.68	2.13e-05	0.0018	Intron Retention	0.51	T
TC11000827.hg.1	-3.55	T	CAPN5	calpain 5	Coding	-3.39	1.66e-06	0.0005	Cassette Exon	0.51	T
TC15000695.hg.1	-4.17	T	NEIL1	nei-like DNA glycosylase 1	Coding	-6.13	8.23e-06	0.0011	Intron Retention	0.5	T
TC07001373.hg.1	2.55	T	DDC	dopa decarboxylase	Coding	5.97	2.75e-06	0.0007	Cassette Exon	0.49	T
TC12001003.hg.1	1.09	T	AACS	acetoacetyl-CoA synthetase	Coding	-3.48	3.65e-05	0.0024	Intron Retention	0.49	T
TC0X000116.hg.1	-1.06	T	ZFX	zinc finger protein, X-linked	Coding	-4.95	5.7e-07	0.0003	Cassette Exon	0.49	T
TC17000655.hg.1	-1.82	T	PDK2	pyruvate dehydrogenase kinase, isozyme 2	Coding	-3.52	2.86e-05	0.0021	Cassette Exon	0.49	T
TC0Y000072.hg.1	-7.42	T	EIF1AY	eukaryotic translation initiation factor 1A, Y-linked	Coding	5.43	0.0003	0.0074	Intron Retention	0.48	T
TC02000742.hg.1	1.09	T	DDX18	DEAD (Asp-Glu-Ala-Asp) box polypeptide 18	Coding	-3.31	2.35e-05	0.0019	Intron Retention	0.48	T
TC02001089.hg.1	3.8	T	DNAJC10	DnaJ (Hsp40) homolog, subfamily C, member 10	Coding	-4.25	1.8e-05	0.0017	Intron Retention	0.47	T
TC06001260.hg.1	-3.76	T	TFAP2A	transcription factor AP-2 alpha (activating enhancer binding protein 2 alpha)	Coding	-14.68	8.64e-08	0.0001	Cassette Exon	0.47	T
TC13000109.hg.1	20.87	T	FRY	FRY microtubule binding protein	Coding	-7.52	4.72e-05	0.0027	Alternative Last Exon	0.47	T
TC16002079.hg.1	-1.43	T	HSF4; FBXL8	heat shock transcription factor 4; F-box and leucine-rich repeat protein 8	Coding	-4.19	0.0024	0.0238	Alternative 5' Donor Site	0.47	T
TC0X000030.hg.1	1.78	T	VCX3B; VCX3A; VCX	variable charge, X-linked 3B; variable charge, X-linked 3A; variable charge, X-linked	Coding	4.72	0.0001	0.004	Intron Retention	0.46	T
TC05001385.hg.1	15.39	T	PLK2	polo-like kinase 2	Coding	-7.33	0.0002	0.0063	Intron Retention	0.46	T
TC06001583.hg.1	-3	T	RGL2	ral guanine nucleotide dissociation stimulator-like 2	Coding	3.85	0.0002	0.0059	Intron Retention	0.46	T
TC01001183.hg.1	-4.63	T	CIART	circadian associated repressor of transcription	Coding	-7.04	9.73e-08	0.0001	Cassette Exon	0.46	T
TC18000141.hg.1	-3.69	T	DTNA	dystrobrevin, alpha	Coding	3.29	3.69e-05	0.0024	Cassette Exon	0.46	T
TC07003333.hg.1	-1.45	T	NSUN5P1	NOP2/Sun domain family, member 5 pseudogene 1	Coding	-3.26	0.0001	0.0047	Intron Retention	0.46	T
TC01002342.hg.1	-1.92	T	TCEA3	transcription elongation factor A (SII), 3	Coding	-19.6	5.99e-08	0.0001	Cassette Exon	0.45	T
TC10000211.hg.1	2.95	T	MAP3K8	mitogen-activated protein kinase kinase kinase 8	Coding	3.71	4.04e-06	0.0008	Cassette Exon	0.45	T
TC04000155.hg.1	4.33	T	NCAPG	non-SMC condensin I complex subunit G	Coding	-4.34	2.52e-06	0.0007	Alternative 5' Donor Site	0.45	T
TC0X000801.hg.1	-1.92	T	ZBED1; DHRSX	zinc finger, BED-type containing 1; dehydrogenase/reductase (SDR family) X-linked	Coding	-4.05	2.94e-06	0.0007	Cassette Exon	0.45	T
TC01001373.hg.1	-1	T	LY9	lymphocyte antigen 9	Coding	-3.68	0.007	0.0454	Intron Retention	0.45	T
TC05000284.hg.1	-1.51	T	MAST4	microtubule associated serine/threonine kinase family member 4	Coding	3.73	1.3e-06	0.0005	Cassette Exon	0.45	T
TC07001163.hg.1	-1.32	T	AGR2	anterior gradient 2, protein disulphide isomerase family member	Coding	-5.85	1.13e-06	0.0004	Cassette Exon	0.44	T
TC04001486.hg.1	-1.9	T	CAMK2D	calcium/calmodulin-dependent protein kinase II delta	Coding	-3.32	1.3e-06	0.0005	Cassette Exon	0.44	T
TC16000773.hg.1	-1.96	T	PKD1	polycystic kidney disease 1 (autosomal dominant)	Coding	-4.82	1.62e-05	0.0016	Alternative 3' Acceptor Site	0.44	T
TC20000357.hg.1	1.93	T	UBE2C	ubiquitin-conjugating enzyme E2C	Coding	4.66	3.58e-06	0.0008	Cassette Exon	0.44	T
TC02002194.hg.1	9.98	T	MALL	mal, T-cell differentiation protein-like	Coding	3.83	1.82e-05	0.0017	Cassette Exon	0.44	T
TC19000755.hg.1	-1.88	T	MYH14	myosin, heavy chain 14, non-muscle	Coding	-7.95	1.91e-06	0.0006	Cassette Exon	0.44	T
TC07001846.hg.1	1.24	T	IMPDH1	IMP (inosine 5-monophosphate) dehydrogenase 1	Coding	11.64	2.14e-06	0.0006	Alternative 3' Acceptor Site	0.44	T
TC0Y000052.hg.1	-113.4	T	USP9Y	ubiquitin specific peptidase 9, Y-linked	Coding	6.55	4.2e-06	0.0008	Alternative 3' Acceptor Site	0.44	T
TC02001238.hg.1	5.46	T	MAP2	microtubule associated protein 2	Coding	4.37	5.3e-05	0.0028	Intron Retention	0.44	T
TC11000542.hg.1	3.72	T	FADS2	fatty acid desaturase 2	Coding	4.29	8.3e-06	0.0011	Cassette Exon	0.44	T
TC11003468.hg.1	-1.73	T	TMEM25	transmembrane protein 25	Coding	-3.92	1.03e-06	0.0004	Cassette Exon	0.44	T
TC0Y000057.hg.1	-3.58	T	NLGN4Y	neuroligin 4, Y-linked	Coding	-6.38	2.3e-05	0.0019	Cassette Exon	0.44	T
TC09001258.hg.1	-1.36	T	TLE1	transducin-like enhancer of split 1 (E(sp1) homolog, Drosophila)	Coding	3.61	0.0001	0.0043	Cassette Exon	0.44	T
TC02002948.hg.1	1.18	T	HDLBP	high density lipoprotein binding protein	Coding	-3.75	0.001	0.0141	Intron Retention	0.44	T
TC21000345.hg.1	-3.21	T	ADAMTS1	ADAM metallopeptidase with thrombospondin type 1 motif 1	Coding	-4.98	4.85e-05	0.0027	Alternative 3' Acceptor Site	0.43	T
TC0Y000185.hg.1	-5.27	T	KDM5D	lysine (K)-specific demethylase 5D	Coding	-21.35	6.79e-09	4.01e-05	Cassette Exon	0.43	T
TC17001724.hg.1	1.84	T	SRSF1	serine/arginine-rich splicing factor 1	Coding	-3.38	0.0002	0.0061	Intron Retention	0.43	T
TC09000207.hg.1	3.79	T	MELK	maternal embryonic leucine zipper kinase	Coding	-4.22	8.86e-07	0.0004	Cassette Exon	0.43	T
TC02001683.hg.1	1.07	T	EIF2B4	eukaryotic translation initiation factor 2B, subunit 4 delta, 67kDa	Coding	-2.84	7.61e-05	0.0034	Intron Retention	0.43	T
TC16000477.hg.1	-1.45	T	NUP93	nucleoporin 93kDa	Coding	3.61	4.16e-05	0.0025	Cassette Exon	0.43	T
TC03002425.hg.1	2.02	T			NonCoding	5.26	0.0002	0.006	Intron Retention	0.43	T
TC11000684.hg.1	-2.29	T	SSH3	slingshot protein phosphatase 3	Coding	3.38	0.0004	0.0081	Intron Retention	0.43	T
TC03001503.hg.1	1.47	T	C3orf67	chromosome 3 open reading frame 67	Coding	4.36	1.16e-05	0.0013	Cassette Exon	0.43	T
TC17000120.hg.1	-1.09	T	CHD3	chromodomain helicase DNA binding protein 3	Coding	-8.08	8.84e-06	0.0012	Alternative 3' Acceptor Site	0.42	T
TC06002214.hg.1	-1.28	T	LATS1	large tumor suppressor kinase 1	Coding	3.94	2.48e-06	0.0007	Cassette Exon	0.42	T
TC01001090.hg.1	1.04	T	TXNIP	thioredoxin interacting protein	Coding	-2.85	3.99e-06	0.0008	Intron Retention	0.42	T
TC0Y000118.hg.1	-2.01	T	ZBED1; DHRSX	zinc finger, BED-type containing 1; dehydrogenase/reductase (SDR family) X-linked	Coding	-3.77	3.4e-06	0.0007	Cassette Exon	0.42	T
TC17001755.hg.1	1.03	T	TBC1D3P1-DHX40P1	TBC1D3P1-DHX40P1 readthrough transcribed pseudogene	Coding	4.07	3.72e-06	0.0008	Cassette Exon	0.42	T
TC02001188.hg.1	1.69	T	NOP58	NOP58 ribonucleoprotein	Coding	5.86	1.55e-05	0.0015	Alternative 3' Acceptor Site	0.42	T
TC06002003.hg.1	-1.43	T	MICAL1	microtubule associated monooxygenase, calponin and LIM domain containing 1	Coding	9.56	1.92e-07	0.0002	Alternative First Exon	0.41	T
TC17001675.hg.1	-5.15	T	DLX3	distal-less homeobox 3	Coding	5.49	8.29e-07	0.0004	Alternative 3' Acceptor Site	0.41	T
TC02001081.hg.1	-1.22	T	UBE2E3	ubiquitin-conjugating enzyme E2E 3	Coding	-7.17	9.01e-08	0.0001	Complex Event	0.41	T
TC01002383.hg.1	1.52	T	STMN1; MIR3917	stathmin 1; microRNA 3917	Coding	5.11	5.65e-05	0.0029	Alternative 5' Donor Site	0.41	T
TC02002908.hg.1	1.13	T	RAB17	RAB17, member RAS oncogene family	Coding	-3.31	0.0049	0.0367	Intron Retention	0.41	T
TC02002747.hg.1	-1.12	T	FN1	fibronectin 1	Coding	2.41	6.24e-07	0.0003	Cassette Exon	0.41	T
TC6_qbl_hap6000195.hg.1	-2.87	T	RGL2	ral guanine nucleotide dissociation stimulator-like 2	Coding	3.53	0.0003	0.0066	Intron Retention	0.41	T
TC02004967.hg.1	1.12	T	APLF; PROKR1	aprataxin and PNKP like factor; prokineticin receptor 1	Coding	3.53	2.96e-05	0.0021	Cassette Exon	0.41	T
TC02001260.hg.1	1.45	T	ATIC	5-aminoimidazole-4-carboxamide ribonucleotide formyltransferase/IMP cyclohydrolase	Coding	-4.64	2.33e-05	0.0019	Alternative 3' Acceptor Site	0.41	T
TC6_cox_hap2000207.hg.1	-2.87	T	RGL2	ral guanine nucleotide dissociation stimulator-like 2	Coding	3.51	0.0003	0.0066	Intron Retention	0.41	T
TC6_dbb_hap3000193.hg.1	-2.87	T	RGL2	ral guanine nucleotide dissociation stimulator-like 2	Coding	3.51	0.0003	0.0066	Intron Retention	0.41	T
TC6_mcf_hap5000182.hg.1	-2.87	T	RGL2	ral guanine nucleotide dissociation stimulator-like 2	Coding	3.51	0.0003	0.0066	Intron Retention	0.41	T
TC07000724.hg.1	-1.34	T	ST7; ST7-OT4; ST7-OT3	suppression of tumorigenicity 7; ST7 overlapping transcript 4; ST7 overlapping transcript 3	Coding	3.15	1.15e-06	0.0004	Cassette Exon	0.41	T
TC06004056.hg.1	1.54	T	GOPC	golgi-associated PDZ and coiled-coil motif containing	Coding	-3.11	5.15e-05	0.0028	Intron Retention	0.41	T
TC6_cox_hap2000248.hg.1	-2.57	T	GABBR1	gamma-aminobutyric acid (GABA) B receptor, 1	Coding	-6.37	1.06e-07	0.0001	Alternative 5' Donor Site	0.41	T
TC6_dbb_hap3000227.hg.1	-2.57	T	GABBR1	gamma-aminobutyric acid (GABA) B receptor, 1	Coding	-6.37	1.06e-07	0.0001	Alternative 5' Donor Site	0.41	T
TC6_mcf_hap5000214.hg.1	-2.57	T	GABBR1	gamma-aminobutyric acid (GABA) B receptor, 1	Coding	-6.37	1.06e-07	0.0001	Alternative 5' Donor Site	0.41	T
TC04002914.hg.1	-1.36	T	CYP4V2	cytochrome P450, family 4, subfamily V, polypeptide 2	Coding	-3.88	8.07e-06	0.0011	Intron Retention	0.41	T
TC6_qbl_hap6000226.hg.1	-2.55	T	GABBR1	gamma-aminobutyric acid (GABA) B receptor, 1	Coding	-6.47	1.11e-07	0.0001	Alternative 5' Donor Site	0.41	T
TC22000260.hg.1	2.83	T	MCM5	minichromosome maintenance complex component 5	Coding	-3.14	1.22e-05	0.0014	Intron Retention	0.41	T
TC20000466.hg.1	-1.1	T	GNAS	GNAS complex locus	Coding	-3.97	1.39e-05	0.0015	Alternative 3' Acceptor Site	0.41	T
TC01000288.hg.1	1.63	T	EPHB2	EPH receptor B2	Coding	3.36	6.96e-05	0.0033	Cassette Exon	0.41	T
TC14001509.hg.1	1.26	T	WARS	tryptophanyl-tRNA synthetase	Coding	-3.56	0.0002	0.0056	Cassette Exon	0.4	T
TC14001312.hg.1	-1.62	T	RPS6KL1	ribosomal protein S6 kinase-like 1	Coding	-4	3.64e-05	0.0023	Cassette Exon	0.4	T
TC06004121.hg.1	-5.18	T	ATF6B	activating transcription factor 6 beta	Coding	3.54	1.5e-05	0.0015	Intron Retention	0.4	T
TC08001735.hg.1	-1.48	T	NRBP2	nuclear receptor binding protein 2	Coding	-4.49	3.14e-06	0.0007	Cassette Exon	0.4	T
TC18000202.hg.1	-1.18	T	NEDD4L	neural precursor cell expressed, developmentally down-regulated 4-like, E3 ubiquitin protein ligase	Coding	-15.36	3.63e-06	0.0008	Complex Event	0.4	T
TC08000482.hg.1	28.13	T	RDH10	retinol dehydrogenase 10 (all-trans)	Coding	-10.29	4.33e-07	0.0003	Alternative 5' Donor Site	0.4	T
TC20001741.hg.1	10.64	T	FKBP1A	FK506 binding protein 1A	Coding	-7.38	1.05e-06	0.0004	Intron Retention	0.4	T
TC10001309.hg.1	4.04	T	ZWINT	ZW10 interacting kinetochore protein	Coding	-3.57	4.6e-06	0.0009	Intron Retention	0.4	T
TC03003391.hg.1	-2.73	T	SLC12A8	solute carrier family 12, member 8	Coding	-4.08	2.45e-06	0.0006	Cassette Exon	0.4	T
TC11001860.hg.1	1.02	T	FTH1	ferritin, heavy polypeptide 1	Coding	-7.65	1.11e-05	0.0013	Cassette Exon	0.4	T
TC09001064.hg.1	1.25	T	HINT2	histidine triad nucleotide binding protein 2	Coding	-3	5.98e-05	0.003	Intron Retention	0.4	T
TC11003199.hg.1	-1.39	T	SF1	splicing factor 1	NonCoding	-6.5	1.85e-05	0.0017	Alternative 3' Acceptor Site	0.4	T
TC07001559.hg.1	58.01	T	SEMA3C	sema domain, immunoglobulin domain (Ig), short basic domain, secreted, (semaphorin) 3C	Coding	-5.47	0.0002	0.0057	Cassette Exon	0.4	T
TC03000309.hg.1	1.04	T	SEMA3B	sema domain, immunoglobulin domain (Ig), short basic domain, secreted, (semaphorin) 3B	Coding	-3.4	0.0002	0.006	Intron Retention	0.4	T
TC20000337.hg.1	-1.13	T	YWHAB	tyrosine 3-monooxygenase/tryptophan 5-monooxygenase activation protein, beta	Coding	7.92	6.4e-08	0.0001	Cassette Exon	0.4	T
TC04001143.hg.1	-1.56	T	UCHL1-AS1	UCHL1 antisense RNA 1 (head to head)	Coding	-6.37	9.21e-09	4.36e-05	Alternative Last Exon	0.4	T
TC12003242.hg.1	1.05	T	PCBP2	poly(rC) binding protein 2	Coding	-3.47	0.0004	0.0088	Intron Retention	0.4	T
TC17001893.hg.1	-1.54	T	EXOC7	exocyst complex component 7	Coding	-6.22	4.91e-05	0.0027	Alternative 3' Acceptor Site	0.39	T
TC0Y000163.hg.1	-2.08	T	UTY	ubiquitously transcribed tetratricopeptide repeat containing, Y-linked	Coding	-10.3	3.35e-08	7.74e-05	Cassette Exon	0.39	T
TC04001824.hg.1	-12.04	T	FAT1	FAT atypical cadherin 1	Coding	4.11	7.95e-06	0.0011	Cassette Exon	0.39	T
TC20001740.hg.1	8.89	T	SDCBP2	syndecan binding protein (syntenin) 2	Coding	-5.28	8.2e-07	0.0004	Intron Retention	0.39	T
TC06004112.hg.1	-2.04	T	GABBR1	gamma-aminobutyric acid (GABA) B receptor, 1	Coding	-9.13	2.72e-05	0.002	Cassette Exon	0.39	T
TC01001097.hg.1	-2.44	T	PIAS3	protein inhibitor of activated STAT 3	Coding	3.46	0.0001	0.0041	Cassette Exon	0.39	T
TC17001173.hg.1	-1.77	T	CENPV	centromere protein V	Coding	-3.6	0.0003	0.007	Cassette Exon	0.39	T
TC01002199.hg.1	-1	T	FBXO2	F-box protein 2	Coding	4.41	0.021	0.091	Intron Retention	0.39	T
TC03003352.hg.1	-1.11	T	RBM5	RNA binding motif protein 5	Coding	-4.24	0.0001	0.0041	Alternative 5' Donor Site	0.39	T
TC02000720.hg.1	-4.6	T	IL1RN	interleukin 1 receptor antagonist	Coding	4.78	2.18e-06	0.0006	Cassette Exon	0.39	T
TC0X000296.hg.1	1.02	T	MAGED1	MAGE family member D1	Coding	6.12	1.87e-05	0.0017	Cassette Exon	0.39	T
TC19000316.hg.1	-1.61	T	TPM4	tropomyosin 4	Coding	2.09	8.55e-05	0.0036	Cassette Exon	0.39	T
TC07000424.hg.1	-1.88	T	AUTS2	autism susceptibility candidate 2	Coding	-10.45	2.41e-07	0.0002	Alternative 5' Donor Site	0.39	T
TC06001046.hg.1	-1.13	T	ADGRG6	adhesion G protein-coupled receptor G6	Coding	4.77	1.56e-07	0.0002	Cassette Exon	0.39	T
TC11001968.hg.1	1.06	T	LOC101928069	uncharacterized LOC101928069	Coding	3.82	5.91e-07	0.0003	Cassette Exon	0.39	T
TC07001747.hg.1	3.11	T	LAMB1	laminin, beta 1	Coding	-3.83	1.11e-05	0.0013	Cassette Exon	0.39	T
TC09001773.hg.1	-1.31	T	PNPLA7	patatin-like phospholipase domain containing 7	Coding	-9.64	1.26e-05	0.0014	Cassette Exon	0.39	T
TC11001911.hg.1	-1.25	T	SF1	splicing factor 1	Coding	-6.03	7.55e-05	0.0034	Alternative 3' Acceptor Site	0.38	T
TC11002446.hg.1	-1.16	T	ARHGAP32	Rho GTPase activating protein 32	Coding	-3.2	0.0007	0.0117	Intron Retention	0.38	T
TC0Y000053.hg.1	-6.18	T	DDX3Y	DEAD (Asp-Glu-Ala-Asp) box helicase 3, Y-linked	Coding	-11.97	4.7e-08	9.32e-05	Cassette Exon	0.38	T
TC03001535.hg.1	-2.15	T	EOGT	EGF domain-specific O-linked N-acetylglucosamine (GlcNAc) transferase	Coding	3.31	0.0051	0.0373	Intron Retention	0.38	T
TC05001457.hg.1	-1.43	T	GTF2H2; GTF2H2C; GTF2H2B	general transcription factor IIH subunit 2; GTF2H2 family member C; general transcription factor IIH subunit 2B (pseudogene)	Coding	-3.94	7.1e-05	0.0033	Alternative 5' Donor Site	0.38	T
TC15001713.hg.1	-1.04	T	CTSH	cathepsin H	Coding	-4.55	0.0002	0.0051	Alternative 5' Donor Site	0.38	T
TC20000819.hg.1	-1.14	T	SOGA1	suppressor of glucose, autophagy associated 1	Coding	-2.98	1.71e-05	0.0016	Intron Retention	0.38	T
TC10001725.hg.1	-1.9	T	CHST15	carbohydrate (N-acetylgalactosamine 4-sulfate 6-O) sulfotransferase 15	Coding	-3.63	3.92e-06	0.0008	Alternative 3' Acceptor Site	0.38	T
TC19000477.hg.1	1.01	T	RBM42	RNA binding motif protein 42	Coding	-6.07	0.0012	0.0156	Alternative 5' Donor Site	0.38	T
TC01001670.hg.1	1.51	T	ELF3	E74-like factor 3 (ets domain transcription factor, epithelial-specific )	Coding	2.99	3.77e-05	0.0024	Cassette Exon	0.38	T
TC0X002300.hg.1	3.5	T	TSPAN7	tetraspanin 7	Coding	-4.72	1.25e-06	0.0005	Cassette Exon	0.38	T
TC03000419.hg.1	1.43	T	MITF	microphthalmia-associated transcription factor	Coding	5.69	1.02e-05	0.0012	Cassette Exon	0.38	T
TC08001472.hg.1	-1.17	T	COX6C	cytochrome c oxidase subunit VIc	Coding	-4.75	6.59e-05	0.0032	Cassette Exon	0.38	T
TC22000376.hg.1	-1	T	ARHGAP8; PRR5; PRR5-ARHGAP8	Rho GTPase activating protein 8; proline rich 5 (renal); PRR5-ARHGAP8 readthrough	Coding	-2.79	7.96e-06	0.0011	Intron Retention	0.38	T
TC01000545.hg.1	4.02	T	CDC20	cell division cycle 20	Coding	-3.24	1.51e-05	0.0015	Intron Retention	0.38	T
TC01003337.hg.1	1.49	T	CCT3	chaperonin containing TCP1, subunit 3 (gamma)	Coding	-4.48	5.28e-06	0.0009	Alternative 5' Donor Site	0.38	T
TC15000270.hg.1	3.8	T	THBS1	thrombospondin 1	Coding	-4.62	7.26e-05	0.0033	Cassette Exon	0.38	T
TC6_dbb_hap3000238.hg.1	-4.68	T	ATF6B	activating transcription factor 6 beta	Coding	3.24	1.79e-05	0.0017	Intron Retention	0.38	T
TC6_mann_hap4000197.hg.1	-2.52	T	GABBR1	gamma-aminobutyric acid (GABA) B receptor, 1	Coding	-5.91	1.61e-07	0.0002	Alternative 5' Donor Site	0.37	T
TC12001754.hg.1	1.92	T	OSBPL8	oxysterol binding protein-like 8	Coding	3.43	2.6e-06	0.0007	Cassette Exon	0.37	T
TC16000721.hg.1	-1.3	T	RHBDF1	rhomboid 5 homolog 1 (Drosophila)	Coding	-5.1	0.0007	0.0112	Alternative 5' Donor Site	0.37	T
TC0X000433.hg.1	1.73	T	SH3BGRL	SH3 domain binding glutamate-rich protein like	Coding	6.02	6.71e-06	0.001	Cassette Exon	0.37	T
TC19001836.hg.1	-2.23	T	TMC4	transmembrane channel like 4	Coding	-4.62	1.32e-07	0.0002	Alternative 5' Donor Site	0.37	T
TC02001126.hg.1	4.97	T	MYO1B	myosin IB	Coding	-5.21	9.29e-07	0.0004	Alternative 3' Acceptor Site	0.37	T
TC02002319.hg.1	-1.31	T	CCDC74B	coiled-coil domain containing 74B	Coding	-7.56	1.28e-07	0.0002	Cassette Exon	0.37	T
TC01001274.hg.1	3.35	T	ATP8B2	ATPase, aminophospholipid transporter, class I, type 8B, member 2	Coding	-3.33	3.36e-06	0.0007	Intron Retention	0.37	T
TC10001182.hg.1	1.08	T			Coding	-2.94	0.0024	0.0235	Intron Retention	0.37	T
TC05001973.hg.1	-7.04	T	FAXDC2	fatty acid hydroxylase domain containing 2	Coding	-5.33	2.46e-06	0.0006	Cassette Exon	0.37	T
TC04000396.hg.1	6.4	T	SLC4A4	solute carrier family 4 (sodium bicarbonate cotransporter), member 4	Coding	7.3	4.31e-05	0.0026	Alternative 5' Donor Site	0.37	T
TC6_mcf_hap5000199.hg.1	-4.68	T	ATF6B	activating transcription factor 6 beta	Coding	3.2	2.02e-05	0.0018	Intron Retention	0.37	T
TC08001458.hg.1	-1.01	T	RPL30	ribosomal protein L30	Coding	-4.6	9.4e-05	0.0038	Cassette Exon	0.37	T
TC01006381.hg.1	-1.29	T	SHC1	SHC (Src homology 2 domain containing) transforming protein 1	Coding	-2.82	3.47e-05	0.0023	Intron Retention	0.37	T
TC16000475.hg.1	1.24	T	MT1IP	metallothionein 1I, pseudogene	Coding	3.87	0.0001	0.0046	Intron Retention	0.37	T
TC02001476.hg.1	-1.82	T	ANO7	anoctamin 7	Coding	-5.42	1.87e-07	0.0002	Cassette Exon	0.37	T
TC04000174.hg.1	-1.13	T	PI4K2B; SEPSECS-AS1	phosphatidylinositol 4-kinase type 2 beta; SEPSECS antisense RNA 1 (head to head)	Coding	-5.69	1.01e-05	0.0012	Cassette Exon	0.37	T
TC09000663.hg.1	-1.45	T	GARNL3	GTPase activating Rap/RanGAP domain-like 3	Coding	-4.54	0.0022	0.0226	Alternative 3' Acceptor Site	0.37	T
TC14000826.hg.1	-1.41	T	CEP170B	centrosomal protein 170B	Coding	-3.91	0.0004	0.0089	Alternative 3' Acceptor Site	0.37	T
TC06000597.hg.1	-1.3	T	CUL9	cullin 9	Coding	-5.7	0.0003	0.0065	Cassette Exon	0.37	T
TC04001007.hg.1	1.97	T	GRPEL1	GrpE-like 1, mitochondrial (E. coli)	Coding	-3.21	0.0003	0.0073	Intron Retention	0.37	T
TC14001526.hg.1	-1.3	T	HSP90AA1	heat shock protein 90kDa alpha (cytosolic), class A member 1	Coding	3.82	4.33e-06	0.0008	Cassette Exon	0.37	T
TC02000582.hg.1	3.94	T	NCAPH	non-SMC condensin I complex subunit H	Coding	-4.05	1.98e-05	0.0017	Alternative 5' Donor Site	0.37	T
TC01002763.hg.1	5.03	T	WLS	wntless Wnt ligand secretion mediator	Coding	2.64	0.0004	0.0086	Cassette Exon	0.37	T
TC0X000692.hg.1	4.94	T	MAGEC1	MAGE family member C1	Coding	7.97	2.09e-10	7.74e-06	Alternative 3' Acceptor Site	0.37	T
TC16000991.hg.1	-2.89	T	SULT1A1	sulfotransferase family 1A member 1	Coding	-3.8	2.89e-06	0.0007	Cassette Exon	0.37	T
TC18000731.hg.1	-1.99	T	NEDD4L	neural precursor cell expressed, developmentally down-regulated 4-like, E3 ubiquitin protein ligase	NonCoding	-39.76	3.26e-08	7.65e-05	Cassette Exon	0.37	T
TC02001678.hg.1	1.05	T	SLC30A3	solute carrier family 30 (zinc transporter), member 3	Coding	4.23	1.16e-05	0.0013	Alternative 5' Donor Site	0.37	T
TC10000145.hg.1	-162.47	T	PLXDC2	plexin domain containing 2	Coding	8.91	1.67e-05	0.0016	Intron Retention	0.37	T
TC02001252.hg.1	-1.4	T	SPAG16	sperm associated antigen 16	Coding	-44.26	1.85e-08	6.05e-05	Cassette Exon	0.36	T
TC05001200.hg.1	1.35	T	CDH12	cadherin 12, type 2 (N-cadherin 2)	Coding	24.68	9.32e-08	0.0001	Cassette Exon	0.36	T
TC06001913.hg.1	-1.43	T	SNAP91	synaptosome associated protein 91kDa	Coding	-19.33	2.55e-06	0.0007	Cassette Exon	0.36	T
TC02000855.hg.1	-1.26	T	CCDC74A	coiled-coil domain containing 74A	Coding	-18.71	1.27e-07	0.0002	Cassette Exon	0.36	T
TC10001089.hg.1	-1.59	T	NEBL	nebulette	Coding	-17.37	6.41e-08	0.0001	Cassette Exon	0.36	T
TC02002467.hg.1	-1.07	T	LY75-CD302; CD302; LY75	LY75-CD302 readthrough; CD302 molecule; lymphocyte antigen 75	Coding	-16.7	2.05e-07	0.0002	Cassette Exon	0.36	T
TC19000728.hg.1	-1.45	T	TRPM4	transient receptor potential cation channel, subfamily M, member 4	Coding	-11.77	8.78e-08	0.0001	Cassette Exon	0.36	T
TC06002187.hg.1	-1.94	T	FUCA2	fucosidase, alpha-L- 2, plasma	Coding	-10.6	5.6e-08	0.0001	Cassette Exon	0.36	T
TC05001389.hg.1	1.56	T	PDE4D	phosphodiesterase 4D, cAMP-specific	Coding	9.58	9.6e-09	4.44e-05	Cassette Exon	0.36	T
TC08000542.hg.1	-1.71	T	CNBD1	cyclic nucleotide binding domain containing 1	Coding	-9.24	1.62e-05	0.0016	Cassette Exon	0.36	T
TC01000722.hg.1	-1.79	T	PGM1	phosphoglucomutase 1	Coding	-8.98	3.31e-07	0.0002	Cassette Exon	0.36	T
TC22001463.hg.1	1.4	T	SH3BP1	SH3-domain binding protein 1	Coding	8.28	1.3e-06	0.0005	Cassette Exon	0.36	T
TC13000566.hg.1	-1.43	T	SPG20	spastic paraplegia 20 (Troyer syndrome)	Coding	-8.19	8.47e-07	0.0004	Cassette Exon	0.36	T
TC02001105.hg.1	1.29	T	COL3A1; MIR3606	collagen, type III, alpha 1; microRNA 3606	Coding	8.14	4.64e-07	0.0003	Cassette Exon	0.36	T
TC0X000821.hg.1	-1.73	T	NLGN4Y; NLGN4X	neuroligin 4, Y-linked; neuroligin 4, X-linked	Coding	-8	1.2e-05	0.0014	Cassette Exon	0.36	T
TC15001335.hg.1	1.3	T	FBN1	fibrillin 1	Coding	7.46	6.09e-06	0.001	Cassette Exon	0.36	T
TC02002656.hg.1	-1.33	T	SATB2	SATB homeobox 2	Coding	-7	6.16e-06	0.001	Cassette Exon	0.36	T
TC02001162.hg.1	1.26	T	AOX1	aldehyde oxidase 1	Coding	5.66	1.19e-05	0.0013	Cassette Exon	0.36	T
TC10000138.hg.1	-1.36	T	CACNB2	calcium channel, voltage-dependent, beta 2 subunit	Coding	-4.89	1.57e-05	0.0015	Cassette Exon	0.36	T
TC14002258.hg.1	-1.12	T	IGHG1; IGHM; IGHD; IGH; IGHV4-31; IGHG3; IGHA2; IGHE; IGHV1-24; IGHV1-2; IGHV4-4; IGHD3-9; IGHJ3; IGHJ4; IGHJ6; IGHJ2; IGHG2	immunoglobulin heavy constant gamma 1 (G1m marker); immunoglobulin heavy constant mu; immunoglobulin heavy constant delta; immunoglobulin heavy locus; immunoglobulin heavy variable 4-31; immunoglobulin heavy constant gamma 3 (G3m marker); immunoglobulin heavy constant alpha 2 (A2m marker); immunoglobulin heavy constant epsilon; immunoglobulin heavy variable 1-24; immunoglobulin heavy variable 1-2…	Coding	-4.8	2.04e-05	0.0018	Cassette Exon	0.36	T
TC19000461.hg.1	1.36	T	FXYD5	FXYD domain containing ion transport regulator 5	Coding	4.66	1.6e-07	0.0002	Cassette Exon	0.36	T
TC04001274.hg.1	1.6	T	GC	group-specific component (vitamin D binding protein)	Coding	4.14	1.45e-06	0.0005	Cassette Exon	0.36	T
TC16000990.hg.1	-1.61	T	SULT1A2	sulfotransferase family 1A member 2	Coding	-4.1	5.15e-06	0.0009	Cassette Exon	0.36	T
TC16001193.hg.1	-1.1	T	ACD	adrenocortical dysplasia homolog (mouse)	Coding	-3.03	0.0009	0.0135	Intron Retention	0.36	T
TC19001289.hg.1	-2.07	T	ISYNA1	inositol-3-phosphate synthase 1	Coding	2.52	1.14e-06	0.0004	Intron Retention	0.36	T
TC6_mann_hap4000196.hg.1	2.05	T	CFB	complement factor B	Coding	4.41	3.43e-06	0.0008	Cassette Exon	0.36	T
TC11002054.hg.1	-2.05	T	ANAPC15	anaphase promoting complex subunit 15	Coding	-5.03	8.92e-09	4.34e-05	Cassette Exon	0.36	T
TC02001422.hg.1	1.39	T	TRPM8	transient receptor potential cation channel, subfamily M, member 8	Coding	3.99	8.02e-06	0.0011	Cassette Exon	0.36	T
TC20000956.hg.1	-1.69	T	ZNF217	zinc finger protein 217	Coding	-3.76	0.0002	0.0053	Cassette Exon	0.36	T
TC6_qbl_hap6000225.hg.1	2.12	T	CFB	complement factor B	Coding	4.42	3.14e-06	0.0007	Cassette Exon	0.36	T
TC07003372.hg.1	-1.26	T	LRCH4	leucine-rich repeats and calponin homology (CH) domain containing 4	Coding	-4.37	0.0002	0.0052	Cassette Exon	0.36	T
TC6_dbb_hap3000222.hg.1	2.14	T	CFB	complement factor B	Coding	4.37	3.3e-06	0.0007	Cassette Exon	0.36	T
TC08001269.hg.1	2.14	T	GGH	gamma-glutamyl hydrolase (conjugase, folylpolygammaglutamyl hydrolase)	Coding	5.17	1.04e-06	0.0004	Cassette Exon	0.36	T
TC09000677.hg.1	2.15	T	LCN2	lipocalin 2	Coding	173.55	3.62e-10	8.93e-06	Cassette Exon	0.36	T
TC6_mcf_hap5000213.hg.1	2.15	T	CFB	complement factor B	Coding	4.58	3.35e-06	0.0007	Cassette Exon	0.36	T
TC6_ssto_hap7000199.hg.1	2.15	T	CFB	complement factor B	Coding	4.58	3.35e-06	0.0007	Cassette Exon	0.36	T
TC6_cox_hap2000245.hg.1	2.16	T	CFB	complement factor B	Coding	4.29	3.93e-06	0.0008	Cassette Exon	0.36	T
TC06001742.hg.1	-3.06	T	CUL7	cullin 7	Coding	5.05	3.79e-07	0.0003	Alternative 5' Donor Site	0.36	T
TC01003400.hg.1	1.05	T	COPA	coatomer protein complex subunit alpha	Coding	-3.26	0.0004	0.0085	Alternative 3' Acceptor Site	0.36	T
TC6_cox_hap2000261.hg.1	-4.69	T	ATF6B	activating transcription factor 6 beta	Coding	3.2	2.09e-05	0.0018	Intron Retention	0.36	T
TC11001394.hg.1	-1	T	TMEM9B	TMEM9 domain family, member B	Coding	3.67	0.0002	0.0064	Alternative 5' Donor Site	0.36	T
TC19001294.hg.1	-2.29	T	GDF1; CERS1	growth differentiation factor 1; ceramide synthase 1	Coding	-4.81	1.21e-06	0.0005	Cassette Exon	0.36	T
TC05001518.hg.1	1.86	T	LHFPL2	lipoma HMGIC fusion partner-like 2	Coding	8.08	3.4e-05	0.0023	Cassette Exon	0.36	T
TC22000046.hg.1	1.99	T	CDC45	cell division cycle 45	Coding	3.29	0.0004	0.0086	Cassette Exon	0.36	T
TC03000306.hg.1	2.35	T	SLC38A3	solute carrier family 38, member 3	Coding	4.25	4.5e-06	0.0009	Cassette Exon	0.36	T
TC22001455.hg.1	-1.11	T	SLC2A11	solute carrier family 2 (facilitated glucose transporter), member 11	Coding	-5.2	0.0003	0.0069	Alternative 3' Acceptor Site	0.36	T
TC08001081.hg.1	-1.8	T	CLU	clusterin	Coding	-3.95	8.5e-07	0.0004	Cassette Exon	0.36	T
TC07001183.hg.1	2.55	T	SP8	Sp8 transcription factor	Coding	9.47	3.86e-06	0.0008	Cassette Exon	0.36	T
TC09001434.hg.1	5.62	T	ABCA1	ATP binding cassette subfamily A member 1	Coding	-5.25	1.56e-06	0.0005	Alternative 5' Donor Site	0.36	T
TC6_apd_hap1000125.hg.1	-2.6	T	GABBR1	gamma-aminobutyric acid (GABA) B receptor, 1	Coding	-6.88	6.91e-06	0.001	Cassette Exon	0.36	T
TC08001602.hg.1	-1.26	T	MTSS1	metastasis suppressor 1	Coding	-3.93	5.76e-06	0.0009	Alternative 5' Donor Site	0.36	T
TC09001624.hg.1	-1.39	T	CIZ1	CDKN1A interacting zinc finger protein 1	Coding	-2.27	0.0006	0.0102	Cassette Exon	0.36	T
TC04001001.hg.1	-2.69	T	PPP2R2C	protein phosphatase 2, regulatory subunit B, gamma	Coding	-4.96	1.02e-06	0.0004	Cassette Exon	0.36	T
TC04000403.hg.1	12.85	T	ALB	albumin	Coding	8.85	7.05e-06	0.001	Cassette Exon	0.36	T
TC02001835.hg.1	2.76	T	NRXN1	neurexin 1	Coding	34.95	1.8e-07	0.0002	Cassette Exon	0.36	T
TC17001462.hg.1	5.63	T	TOP2A	topoisomerase (DNA) II alpha	Coding	-7.53	3.04e-09	2.4e-05	Cassette Exon	0.36	T
TC04000770.hg.1	1.34	T	TRIM2	tripartite motif containing 2	Coding	5.18	7.48e-06	0.0011	Cassette Exon	0.36	T
TC22001425.hg.1	5.87	T	APOBEC3B	apolipoprotein B mRNA editing enzyme, catalytic polypeptide-like 3B	Coding	4.73	2.21e-05	0.0018	Cassette Exon	0.36	T
TC04000788.hg.1	-2.8	T	GUCY1B3	guanylate cyclase 1, soluble, beta 3	Coding	-13.15	1.38e-09	1.89e-05	Cassette Exon	0.36	T
TC07001192.hg.1	3.29	T	FAM126A	family with sequence similarity 126, member A	Coding	3.02	5.15e-06	0.0009	Cassette Exon	0.36	T
TC06002074.hg.1	2.84	T	TRDN	triadin	Coding	74.75	1.22e-06	0.0005	Cassette Exon	0.36	T
TC04000028.hg.1	1.34	T	TACC3	transforming, acidic coiled-coil containing protein 3	Coding	3.85	1.55e-06	0.0005	Cassette Exon	0.36	T
TC02000665.hg.1	1.95	T	SULT1C4	sulfotransferase family 1C member 4	Coding	3.69	2.59e-05	0.002	Alternative 3' Acceptor Site	0.36	T
TC10001304.hg.1	1.3	T	PCDH15	protocadherin-related 15	Coding	4.47	1.83e-05	0.0017	Cassette Exon	0.36	T
TC21000360.hg.1	-2.94	T	GRIK1	glutamate receptor, ionotropic, kainate 1	Coding	-5.02	3.86e-07	0.0003	Cassette Exon	0.36	T
TC01000474.hg.1	1.28	T	ZC3H12A	zinc finger CCCH-type containing 12A	Coding	-3.83	9.98e-05	0.0039	Alternative 3' Acceptor Site	0.36	T
TC09001515.hg.1	11.86	T	TNFSF15	tumor necrosis factor (ligand) superfamily, member 15	Coding	4.18	0.0002	0.006	Cassette Exon	0.36	T
TC21000501.hg.1	1.36	T	U2AF1; U2AF1L5	U2 small nuclear RNA auxiliary factor 1; U2 small nuclear RNA auxiliary factor 1-like 5	Coding	-2.94	0.0001	0.0041	Intron Retention	0.36	T
TC12003214.hg.1	1.17	T	CNPY2	canopy FGF signaling regulator 2	Coding	-3.61	1.61e-05	0.0016	Alternative 5' Donor Site	0.36	T
TC03003344.hg.1	-2.76	T	TTLL3; ARPC4-TTLL3	tubulin tyrosine ligase-like family member 3; ARPC4-TTLL3 readthrough	Coding	-3.44	0.0005	0.0095	Intron Retention	0.36	T
TC17000380.hg.1	-3.07	T	TMEM98	transmembrane protein 98	Coding	-13.99	7.04e-08	0.0001	Cassette Exon	0.36	T
TC01006371.hg.1	-1.11	T	VPS72	vacuolar protein sorting 72 homolog (S. cerevisiae)	Coding	-3.85	0.0002	0.005	Alternative 5' Donor Site	0.36	T
TC10000825.hg.1	3.11	T	CASP7	caspase 7	Coding	4.87	1.39e-07	0.0002	Cassette Exon	0.36	T
TC10001338.hg.1	-1.78	T	CTNNA3	catenin (cadherin-associated protein), alpha 3	Coding	-3.87	0.0002	0.0054	Cassette Exon	0.36	T
TC01002727.hg.1	1.35	T	DOCK7	dedicator of cytokinesis 7	Coding	3	1.48e-05	0.0015	Cassette Exon	0.36	T
TC01002627.hg.1	1.8	T	PDZK1IP1	PDZK1 interacting protein 1	Coding	5.98	1.77e-05	0.0016	Cassette Exon	0.36	T
TC20000338.hg.1	-1.43	T	PABPC1L	poly(A) binding protein, cytoplasmic 1-like	Coding	-5.51	1.29e-06	0.0005	Cassette Exon	0.36	T
TC15000223.hg.1	4.29	T	ARHGAP11A	Rho GTPase activating protein 11A	Coding	-3.77	2.5e-05	0.0019	Intron Retention	0.36	T
TC10000826.hg.1	3.45	T	PLEKHS1	pleckstrin homology domain containing, family S member 1	Coding	5.93	2.27e-06	0.0006	Cassette Exon	0.36	T
TC0X000954.hg.1	3.52	T	SRPX	sushi-repeat containing protein, X-linked	Coding	4.41	1.54e-06	0.0005	Cassette Exon	0.35	T
TC11002390.hg.1	1.24	T	HSPA8; SNORD14C	heat shock 70kDa protein 8; small nucleolar RNA, C/D box 14C	Coding	2.75	0.0021	0.0218	Intron Retention	0.35	T
TC22001497.hg.1	-1.34	T	HDAC10	histone deacetylase 10	Coding	-3.7	0.0001	0.0043	Alternative 5' Donor Site	0.35	T
TC01000808.hg.1	-3.69	T	PRKACB	protein kinase, cAMP-dependent, catalytic, beta	Coding	3.6	1.83e-05	0.0017	Cassette Exon	0.35	T
TC05001040.hg.1	-1	T	ZNF879	zinc finger protein 879	Coding	-4.54	0.0001	0.0042	Alternative 3' Acceptor Site	0.35	T
TC01002940.hg.1	-1.23	T	VAV3	vav 3 guanine nucleotide exchange factor	Coding	-3.82	5.61e-06	0.0009	Cassette Exon	0.35	T
TC11001750.hg.1	2.43	T	NUP160	nucleoporin 160kDa	Coding	-3.87	2.38e-06	0.0006	Alternative 5' Donor Site	0.35	T
TC12001751.hg.1	2.04	T	PHLDA1	pleckstrin homology-like domain, family A, member 1	Coding	-3.26	0.0002	0.0057	Intron Retention	0.35	T
TC20000474.hg.1	2.54	T	CDH26	cadherin 26	Coding	5.76	4.34e-05	0.0026	Cassette Exon	0.35	T
TC0X000774.hg.1	-2.27	T	PLXNA3	plexin A3	Coding	-3.81	0.0001	0.0044	Cassette Exon	0.35	T
TC04001139.hg.1	-1.12	T	APBB2	amyloid beta (A4) precursor protein-binding, family B, member 2	Coding	2.24	1.78e-05	0.0017	Cassette Exon	0.35	T
TC11000620.hg.1	-1.05	T	CAPN1	calpain 1, (mu/I) large subunit	Coding	4.31	6.97e-05	0.0033	Alternative 3' Acceptor Site	0.35	T
TC05001660.hg.1	-2.06	T	FBXL17	F-box and leucine-rich repeat protein 17	Coding	-4.34	0.0001	0.0047	Alternative 5' Donor Site	0.35	T
TC0Y000351.hg.1	-29.32	T	RPS4Y1	ribosomal protein S4, Y-linked 1	Coding	-5.23	2.35e-08	6.68e-05	Cassette Exon	0.35	T
TC06001163.hg.1	-2.91	T	PACRG	PARK2 co-regulated	Coding	-4.79	0.0001	0.0048	Cassette Exon	0.35	T
TC08000146.hg.1	-2.5	T	SH2D4A	SH2 domain containing 4A	Coding	-5.72	2.71e-08	7.08e-05	Cassette Exon	0.35	T
TC05000305.hg.1	-1.45	T	GTF2H2C_2; GTF2H2C; GTF2H2B	GTF2H2 family member C, copy 2; GTF2H2 family member C; general transcription factor IIH subunit 2B (pseudogene)	Coding	2.85	0.0004	0.0082	Intron Retention	0.35	T
TC01000563.hg.1	3.7	T	KIF2C	kinesin family member 2C	Coding	-3.82	2.15e-07	0.0002	Alternative 3' Acceptor Site	0.35	T
TC11002289.hg.1	-1.4	T	CRYAB	crystallin alpha B	Coding	-3.26	4.87e-05	0.0027	Intron Retention	0.35	T
TC12001298.hg.1	-79.99	T	LDHB	lactate dehydrogenase B	Coding	-6.58	1.32e-07	0.0002	Cassette Exon	0.35	T
TC14000955.hg.1	-1.94	T	SLC22A17	solute carrier family 22, member 17	Coding	-2.95	8.45e-05	0.0036	Intron Retention	0.35	T
TC02000321.hg.1	1.12	T	RPS27A; MIR4426	ribosomal protein S27a; microRNA 4426	Coding	2.81	8.04e-06	0.0011	Intron Retention	0.35	T
TC12001062.hg.1	-1.44	T	P2RX2	purinergic receptor P2X, ligand gated ion channel, 2	Coding	-5.93	3.4e-06	0.0007	Cassette Exon	0.35	T
TC10001279.hg.1	-1.01	T	AGAP4; PARG; PARGP1	ArfGAP with GTPase domain, ankyrin repeat and PH domain 4; poly (ADP-ribose) glycohydrolase; poly (ADP-ribose) glycohydrolase pseudogene 1	Coding	-3.96	5.73e-05	0.003	Cassette Exon	0.35	T
TC06002335.hg.1	-1.05	T	PHF10	PHD finger protein 10	Coding	2.22	0.0004	0.0088	Cassette Exon	0.35	T
TC0Y000021.hg.1	-162.04	T	PCDH11Y; PCDH11X	protocadherin 11 Y-linked; protocadherin 11 X-linked	Coding	-6.71	1.27e-05	0.0014	Cassette Exon	0.35	T
TC14001155.hg.1	4.94	T	DLGAP5	discs, large (Drosophila) homolog-associated protein 5	Coding	-6.8	3.16e-07	0.0002	Cassette Exon	0.35	T
TC02001735.hg.1	1.26	T	FEZ2	fasciculation and elongation protein zeta 2 (zygin II)	Coding	-3.2	0.0004	0.0085	Cassette Exon	0.35	T
TC01002163.hg.1	1.25	T	TNFRSF9	tumor necrosis factor receptor superfamily, member 9	Coding	4.22	0.0023	0.0232	Alternative 3' Acceptor Site	0.35	T
TC19000195.hg.1	-4.14	T	PLPPR2	phospholipid phosphatase related 2	Coding	3.24	6.65e-05	0.0032	Intron Retention	0.35	T
TC21000496.hg.1	1.32	T	WDR4	WD repeat domain 4	Coding	3.47	2.05e-05	0.0018	Alternative 5' Donor Site	0.35	T
TC22000700.hg.1	1.86	T	APOL3	apolipoprotein L, 3	Coding	18.91	1.66e-08	5.65e-05	Cassette Exon	0.35	T
TC6_ssto_hap7000146.hg.1	-1.16	T	EHMT2	euchromatic histone-lysine N-methyltransferase 2	Coding	-4.47	0.0002	0.0056	Alternative 3' Acceptor Site	0.35	T
TC01001045.hg.1	3.99	T	FAM72B	family with sequence similarity 72, member B	Coding	-3.69	3.84e-05	0.0024	Cassette Exon	0.35	T
TC05000319.hg.1	-1.4	T	GTF2H2; GTF2H2B; GTF2H2C_2; GTF2H2C	general transcription factor IIH subunit 2; general transcription factor IIH subunit 2B (pseudogene); GTF2H2 family member C, copy 2; GTF2H2 family member C	Coding	-4.19	1.83e-05	0.0017	Alternative 5' Donor Site	0.35	T
TC05000191.hg.1	-1.44	T	GHR	growth hormone receptor	Coding	-7.24	8.72e-08	0.0001	Cassette Exon	0.35	T
TC07000277.hg.1	-1.14	T	ZMIZ2	zinc finger, MIZ-type containing 2	Coding	-3.23	0.0001	0.0041	Intron Retention	0.35	T
TC16000762.hg.1	-1.34	T	HAGH	hydroxyacylglutathione hydrolase	Coding	-2.72	9.78e-06	0.0012	Cassette Exon	0.34	T
TC18000006.hg.1	4.93	T	TYMS	thymidylate synthetase	Coding	2.73	4.82e-06	0.0009	Complex Event	0.34	T
TC0X000092.hg.1	1.6	T	PDHA1	pyruvate dehydrogenase (lipoamide) alpha 1	Coding	-3.95	8.84e-05	0.0037	Alternative 3' Acceptor Site	0.34	T
TC02000511.hg.1	1.56	T	MAT2A	methionine adenosyltransferase II, alpha	Coding	3.33	6.37e-06	0.001	Alternative 5' Donor Site	0.34	T
TC22000791.hg.1	-1	T	DDX17	DEAD (Asp-Glu-Ala-Asp) box helicase 17	Coding	-3.13	4.83e-06	0.0009	Intron Retention	0.34	T
TC02001166.hg.1	1.82	T	BZW1	basic leucine zipper and W2 domains 1	Coding	-3.97	0.0004	0.0083	Alternative 5' Donor Site	0.34	T
TC0X000027.hg.1	1.86	T	VCX; VCX3A	variable charge, X-linked; variable charge, X-linked 3A	Coding	4.1	3.14e-05	0.0022	Intron Retention	0.34	T
TC20001742.hg.1	3.31	T	NSFL1C	NSFL1 (p97) cofactor (p47)	Coding	4.26	9.28e-06	0.0012	Cassette Exon	0.34	T
TC6_cox_hap2000177.hg.1	-1.1	T	EHMT2	euchromatic histone-lysine N-methyltransferase 2	Coding	-4.73	0.0002	0.0057	Alternative 3' Acceptor Site	0.34	T
TC6_qbl_hap6000167.hg.1	-1.1	T	EHMT2	euchromatic histone-lysine N-methyltransferase 2	Coding	-4.7	0.0002	0.0056	Alternative 3' Acceptor Site	0.34	T
TC06001550.hg.1	-1.1	T	EHMT2	euchromatic histone-lysine N-methyltransferase 2	Coding	-4.73	0.0002	0.0057	Alternative 3' Acceptor Site	0.34	T
TC0X001226.hg.1	-3.29	T	ZMAT1	zinc finger, matrin-type 1	Coding	-3.5	0.0002	0.006	Cassette Exon	0.34	T
TC13000642.hg.1	1.77	T	LCP1	lymphocyte cytosolic protein 1 (L-plastin)	Coding	-4.43	7.21e-06	0.001	Cassette Exon	0.34	T
TC6_dbb_hap3000166.hg.1	-1.1	T	EHMT2	euchromatic histone-lysine N-methyltransferase 2	Coding	-4.71	0.0002	0.0057	Alternative 3' Acceptor Site	0.34	T
TC6_apd_hap1000091.hg.1	-1.1	T	EHMT2	euchromatic histone-lysine N-methyltransferase 2	Coding	-4.7	0.0002	0.0055	Alternative 3' Acceptor Site	0.34	T
TC6_mcf_hap5000152.hg.1	-1.1	T	EHMT2	euchromatic histone-lysine N-methyltransferase 2	Coding	-4.7	0.0002	0.0055	Alternative 3' Acceptor Site	0.34	T
TC09001170.hg.1	1.44	T	CBWD5; CBWD6	COBW domain containing 5; COBW domain containing 6	Coding	4.44	4.66e-06	0.0009	Alternative 5' Donor Site	0.34	T
TC07001206.hg.1	2.2	T	OSBPL3	oxysterol binding protein-like 3	Coding	5.36	3.03e-06	0.0007	Alternative 5' Donor Site	0.34	T
TC03001466.hg.1	1.07	T	TKT	transketolase	Coding	4.49	7e-07	0.0004	Cassette Exon	0.34	T
TC06000950.hg.1	-2.19	T	SMPDL3A	sphingomyelin phosphodiesterase, acid-like 3A	Coding	-2.27	4.28e-05	0.0025	Cassette Exon	0.34	T
TC02002746.hg.1	-10.59	T	ABCA12	ATP binding cassette subfamily A member 12	Coding	-7.05	2.58e-06	0.0007	Cassette Exon	0.34	T
TC08000893.hg.1	-1.55	T	CSMD1	CUB and Sushi multiple domains 1	Coding	-2.58	0.0065	0.0436	Cassette Exon	0.34	T
TC03003362.hg.1	1.08	T	PHLDB2	pleckstrin homology-like domain, family B, member 2	Coding	6.36	2.04e-06	0.0006	Alternative 5' Donor Site	0.34	T
TC07001469.hg.1	-2.43	T	PMS2P4	PMS1 homolog 2, mismatch repair system component pseudogene 4	Coding	-3.18	3.31e-07	0.0002	Cassette Exon	0.34	T
TC16000064.hg.1	-1.2	T	MLST8	MTOR associated protein, LST8 homolog	Coding	-2.4	6.33e-06	0.001	Intron Retention	0.34	T
TC02002204.hg.1	4.31	T	BUB1	BUB1 mitotic checkpoint serine/threonine kinase	Coding	3.88	2.03e-06	0.0006	Cassette Exon	0.34	T
TC20000941.hg.1	-2.45	T	KCNG1	potassium channel, voltage gated modifier subfamily G, member 1	Coding	-4.84	2.3e-06	0.0006	Cassette Exon	0.34	T
TC01003305.hg.1	-1.29	T	THBS3	thrombospondin 3	Coding	-17.68	5.74e-06	0.0009	Cassette Exon	0.34	T
TC05000761.hg.1	-1.65	T	PCDHGC3; PCDHGA12; PCDHGB4; PCDHGA8; PCDHGA1; PCDHGA10; PCDHGA11; PCDHGA2; PCDHGA3; PCDHGA4; PCDHGA5; PCDHGA6; PCDHGA7; PCDHGA9; PCDHGB1; PCDHGB2; PCDHGB3; PCDHGB5; PCDHGB6; PCDHGB7; PCDHGC4; PCDHGC5	protocadherin gamma subfamily C, 3; protocadherin gamma subfamily A, 12; protocadherin gamma subfamily B, 4; protocadherin gamma subfamily A, 8; protocadherin gamma subfamily A, 1; protocadherin gamma subfamily A, 10; protocadherin gamma subfamily A, 11; protocadherin gamma subfamily A, 2; protocadherin gamma subfamily A, 3; protocadherin gamma subfamily A, 4; protocadherin gamma subfamily A, 5; …	Coding	-4.03	3.51e-07	0.0003	Cassette Exon	0.34	T
TC16000193.hg.1	-2.57	T	ABCC1	ATP binding cassette subfamily C member 1	Coding	5.91	9.58e-06	0.0012	Cassette Exon	0.34	T
TC02001949.hg.1	1.6	T	NFU1	NFU1 iron-sulfur cluster scaffold	Coding	3	0.0002	0.0053	Cassette Exon	0.34	T
TC11000567.hg.1	-1.27	T	SLC3A2	solute carrier family 3 (amino acid transporter heavy chain), member 2	Coding	4.82	0.0001	0.0042	Cassette Exon	0.34	T
TC01004671.hg.1	-1	T			NonCoding	-4.37	1.54e-06	0.0005	Intron Retention	0.34	T
TC01000381.hg.1	2.22	T	RCC1; SNHG3	regulator of chromosome condensation 1; small nucleolar RNA host gene 3	Coding	4.12	3.2e-06	0.0007	Cassette Exon	0.34	T
TC18000208.hg.1	-8.25	T	ZNF532	zinc finger protein 532	Coding	4.58	5.76e-05	0.003	Cassette Exon	0.34	T
TC01000478.hg.1	-2.09	T	MANEAL	mannosidase, endo-alpha-like	Coding	-3.36	1.44e-06	0.0005	Alternative 3' Acceptor Site	0.34	T
TC11002123.hg.1	-2.93	T	PAK1	p21 protein (Cdc42/Rac)-activated kinase 1	Coding	-4.72	1.04e-06	0.0004	Alternative 3' Acceptor Site	0.34	T
TC15002801.hg.1	-1.36	T	CLK3	CDC like kinase 3	Coding	-2.9	7.32e-05	0.0034	Intron Retention	0.34	T
TC13000739.hg.1	1	T	COMMD6	COMM domain containing 6	Coding	5.1	8.85e-06	0.0012	Alternative 3' Acceptor Site	0.34	T
TC04000278.hg.1	-1.31	T	SLAIN2	SLAIN motif family member 2	Coding	-3.03	7.98e-05	0.0035	Cassette Exon	0.34	T
TC02002217.hg.1	3.18	T	CKAP2L	cytoskeleton associated protein 2-like	Coding	2.88	4.13e-05	0.0025	Cassette Exon	0.34	T
TC01003341.hg.1	-2.9	T	MEF2D	myocyte enhancer factor 2D	Coding	2.28	7.31e-05	0.0034	Cassette Exon	0.34	T
TC11001372.hg.1	-1.4	T	CYB5R2	cytochrome b5 reductase 2	Coding	-3.87	0.0002	0.0052	Cassette Exon	0.34	T
TC09000611.hg.1	-1.63	T	DAB2IP	DAB2 interacting protein	Coding	-3.82	4.79e-07	0.0003	Cassette Exon	0.34	T
TC19000878.hg.1	-3.07	T	LENG8	leukocyte receptor cluster (LRC) member 8	Coding	3.07	0.0001	0.0048	Alternative 3' Acceptor Site	0.34	T
TC19000404.hg.1	-1.15	T	RPSA; RPSAP58	ribosomal protein SA; ribosomal protein SA pseudogene 58	Coding	-7.09	3.37e-07	0.0002	Cassette Exon	0.34	T
TC05001676.hg.1	4.99	T	EPB41L4A	erythrocyte membrane protein band 4.1 like 4A	Coding	-4.01	9.3e-08	0.0001	Alternative 5' Donor Site	0.34	T
TC17000957.hg.1	-1.32	T	FN3K	fructosamine 3 kinase	Coding	-3.53	4.77e-06	0.0009	Cassette Exon	0.34	T
TC0X000526.hg.1	3.46	T	PRPS1	phosphoribosyl pyrophosphate synthetase 1	Coding	-3.59	6.23e-05	0.0031	Alternative 5' Donor Site	0.34	T
TC06002106.hg.1	3.26	T	EPB41L2	erythrocyte membrane protein band 4.1-like 2	Coding	4.49	2.04e-07	0.0002	Cassette Exon	0.34	T
TC11003469.hg.1	1.91	T	STT3A	STT3A, subunit of the oligosaccharyltransferase complex (catalytic)	Coding	-6.03	0.0028	0.0257	Alternative 5' Donor Site	0.34	T
TC03002982.hg.1	5.81	T			NonCoding	-5.13	3.33e-07	0.0002	Alternative 5' Donor Site	0.33	T
TC02002490.hg.1	1.38	T	SLC38A11	solute carrier family 38, member 11	Coding	4.39	3.16e-06	0.0007	Cassette Exon	0.33	T
TC10000126.hg.1	-1.63	T	VIM	vimentin	Coding	-2.81	0.0004	0.0086	Intron Retention	0.33	T
TC6_ssto_hap7000204.hg.1	-1.42	T	DDX39B; SNORD84	DEAD (Asp-Glu-Ala-Asp) box polypeptide 39B; small nucleolar RNA, C/D box 84	Coding	-3.6	7.67e-05	0.0034	Alternative 5' Donor Site	0.33	T
TC11003460.hg.1	-2.3	T	TM7SF2	transmembrane 7 superfamily member 2	Coding	3.02	9.09e-07	0.0004	Intron Retention	0.33	T
TC03001052.hg.1	1.12	T	CCDC50	coiled-coil domain containing 50	Coding	-3.69	0.0001	0.0046	Alternative 5' Donor Site	0.33	T
TC6_qbl_hap6000147.hg.1	1.47	T	HLA-B	major histocompatibility complex, class I, B	Coding	2.63	1.9e-06	0.0006	Cassette Exon	0.33	T
TC06002238.hg.1	-1.12	T	SYNE1	spectrin repeat containing, nuclear envelope 1	Coding	-4.31	1.97e-05	0.0017	Cassette Exon	0.33	T
TC01003280.hg.1	-1.87	T	CRTC2	CREB regulated transcription coactivator 2	Coding	3.91	6.65e-05	0.0032	Cassette Exon	0.33	T
TC04001444.hg.1	-1.99	T	PPA2	pyrophosphatase (inorganic) 2	Coding	-3.09	0.0004	0.008	Cassette Exon	0.33	T
TC19000873.hg.1	-1.4	T	CNOT3	CCR4-NOT transcription complex subunit 3	Coding	-4.58	0.0002	0.0055	Alternative 3' Acceptor Site	0.33	T
TC09000608.hg.1	1.2	T	GSN	gelsolin	Coding	7.34	1.32e-07	0.0002	Alternative 3' Acceptor Site	0.33	T
TC03000930.hg.1	3.87	T	ECT2	epithelial cell transforming 2	Coding	-4.05	3.59e-07	0.0003	Cassette Exon	0.33	T
TC01001717.hg.1	3.8	T	FAM72A; FAM72D; FAM72C; FAM72B	family with sequence similarity 72, member A; family with sequence similarity 72, member D; family with sequence similarity 72, member C; family with sequence similarity 72, member B	Coding	2.45	2.77e-05	0.0021	Alternative 5' Donor Site	0.33	T
TC15002783.hg.1	-1.84	T	ARPIN	actin-related protein 2/3 complex inhibitor	Coding	-5.68	6.32e-06	0.001	Cassette Exon	0.33	T
TC01004054.hg.1	-1.06	T	SMYD3	SET and MYND domain containing 3	Coding	-3.36	6.75e-07	0.0003	Alternative 5' Donor Site	0.33	T
TC03003320.hg.1	3.25	T	NFKBIZ	nuclear factor of kappa light polypeptide gene enhancer in B-cells inhibitor, zeta	Coding	-3.35	3.46e-06	0.0008	Cassette Exon	0.33	T
TC09000253.hg.1	-1.23	T	CNTNAP3B; CNTNAP3P2	contactin associated protein-like 3B; contactin associated protein-like 3 pseudogene 2	Coding	-5.27	1.29e-05	0.0014	Alternative 3' Acceptor Site	0.33	T
TC11001478.hg.1	2.32	T	E2F8	E2F transcription factor 8	Coding	-3.55	0.0001	0.0041	Alternative 3' Acceptor Site	0.33	T
TC20000533.hg.1	1.05	T	TCEA2	transcription elongation factor A (SII), 2	Coding	-4.15	0.0009	0.0131	Alternative 3' Acceptor Site	0.33	T
TC08001396.hg.1	-2.16	T	MMP16	matrix metallopeptidase 16 (membrane-inserted)	Coding	-5.63	4.86e-08	9.42e-05	Cassette Exon	0.33	T
TC0X002331.hg.1	-1.41	T	WDR45	WD repeat domain 45	Coding	5.72	5.96e-08	0.0001	Alternative 3' Acceptor Site	0.33	T
TC0X000454.hg.1	-24.27	T	PCDH11X	protocadherin 11 X-linked	Coding	8.8	8.71e-06	0.0012	Alternative 5' Donor Site	0.33	T
TC02000947.hg.1	66.72	T	KCNJ3	potassium channel, inwardly rectifying subfamily J, member 3	Coding	-8.43	0.0026	0.0247	Alternative 5' Donor Site	0.33	T
TC19001356.hg.1	-1.04	T	ZNF43	zinc finger protein 43	Coding	-7.8	2.82e-07	0.0002	Cassette Exon	0.33	T
TC01003768.hg.1	7.26	T	PIGR	polymeric immunoglobulin receptor	Coding	6.58	1.5e-06	0.0005	Cassette Exon	0.33	T
TC17002866.hg.1	-1	T	SENP3	SUMO1/sentrin/SMT3 specific peptidase 3	Coding	-3.46	2.81e-05	0.0021	Alternative 5' Donor Site	0.33	T
TC11000063.hg.1	-1.24	T	CD81	CD81 molecule	Coding	3.66	1.62e-05	0.0016	Complex Event	0.33	T
TC05000782.hg.1	3.29	T	ARHGAP26	Rho GTPase activating protein 26	Coding	-4.2	6.39e-06	0.001	Alternative 5' Donor Site	0.33	T
TC6_cox_hap2000252.hg.1	-1.47	T	DDX39B; SNORD84	DEAD (Asp-Glu-Ala-Asp) box polypeptide 39B; small nucleolar RNA, C/D box 84	Coding	-3.54	0.0001	0.0042	Alternative 5' Donor Site	0.33	T
TC07001355.hg.1	4.58	T	IGFBP3	insulin like growth factor binding protein 3	Coding	-2.8	0.0001	0.0046	Intron Retention	0.33	T
TC01002191.hg.1	-2.53	T	CASZ1	castor zinc finger 1	Coding	2.88	4.19e-05	0.0025	Alternative 5' Donor Site	0.33	T
TC09000787.hg.1	1.1	T	COL5A1	collagen, type V, alpha 1	Coding	3.41	1.83e-05	0.0017	Cassette Exon	0.33	T
TC08000420.hg.1	1.8	T	NKAIN3	Na+/K+ transporting ATPase interacting 3	Coding	14.95	7.81e-08	0.0001	Cassette Exon	0.33	T
TC12000461.hg.1	1.89	T	HNRNPA1; HNRNPA1P10; HNRNPA1L2	heterogeneous nuclear ribonucleoprotein A1; heterogeneous nuclear ribonucleoprotein A1 pseudogene 10; heterogeneous nuclear ribonucleoprotein A1-like 2	Coding	3.14	1.73e-05	0.0016	Cassette Exon	0.33	T
TC12000531.hg.1	1.53	T	MARS	methionyl-tRNA synthetase	Coding	-2.78	8.56e-05	0.0036	Intron Retention	0.33	T
TC13000340.hg.1	-13.65	T	MBNL2	muscleblind-like splicing regulator 2	Coding	-5.28	5.52e-05	0.0029	Cassette Exon	0.33	T
TC6_mann_hap4000202.hg.1	-1.44	T	DDX39B; SNORD84	DEAD (Asp-Glu-Ala-Asp) box polypeptide 39B; small nucleolar RNA, C/D box 84	Coding	-3.52	0.0001	0.0039	Alternative 5' Donor Site	0.33	T
TC14002199.hg.1	-1.83	T	ACOT1	acyl-CoA thioesterase 1	Coding	-4.77	1.37e-06	0.0005	Cassette Exon	0.33	T
TC12001543.hg.1	-1.26	T	CSAD	cysteine sulfinic acid decarboxylase	Coding	-5.31	0.0003	0.0073	Cassette Exon	0.33	T
TC09000775.hg.1	-1.12	T	ADAMTS13	ADAM metallopeptidase with thrombospondin type 1 motif 13	Coding	-3.52	0.0002	0.0057	Intron Retention	0.33	T
TC12000679.hg.1	4.11	T	TMTC2	transmembrane and tetratricopeptide repeat containing 2	Coding	-4.65	7.34e-06	0.0011	Alternative 5' Donor Site	0.33	T
TC02002851.hg.1	-2.49	T	SLC16A14	solute carrier family 16, member 14	Coding	-17.23	5.41e-08	0.0001	Cassette Exon	0.33	T
TC06000056.hg.1	-1.32	T	RREB1	ras responsive element binding protein 1	Coding	-2.44	0.0001	0.0047	Intron Retention	0.33	T
TC0X001121.hg.1	2.53	T	IL2RG	interleukin 2 receptor, gamma	Coding	4.02	0.0012	0.0158	Cassette Exon	0.33	T
TC11000329.hg.1	2.19	T	EHF	ets homologous factor	Coding	3.8	1.81e-05	0.0017	Alternative 5' Donor Site	0.33	T
TC09000035.hg.1	-2.78	T	JAK2	Janus kinase 2	Coding	4.23	0.0002	0.005	Cassette Exon	0.33	T
TC11000669.hg.1	-1.42	T	PELI3	pellino E3 ubiquitin protein ligase family member 3	Coding	-2.93	2.18e-05	0.0018	Cassette Exon	0.33	T
TC6_mcf_hap5000216.hg.1	-1.47	T	DDX39B; SNORD84	DEAD (Asp-Glu-Ala-Asp) box polypeptide 39B; small nucleolar RNA, C/D box 84	Coding	-3.5	0.0001	0.0041	Alternative 5' Donor Site	0.32	T
TC0X000013.hg.1	-2.12	T	CD99P1	CD99 molecule pseudogene 1	Coding	-5.85	5.59e-05	0.0029	Cassette Exon	0.32	T
TC6_dbb_hap3000231.hg.1	-1.47	T	DDX39B; SNORD84	DEAD (Asp-Glu-Ala-Asp) box polypeptide 39B; small nucleolar RNA, C/D box 84	Coding	-3.5	0.0001	0.004	Alternative 5' Donor Site	0.32	T
TC22000378.hg.1	2.22	T	NUP50	nucleoporin 50kDa	Coding	-2.92	9.73e-07	0.0004	Cassette Exon	0.32	T
TC6_qbl_hap6000230.hg.1	-1.46	T	DDX39B; SNORD84	DEAD (Asp-Glu-Ala-Asp) box polypeptide 39B; small nucleolar RNA, C/D box 84	Coding	-3.5	9.14e-05	0.0038	Alternative 5' Donor Site	0.32	T
TC16001115.hg.1	7.81	T	TOX3	TOX high mobility group box family member 3	Coding	-6.79	1.73e-07	0.0002	Alternative 3' Acceptor Site	0.32	T
TC16001291.hg.1	-2.22	T	MAF	v-maf avian musculoaponeurotic fibrosarcoma oncogene homolog	Coding	-10.79	0.0001	0.004	Intron Retention	0.32	T
TC10000177.hg.1	-2.53	T	GPR158	G protein-coupled receptor 158	Coding	-4.47	3.1e-07	0.0002	Cassette Exon	0.32	T
TC12002096.hg.1	-1.48	T	NCOR2	nuclear receptor corepressor 2	Coding	-4.24	0.0005	0.0092	Cassette Exon	0.32	T
TC0X000769.hg.1	1.04	T	RPL10; SNORA70	ribosomal protein L10; small nucleolar RNA, H/ACA box 70	Coding	-2.31	0.0003	0.0073	Intron Retention	0.32	T
TC07001813.hg.1	3.38	T	CADPS2	Ca++-dependent secretion activator 2	Coding	5.67	5.26e-06	0.0009	Cassette Exon	0.32	T
TC03000222.hg.1	-1.29	T	ZBTB47	zinc finger and BTB domain containing 47	Coding	-3.33	0.0002	0.0057	Cassette Exon	0.32	T
TC01002984.hg.1	2.16	T	OVGP1	oviductal glycoprotein 1	Coding	3.31	1.23e-05	0.0014	Cassette Exon	0.32	T
TC16002098.hg.1	-2.28	T	NPIPB5; NPIPB3	nuclear pore complex interacting protein family, member B5; nuclear pore complex interacting protein family, member B3	Coding	-2.53	0.0001	0.0042	Intron Retention	0.32	T
TC08001212.hg.1	-9.61	T	OPRK1	opioid receptor, kappa 1	Coding	2.7	0.0004	0.0083	Cassette Exon	0.32	T
TC01001284.hg.1	-1.48	T	ZBTB7B	zinc finger and BTB domain containing 7B	Coding	-3.73	2.47e-05	0.0019	Cassette Exon	0.32	T
TC05001392.hg.1	1.58	T	DEPDC1B	DEP domain containing 1B	Coding	5.89	1.15e-06	0.0004	Cassette Exon	0.32	T
TC07001184.hg.1	5.13	T	CDCA7L	cell division cycle associated 7-like	Coding	-5.07	1.49e-07	0.0002	Alternative 5' Donor Site	0.32	T
TC13000070.hg.1	-1.23	T	WASF3	WAS protein family, member 3	Coding	3.48	4.72e-05	0.0027	Alternative 3' Acceptor Site	0.32	T
TC04001819.hg.1	1.39	T	PDLIM3	PDZ and LIM domain 3	Coding	5.08	4.04e-07	0.0003	Cassette Exon	0.32	T
TC01006305.hg.1	-1.12	T	YY1AP1	YY1 associated protein 1	Coding	-3.02	3.48e-06	0.0008	Intron Retention	0.32	T
TC17001553.hg.1	2.43	T	BRCA1	breast cancer 1, early onset	Coding	2.47	0.0004	0.0087	Cassette Exon	0.32	T
TC07000620.hg.1	1.23	T	MEPCE	methylphosphate capping enzyme	Coding	4.46	0.0002	0.0051	Alternative 5' Donor Site	0.32	T
TC12000178.hg.1	-1.08	T	CDKN1B	cyclin-dependent kinase inhibitor 1B (p27, Kip1)	Coding	-2.7	5.08e-06	0.0009	Cassette Exon	0.32	T
TC0X000528.hg.1	-4.92	T	MID2	midline 2	Coding	5.72	7.41e-06	0.0011	Cassette Exon	0.32	T
TC07002083.hg.1	2.82	T	NCAPG2	non-SMC condensin II complex subunit G2	Coding	-3.77	6.54e-05	0.0032	Cassette Exon	0.32	T
TC03001570.hg.1	-2.12	T	ROBO1	roundabout guidance receptor 1	Coding	-3.45	1.49e-05	0.0015	Cassette Exon	0.32	T
TC12003289.hg.1	1	T	C12orf57; RNU7-1	chromosome 12 open reading frame 57; RNA, U7 small nuclear 1	Coding	-4.01	4.95e-05	0.0027	Alternative 3' Acceptor Site	0.32	T
TC11001396.hg.1	1.31	T	SCUBE2	signal peptide, CUB domain, EGF-like 2	Coding	3.65	4.2e-06	0.0008	Cassette Exon	0.32	T
TC0X000014.hg.1	-3.06	T	CD99	CD99 molecule	Coding	2.68	2.59e-05	0.002	Cassette Exon	0.32	T
TC0X000388.hg.1	-1.38	T	OGT	O-linked N-acetylglucosamine (GlcNAc) transferase	Coding	-4.01	6.99e-05	0.0033	Alternative 3' Acceptor Site	0.32	T
TC04001173.hg.1	1.07	T	TXK	TXK tyrosine kinase	Coding	4.06	4.94e-05	0.0027	Cassette Exon	0.32	T
TC18000103.hg.1	-8.02	T	LAMA3	laminin, alpha 3	Coding	4.25	8.26e-06	0.0011	Cassette Exon	0.32	T
TC04001820.hg.1	1.72	T	SORBS2	sorbin and SH3 domain containing 2	Coding	7.38	0.0002	0.0059	Cassette Exon	0.32	T
TC07000213.hg.1	-2.91	T	FKBP9	FK506 binding protein 9	Coding	3.66	7.36e-06	0.0011	Alternative 5' Donor Site	0.32	T
TC06001694.hg.1	-4.31	T	LOC100131047	uncharacterized LOC100131047	Coding	3.86	3.04e-05	0.0022	Cassette Exon	0.32	T
TC6_cox_hap2000237.hg.1	1.63	T	HLA-B	major histocompatibility complex, class I, B	Coding	-2.93	0.0011	0.0147	Intron Retention	0.32	T
TC05002169.hg.1	1.08	T	GNB2L1; SNORD95; SNORD96A	guanine nucleotide binding protein (G protein), beta polypeptide 2-like 1; small nucleolar RNA, C/D box 95; small nucleolar RNA, C/D box 96A	Coding	3.19	1.59e-06	0.0005	Cassette Exon	0.32	T
TC09000467.hg.1	-1.04	T	C9orf3; MIR24-1; MIR23B; MIR27B; MIR3074	chromosome 9 open reading frame 3; microRNA 24-1; microRNA 23b; microRNA 27b; microRNA 3074	Coding	-3.5	0.0004	0.0088	Cassette Exon	0.32	T
TC0Y000353.hg.1	-9.1	T	TXLNGY	taxilin gamma pseudogene, Y-linked	Coding	7.16	0.0004	0.0078	Cassette Exon	0.32	T
TC06000374.hg.1	-2.1	T	PRRC2A	proline-rich coiled-coil 2A	Coding	-4	0.0001	0.0042	Alternative 3' Acceptor Site	0.32	T
TC11000777.hg.1	-2.32	T	PLEKHB1	pleckstrin homology domain containing, family B (evectins) member 1	Coding	-3.19	0.0022	0.0221	Alternative 3' Acceptor Site	0.32	T
TC05000907.hg.1	3.31	T	HMMR	hyaluronan-mediated motility receptor (RHAMM)	Coding	-4.74	9.16e-07	0.0004	Alternative 5' Donor Site	0.32	T
TC12003298.hg.1	-1.13	T	HOXC4; HOXC6; HOXC5	homeobox C4; homeobox C6; homeobox C5	Coding	-4.68	2.98e-06	0.0007	Cassette Exon	0.32	T
TC08000213.hg.1	3.39	T	ESCO2	establishment of sister chromatid cohesion N-acetyltransferase 2	Coding	-3.3	2.72e-05	0.002	Cassette Exon	0.32	T
TC10000673.hg.1	4.48	T	HELLS	helicase, lymphoid-specific	Coding	-2.76	0.0014	0.017	Intron Retention	0.32	T
TC15000841.hg.1	-1.03	T	ISG20	interferon stimulated exonuclease gene 20kDa	Coding	-2.71	0.0009	0.0135	Intron Retention	0.32	T
TC05000016.hg.1	-3.01	T	SLC6A19	solute carrier family 6 (neutral amino acid transporter), member 19	Coding	-3.3	9.74e-05	0.0039	Cassette Exon	0.32	T
TC06000524.hg.1	-1.05	T	MAPK13	mitogen-activated protein kinase 13	Coding	-3.99	0.0012	0.0156	Alternative 5' Donor Site	0.32	T
TC15000325.hg.1	-1.09	T	CCNDBP1	cyclin D-type binding-protein 1	Coding	-2.47	0.0005	0.0092	Alternative 3' Acceptor Site	0.32	T
TC04000015.hg.1	-1.43	T	IDUA	iduronidase, alpha-L-	Coding	-4.52	7.24e-06	0.001	Cassette Exon	0.32	T
TC02000878.hg.1	1.2	T	CCNT2	cyclin T2	Coding	2.57	0.0012	0.0157	Alternative 5' Donor Site	0.32	T
TC02000057.hg.1	2.32	T	RRM2	ribonucleotide reductase M2	Coding	4.92	1.03e-07	0.0001	Cassette Exon	0.32	T
TC05000972.hg.1	-2.03	T			Coding	-5.06	4.02e-05	0.0025	Cassette Exon	0.31	T
TC0X000385.hg.1	-1.04	T	NONO	non-POU domain containing, octamer-binding	Coding	-2.31	3.19e-05	0.0022	Intron Retention	0.31	T
TC01001993.hg.1	-1.18	T	EFCAB2	EF-hand calcium binding domain 2	Coding	-3.31	0.0004	0.0085	Cassette Exon	0.31	T
TC22001494.hg.1	1.15	T	LOC400927	TPTE and PTEN homologous inositol lipid phosphatase pseudogene	Coding	5.43	6.44e-05	0.0031	Cassette Exon	0.31	T
TC11000942.hg.1	4.25	T	CNTN5	contactin 5	Coding	7.74	4.19e-07	0.0003	Cassette Exon	0.31	T
TC10000098.hg.1	4.95	T	MCM10	minichromosome maintenance 10 replication initiation factor	Coding	-5.67	9.57e-07	0.0004	Alternative 5' Donor Site	0.31	T
TC01000725.hg.1	-2.09	T	CACHD1	cache domain containing 1	Coding	-6.39	0.0001	0.0048	Cassette Exon	0.31	T
TC09001048.hg.1	1.1	T	VCP	valosin containing protein	Coding	-2.51	0.0033	0.0284	Intron Retention	0.31	T
TC16002097.hg.1	-3.59	T	NPIPA1; NPIPA8; NPIPA7; PKD1P1; PKD1P2	nuclear pore complex interacting protein family, member A1; nuclear pore complex interacting protein family, member A8; nuclear pore complex interacting protein family, member A7; polycystic kidney disease 1 (autosomal dominant) pseudogene 1; polycystic kidney disease 1 (autosomal dominant) pseudogene 2	Coding	-4.5	6.32e-06	0.001	Cassette Exon	0.31	T
TC02000454.hg.1	3.45	T	MTHFD2	methylenetetrahydrofolate dehydrogenase (NADP+ dependent) 2, methenyltetrahydrofolate cyclohydrolase	Coding	-3.87	4.76e-06	0.0009	Cassette Exon	0.31	T
TC10001626.hg.1	1.61	T	NT5C2	5-nucleotidase, cytosolic II	Coding	3.76	1.22e-05	0.0014	Cassette Exon	0.31	T
TC20000592.hg.1	3.38	T	PCNA	proliferating cell nuclear antigen	Coding	-3.76	0.0004	0.0086	Alternative 3' Acceptor Site	0.31	T
TC12001608.hg.1	-1.5	T	BAZ2A	bromodomain adjacent to zinc finger domain 2A	Coding	-3.19	2.52e-06	0.0007	Cassette Exon	0.31	T
TC10001319.hg.1	-1.35	T	ANK3	ankyrin 3, node of Ranvier (ankyrin G)	Coding	-5.62	2.91e-05	0.0021	Cassette Exon	0.31	T
TC03001698.hg.1	-1.15	T	GOLGB1	golgin B1	Coding	3.19	0.0004	0.0089	Alternative 3' Acceptor Site	0.31	T
TC17000634.hg.1	-1	T	UBE2Z	ubiquitin-conjugating enzyme E2Z	Coding	-3.72	0.0034	0.029	Alternative 3' Acceptor Site	0.31	T
TC19002695.hg.1	-1.4	T	U2AF1L4	U2 small nuclear RNA auxiliary factor 1-like 4	Coding	-2.04	1.15e-06	0.0004	Cassette Exon	0.31	T
TC01000827.hg.1	1.17	T	HS2ST1; LINC01140	heparan sulfate 2-O-sulfotransferase 1; long intergenic non-protein coding RNA 1140	Coding	3.27	1.3e-05	0.0014	Cassette Exon	0.31	T
TC04000016.hg.1	-1.62	T	FGFRL1	fibroblast growth factor receptor-like 1	Coding	-5.3	0.0005	0.0091	Cassette Exon	0.31	T
TC10000129.hg.1	-1.21	T	STAM	signal transducing adaptor molecule (SH3 domain and ITAM motif) 1	Coding	-4.32	0.0003	0.0076	Alternative 5' Donor Site	0.31	T
TC16001228.hg.1	-1.02	T	PDXDC2P	pyridoxal-dependent decarboxylase domain containing 2, pseudogene	Coding	-3.83	0.0001	0.0047	Alternative 5' Donor Site	0.31	T
TC07003034.hg.1	-1	T			NonCoding	-6	0.0016	0.0186	Alternative 5' Donor Site	0.31	T
TC15000315.hg.1	-1.52	T	JMJD7; PLA2G4B; JMJD7-PLA2G4B	jumonji domain containing 7; phospholipase A2, group IVB (cytosolic); JMJD7-PLA2G4B readthrough	Coding	-3.52	4.35e-05	0.0026	Cassette Exon	0.31	T
TC06000846.hg.1	14.47	T	AIM1	absent in melanoma 1	Coding	18.25	1.46e-06	0.0005	Cassette Exon	0.31	T
TC16001083.hg.1	2.69	T	SHCBP1	SHC SH2-domain binding protein 1	Coding	3.29	0.0006	0.0104	Cassette Exon	0.31	T
TC09000829.hg.1	-1.1	T	LCN12	lipocalin 12	Coding	-3.22	0.0005	0.0095	Intron Retention	0.31	T
TC01001152.hg.1	-1.75	T	LOC645166; LOC101060590; LOC100996735; LOC100996732	lymphocyte-specific protein 1 pseudogene; uncharacterized LOC101060590; uncharacterized LOC100996735; uncharacterized LOC100996732	Coding	-3.35	3.89e-06	0.0008	Cassette Exon	0.31	T
TC05000461.hg.1	2.96	T	RHOBTB3	Rho-related BTB domain containing 3	Coding	5.38	1.68e-05	0.0016	Alternative 3' Acceptor Site	0.31	T
TC09001749.hg.1	-2.4	T	ABCA2	ATP binding cassette subfamily A member 2	Coding	4.43	0.0004	0.0079	Alternative 5' Donor Site	0.31	T
TC12000938.hg.1	-1.17	T	CCDC64	coiled-coil domain containing 64	Coding	-2.94	7.51e-06	0.0011	Cassette Exon	0.31	T
TC20000526.hg.1	1.15	T	TPD52L2	tumor protein D52-like 2	Coding	-3.99	9.9e-05	0.0039	Cassette Exon	0.31	T
TC01001751.hg.1	-1	T	TRAF3IP3	TRAF3 interacting protein 3	Coding	3.72	0.0045	0.0347	Alternative 3' Acceptor Site	0.31	T
TC16000468.hg.1	1.06	T	MT1E	metallothionein 1E	Coding	6.47	4.76e-06	0.0009	Cassette Exon	0.31	T
TC13000120.hg.1	1.55	T	NBEA	neurobeachin	Coding	-3.99	2.44e-05	0.0019	Cassette Exon	0.31	T
TC06004077.hg.1	2.14	T	CFB	complement factor B	Coding	11.72	6.76e-07	0.0003	Cassette Exon	0.31	T
TC20000900.hg.1	-1.15	T	ELMO2	engulfment and cell motility 2	Coding	-2.92	4.89e-05	0.0027	Intron Retention	0.31	T
TC07003309.hg.1	-1.37	T	DTX2	deltex 2, E3 ubiquitin ligase	Coding	-3.68	0.0018	0.0196	Alternative 5' Donor Site	0.31	T
TC01003763.hg.1	-1.95	T	EIF2D	eukaryotic translation initiation factor 2D	Coding	3.41	6.46e-06	0.001	Alternative 5' Donor Site	0.31	T
TC04002939.hg.1	4.64	T	TMEM144	transmembrane protein 144	Coding	2.62	9.58e-05	0.0039	Complex Event	0.31	T
TC17001903.hg.1	-3.11	T	ST6GALNAC2	ST6 (alpha-N-acetyl-neuraminyl-2,3-beta-galactosyl-1,3)-N-acetylgalactosaminide alpha-2,6-sialyltransferase 2	Coding	-3.19	6.39e-05	0.0031	Cassette Exon	0.31	T
TC12000762.hg.1	1.58	T	SLC25A3	solute carrier family 25 (mitochondrial carrier; phosphate carrier), member 3	Coding	-4.74	2.91e-07	0.0002	Alternative 5' Donor Site	0.31	T
TC07001152.hg.1	-2.24	T	ETV1	ets variant 1	Coding	-2.42	0.0003	0.0072	Cassette Exon	0.31	T
TC04001370.hg.1	-1.24	T	ABCG2	ATP binding cassette subfamily G member 2 (Junior blood group)	Coding	-3.84	9.49e-07	0.0004	Cassette Exon	0.31	T
TC6_apd_hap1000079.hg.1	-1.38	T	DDX39B; ATP6V1G2-DDX39B	DEAD (Asp-Glu-Ala-Asp) box polypeptide 39B; ATP6V1G2-DDX39B readthrough (NMD candidate)	Coding	-4.3	0.0002	0.0053	Alternative 3' Acceptor Site	0.31	T
TC03000295.hg.1	-1.49	T	DAG1	dystroglycan 1 (dystrophin-associated glycoprotein 1)	Coding	-2.47	0.0023	0.0231	Cassette Exon	0.31	T
TC08001462.hg.1	-3.48	T	NIPAL2	NIPA-like domain containing 2	Coding	2.96	2.39e-05	0.0019	Cassette Exon	0.31	T
TC02001384.hg.1	-1	T	SPATA3	spermatogenesis associated 3	Coding	-2.85	0.0007	0.0114	Intron Retention	0.31	T
TC0X001188.hg.1	-3.02	T	HDX	highly divergent homeobox	Coding	-10.36	6.45e-05	0.0032	Cassette Exon	0.31	T
TC15000846.hg.1	3.85	T	FANCI	Fanconi anemia complementation group I	Coding	-4.74	0.0003	0.0071	Alternative 5' Donor Site	0.31	T
TC12000392.hg.1	-1.05	T	LARP4	La ribonucleoprotein domain family, member 4	Coding	2.92	3.55e-05	0.0023	Cassette Exon	0.31	T
TC0X000568.hg.1	-5.18	T	PLS3	plastin 3	Coding	-3.37	4.38e-06	0.0008	Cassette Exon	0.31	T
TC07000018.hg.1	-2.56	T	GPER1	G protein-coupled estrogen receptor 1	Coding	-3.59	7.38e-06	0.0011	Cassette Exon	0.31	T
TC16002043.hg.1	-4.33	T	NPIPA1; NPIPA8; NPIPA7; NPIPA2; NPIPA3; PKD1P1	nuclear pore complex interacting protein family, member A1; nuclear pore complex interacting protein family, member A8; nuclear pore complex interacting protein family, member A7; nuclear pore complex interacting protein family, member A2; nuclear pore complex interacting protein family, member A3; polycystic kidney disease 1 (autosomal dominant) pseudogene 1	Coding	-3.76	1.06e-05	0.0013	Cassette Exon	0.31	T
TC05000291.hg.1	-1.13	T	PIK3R1	phosphoinositide-3-kinase, regulatory subunit 1 (alpha)	Coding	-4.87	6.31e-05	0.0031	Alternative 3' Acceptor Site	0.31	T
TC02000829.hg.1	1.91	T	PLEKHB2	pleckstrin homology domain containing, family B (evectins) member 2	Coding	5.12	0.0002	0.0052	Cassette Exon	0.31	T
TC19001508.hg.1	-1.5	T	SIRT2	sirtuin 2	Coding	-4.09	3.14e-07	0.0002	Cassette Exon	0.31	T
TC03003351.hg.1	1.05	T	RBM6	RNA binding motif protein 6	Coding	-2.41	0.0028	0.026	Intron Retention	0.31	T
TC20000467.hg.1	1.08	T	NELFCD	negative elongation factor complex member C/D	Coding	-3.34	3.58e-06	0.0008	Intron Retention	0.31	T
TC05001773.hg.1	-1.27	T	SHROOM1	shroom family member 1	Coding	-4.39	5.44e-07	0.0003	Cassette Exon	0.31	T
TC05001107.hg.1	1.4	T	CLPTM1L	CLPTM1-like	Coding	-2.62	1.05e-05	0.0013	Intron Retention	0.31	T
TC01002648.hg.1	-2.1	T	TTC39A	tetratricopeptide repeat domain 39A	Coding	-4.67	4.14e-07	0.0003	Cassette Exon	0.3	T
TC17002605.hg.1	-1.12	T	LOC440434	aminopeptidase puromycin sensitive pseudogene	NonCoding	-3.55	0.0002	0.0052	Alternative 5' Donor Site	0.3	T
TC01006300.hg.1	4.46	T	STIL	SCL/TAL1 interrupting locus	Coding	-4.7	1.56e-06	0.0005	Alternative 3' Acceptor Site	0.3	T
TC02001573.hg.1	1.42	T	PDIA6	protein disulfide isomerase family A, member 6	Coding	3.24	0.0002	0.0057	Cassette Exon	0.3	T
TC16002074.hg.1	1.09	T	MT1M	metallothionein 1M	Coding	4.06	4.69e-07	0.0003	Cassette Exon	0.3	T
TC01003282.hg.1	-1	T	JTB	jumping translocation breakpoint	Coding	-3.36	0.0003	0.0066	Intron Retention	0.3	T
TC12000340.hg.1	-2.56	T	SLC48A1	solute carrier family 48 (heme transporter), member 1	Coding	-5.16	0.0001	0.0042	Alternative 3' Acceptor Site	0.3	T
TC02001987.hg.1	1.23	T	TPRKB	TP53RK binding protein	Coding	3.44	1.86e-06	0.0006	Cassette Exon	0.3	T
TC16000126.hg.1	-1.65	T	DNASE1	deoxyribonuclease I	Coding	2.74	3.62e-05	0.0023	Cassette Exon	0.3	T
TC04000590.hg.1	3.92	T	UGT8	UDP glycosyltransferase 8	Coding	-3.69	3.35e-06	0.0007	Alternative 3' Acceptor Site	0.3	T
TC06000328.hg.1	1.02	T	HLA-A	major histocompatibility complex, class I, A	Coding	-8.77	0.0001	0.0042	Alternative 5' Donor Site	0.3	T
TC11000256.hg.1	1.5	T	HTATIP2	HIV-1 Tat interactive protein 2	Coding	4.13	0.0006	0.0109	Cassette Exon	0.3	T
TC15000342.hg.1	2.07	T	B2M	beta-2-microglobulin	Coding	-3.36	1.08e-06	0.0004	Intron Retention	0.3	T
TC12001415.hg.1	-1	T	NELL2	neural EGFL like 2	Coding	-6.04	0.0351	0.1263	Alternative 3' Acceptor Site	0.3	T
TC01004818.hg.1	1.01	T	POU2F1	POU class 2 homeobox 1	NonCoding	3.35	0.0008	0.0122	Intron Retention	0.3	T
TC11000854.hg.1	1.88	T	DDIAS	DNA damage-induced apoptosis suppressor	Coding	3.11	4.08e-05	0.0025	Cassette Exon	0.3	T
TC11000770.hg.1	-1.07	T	ATG16L2	autophagy related 16-like 2	Coding	-6.13	0.0002	0.006	Alternative 5' Donor Site	0.3	T
TC04000486.hg.1	-4.93	T	HERC3	HECT and RLD domain containing E3 ubiquitin protein ligase 3	Coding	6.02	2.53e-08	6.8e-05	Cassette Exon	0.3	T
TC07000696.hg.1	1.19	T	CBLL1	Cbl proto-oncogene-like 1, E3 ubiquitin protein ligase	Coding	-5.7	0.0077	0.0484	Alternative 5' Donor Site	0.3	T
TC16001239.hg.1	-1.21	T	COG4	component of oligomeric golgi complex 4	Coding	-3.09	0.0007	0.0114	Intron Retention	0.3	T
TC15001647.hg.1	-2.28	T	CYP1A1	cytochrome P450, family 1, subfamily A, polypeptide 1	Coding	-5.23	1.39e-07	0.0002	Cassette Exon	0.3	T
TC20001031.hg.1	-1.03	T	KCNQ2	potassium channel, voltage gated KQT-like subfamily Q, member 2	Coding	-2.97	5.99e-06	0.001	Cassette Exon	0.3	T
TC17001449.hg.1	-1	T	MED1	mediator complex subunit 1	Coding	3.16	0.0002	0.0059	Intron Retention	0.3	T
TC06004114.hg.1	-1.4	T	DDX39B; SNORD84	DEAD (Asp-Glu-Ala-Asp) box polypeptide 39B; small nucleolar RNA, C/D box 84	Coding	-4.23	0.0002	0.005	Alternative 3' Acceptor Site	0.3	T
TC14000781.hg.1	-1.54	T	TECPR2	tectonin beta-propeller repeat containing 2	Coding	-2.49	1.53e-05	0.0015	Alternative 3' Acceptor Site	0.3	T
TC16002072.hg.1	-1.28	T	SRCAP	Snf2-related CREBBP activator protein	Coding	-2.44	0.0004	0.0083	Cassette Exon	0.3	T
TC10001756.hg.1	3.18	T	MKI67	marker of proliferation Ki-67	Coding	2.01	3.21e-05	0.0022	Cassette Exon	0.3	T
TC08000854.hg.1	-1.56	T	KIFC2	kinesin family member C2	Coding	-3.57	1.26e-05	0.0014	Cassette Exon	0.3	T
TC18000035.hg.1	-2.05	T	PTPRM	protein tyrosine phosphatase, receptor type, M	Coding	-3.01	5.89e-06	0.001	Cassette Exon	0.3	T
TC17001251.hg.1	-9.85	T	ULK2	unc-51 like autophagy activating kinase 2	Coding	6.61	5.09e-06	0.0009	Cassette Exon	0.3	T
TC6_qbl_hap6000238.hg.1	-1.2	T	MICA	MHC class I polypeptide-related sequence A	Coding	-7.33	0.0012	0.0156	Cassette Exon	0.3	T
TC11000054.hg.1	-1	T	TNNT3	troponin T type 3 (skeletal, fast)	Coding	3.89	0.0002	0.0055	Alternative 3' Acceptor Site	0.3	T
TC14000386.hg.1	1.38	T	SYNE2	spectrin repeat containing, nuclear envelope 2	Coding	-3.71	3.74e-07	0.0003	Cassette Exon	0.3	T
TC08000346.hg.1	2.18	T	MCM4	minichromosome maintenance complex component 4	Coding	2.85	2.62e-06	0.0007	Cassette Exon	0.3	T
TC08000578.hg.1	-1.1	T	INTS8	integrator complex subunit 8	Coding	-4.22	8.24e-05	0.0036	Alternative 5' Donor Site	0.3	T
TC01000206.hg.1	2.4	T	NECAP2	NECAP endocytosis associated 2	Coding	2.57	0.0003	0.0075	Cassette Exon	0.3	T
TC04000853.hg.1	4.84	T	GALNT7	polypeptide N-acetylgalactosaminyltransferase 7	Coding	-5.06	8.44e-05	0.0036	Alternative 3' Acceptor Site	0.3	T
TC19000747.hg.1	-1.59	T	AP2A1	adaptor-related protein complex 2, alpha 1 subunit	Coding	2.58	0.0055	0.0391	Intron Retention	0.3	T
TC05001900.hg.1	1.71	T	LARS	leucyl-tRNA synthetase	Coding	-3.55	0.0007	0.0115	Alternative 5' Donor Site	0.3	T
TC11000637.hg.1	-1.3	T	SIPA1	signal-induced proliferation-associated 1	Coding	-10.4	5.12e-06	0.0009	Cassette Exon	0.3	T
TC06004073.hg.1	-1.38	T	MICA	MHC class I polypeptide-related sequence A	Coding	-6.59	0.0016	0.0182	Cassette Exon	0.3	T
TC07001084.hg.1	-1.27	T	INTS1	integrator complex subunit 1	Coding	-3.67	0.0007	0.0116	Alternative 3' Acceptor Site	0.3	T
TC05000612.hg.1	9.34	T	SLC12A2	solute carrier family 12 (sodium/potassium/chloride transporter), member 2	Coding	-3.54	0.0004	0.0087	Alternative 5' Donor Site	0.3	T
TC17001455.hg.1	4.07	T	IKZF3	IKAROS family zinc finger 3	Coding	-3.3	0.0001	0.0042	Cassette Exon	0.3	T
TC01002564.hg.1	-2.01	T	SCMH1	sex comb on midleg homolog 1 (Drosophila)	Coding	5.32	1.3e-05	0.0014	Cassette Exon	0.3	T
TC05001767.hg.1	1.36	T	IRF1	interferon regulatory factor 1	Coding	4.16	3.82e-06	0.0008	Cassette Exon	0.3	T
TC01000926.hg.1	-1.17	T	NTNG1	netrin G1	Coding	-4.28	3.13e-06	0.0007	Cassette Exon	0.3	T
TC07000815.hg.1	1.5	T	MEST	mesoderm specific transcript	Coding	3.78	2.04e-08	6.28e-05	Cassette Exon	0.3	T
TC06001770.hg.1	-5.23	T	ENPP5	ectonucleotide pyrophosphatase/phosphodiesterase 5 (putative)	Coding	5.25	2.7e-06	0.0007	Alternative 5' Donor Site	0.3	T
TC01002800.hg.1	1.5	T	USP33	ubiquitin specific peptidase 33	Coding	-4.6	0.0003	0.0071	Cassette Exon	0.3	T
TC11002049.hg.1	-1.19	T	NUMA1	nuclear mitotic apparatus protein 1	Coding	-5.2	6.33e-05	0.0031	Intron Retention	0.3	T
TC6_cox_hap2000234.hg.1	-1.44	T	MICA	MHC class I polypeptide-related sequence A	Coding	-6.48	0.0019	0.0205	Cassette Exon	0.3	T
TC6_ssto_hap7000188.hg.1	-1.44	T	MICA	MHC class I polypeptide-related sequence A	Coding	-6.48	0.0019	0.0205	Cassette Exon	0.3	T
TC11001499.hg.1	-4.21	T	SVIP	small VCP/p97-interacting protein	Coding	5.13	1.81e-05	0.0017	Alternative 3' Acceptor Site	0.3	T
TC02001377.hg.1	-1.02	T	SP100	SP100 nuclear antigen	Coding	-4.38	0.0002	0.0061	Alternative 5' Donor Site	0.3	T
TC19000129.hg.1	-1.47	T	PNPLA6	patatin-like phospholipase domain containing 6	Coding	2.07	0.0156	0.0752	Cassette Exon	0.3	T
TC02000721.hg.1	-1.85	T	PSD4	pleckstrin and Sec7 domain containing 4	Coding	2.59	6.07e-05	0.0031	Intron Retention	0.3	T
TC22001424.hg.1	1.74	T	APOBEC3A_B; APOBEC3A	APOBEC3A and APOBEC3B deletion hybrid; apolipoprotein B mRNA editing enzyme, catalytic polypeptide-like 3A	Coding	7.61	2.34e-06	0.0006	Cassette Exon	0.3	T
TC0X000495.hg.1	-5.17	T	WBP5	WW domain binding protein 5	Coding	-4.33	4.75e-06	0.0009	Cassette Exon	0.3	T
TC19001832.hg.1	-1.51	T	TFPT	TCF3 (E2A) fusion partner (in childhood Leukemia)	Coding	-2.54	0.0015	0.0178	Cassette Exon	0.3	T
TC01003665.hg.1	-3.4	T	DENND1B	DENN/MADD domain containing 1B	Coding	-2.66	0.0001	0.0043	Cassette Exon	0.3	T
TC19001703.hg.1	-3.08	T	GYS1	glycogen synthase 1 (muscle)	Coding	4.15	1.59e-06	0.0005	Alternative 5' Donor Site	0.3	T
TC06004118.hg.1	-2.43	T	DDAH2	dimethylarginine dimethylaminohydrolase 2	Coding	2.64	1e-05	0.0012	Intron Retention	0.3	T
TC08001332.hg.1	-1.24	T	TCEB1	transcription elongation factor B (SIII), polypeptide 1 (15kDa, elongin C)	Coding	3.33	2.16e-05	0.0018	Alternative 5' Donor Site	0.29	T
TC19001837.hg.1	-1.44	T	MBOAT7	membrane bound O-acyltransferase domain containing 7	Coding	-2.69	5.89e-05	0.003	Intron Retention	0.29	T
TC05001298.hg.1	1.27	T	PRKAA1	protein kinase, AMP-activated, alpha 1 catalytic subunit	Coding	-2.94	0.0011	0.0145	Intron Retention	0.29	T
TC03001025.hg.1	1.49	T	EIF4A2; SNORA63; SNORD2; SNORA4; SNORA81; MIR1248	eukaryotic translation initiation factor 4A2; small nucleolar RNA, H/ACA box 63; small nucleolar RNA, C/D box 2; small nucleolar RNA, H/ACA box 4; small nucleolar RNA, H/ACA box 81; microRNA 1248	Coding	3.6	0.0004	0.0079	Intron Retention	0.29	T
TC22000658.hg.1	1.46	T	PES1	pescadillo ribosomal biogenesis factor 1	Coding	2.86	1.22e-05	0.0014	Cassette Exon	0.29	T
TC01001838.hg.1	-2.3	T	CAPN2	calpain 2, (m/II) large subunit	Coding	-3.67	5.03e-08	9.64e-05	Alternative 5' Donor Site	0.29	T
TC01003328.hg.1	1.97	T	ARHGEF2	Rho/Rac guanine nucleotide exchange factor 2	Coding	3.63	2.88e-06	0.0007	Alternative 5' Donor Site	0.29	T
TC06000933.hg.1	-1.76	T	SLC35F1	solute carrier family 35, member F1	Coding	-3.08	0.0011	0.0147	Cassette Exon	0.29	T
TC15000276.hg.1	2.6	T	PAK6; BUB1B	p21 protein (Cdc42/Rac)-activated kinase 6; BUB1 mitotic checkpoint serine/threonine kinase B	Coding	2.9	0.0006	0.0109	Cassette Exon	0.29	T
TC11001795.hg.1	1.67	T	UBE2L6	ubiquitin-conjugating enzyme E2L 6	Coding	10.16	1.57e-07	0.0002	Cassette Exon	0.29	T
TC12000974.hg.1	2.85	T	KNTC1	kinetochore associated 1	Coding	-3.97	2.19e-05	0.0018	Cassette Exon	0.29	T
TC0X001067.hg.1	-1.04	T	HUWE1	HECT, UBA and WWE domain containing 1, E3 ubiquitin protein ligase	Coding	-2.87	0.0004	0.0082	Cassette Exon	0.29	T
TC02001742.hg.1	2.79	T	PRKD3	protein kinase D3	Coding	-2.48	9.49e-05	0.0038	Alternative 5' Donor Site	0.29	T
TC14002338.hg.1	-2.4	T	PPP1R3E	protein phosphatase 1, regulatory subunit 3E	Coding	-2.75	0.001	0.0137	Intron Retention	0.29	T
TC07001654.hg.1	2.97	T	MCM7	minichromosome maintenance complex component 7	Coding	-3.16	2.59e-05	0.002	Alternative 5' Donor Site	0.29	T
TC12001355.hg.1	-3.69	T	CAPRIN2	caprin family member 2	Coding	3.57	2.72e-05	0.002	Alternative 5' Donor Site	0.29	T
TC03001241.hg.1	-3.66	T	THRB	thyroid hormone receptor, beta	Coding	4.13	0.0001	0.0041	Cassette Exon	0.29	T
TC05000317.hg.1	-1.39	T	SMN1; SMN2	survival of motor neuron 1, telomeric; survival of motor neuron 2, centromeric	Coding	-4.26	7.85e-05	0.0035	Cassette Exon	0.29	T
TC05001463.hg.1	1.03	T	MRPS27	mitochondrial ribosomal protein S27	Coding	-3.23	0.0006	0.0107	Alternative 5' Donor Site	0.29	T
TC09000398.hg.1	-1.23	T	DAPK1	death-associated protein kinase 1	Coding	-2.19	0.0003	0.0073	Cassette Exon	0.29	T
TC10000373.hg.1	3.16	T	CDK1	cyclin-dependent kinase 1	Coding	-2.41	4.05e-05	0.0025	Alternative 5' Donor Site	0.29	T
TC06000715.hg.1	-2.59	T	FAM135A	family with sequence similarity 135, member A	Coding	-2.56	0.0002	0.0051	Cassette Exon	0.29	T
TC12001938.hg.1	-1.02	T	SELPLG	selectin P ligand	Coding	-2.75	0.0022	0.0224	Intron Retention	0.29	T
TC12001489.hg.1	3.31	T	RACGAP1	Rac GTPase activating protein 1	Coding	-3.13	0.0012	0.0157	Cassette Exon	0.29	T
TC17000189.hg.1	1.46	T	SNORD49A; SNORD49B; SNORD65; LRRC75A-AS1	small nucleolar RNA, C/D box 49A; small nucleolar RNA, C/D box 49B; small nucleolar RNA, C/D box 65; LRRC75A antisense RNA 1	Coding	2.77	0.0001	0.0041	Intron Retention	0.29	T
TC11002292.hg.1	-1.03	T	TIMM8B	translocase of inner mitochondrial membrane 8 homolog B (yeast)	Coding	-2.76	2.33e-06	0.0006	Cassette Exon	0.29	T
TC03001188.hg.1	-1.24	T	NUP210	nucleoporin 210kDa	Coding	-3.16	2.58e-05	0.002	Alternative 5' Donor Site	0.29	T
TC02002612.hg.1	4.15	T	COL5A2	collagen, type V, alpha 2	Coding	-5.11	6.52e-05	0.0032	Cassette Exon	0.29	T
TC05000326.hg.1	-1.44	T	SMN1; SMN2	survival of motor neuron 1, telomeric; survival of motor neuron 2, centromeric	Coding	-4.04	9.35e-05	0.0038	Cassette Exon	0.29	T
TC02002886.hg.1	2.57	T	HJURP	Holliday junction recognition protein	Coding	3.74	2.84e-05	0.0021	Cassette Exon	0.29	T
TC11002277.hg.1	27.7	T	COLCA1	colorectal cancer associated 1	Coding	-33.91	8.03e-09	4.18e-05	Cassette Exon	0.29	T
TC01006367.hg.1	-1.02	T	NBPF11; NBPF19; NBPF8	neuroblastoma breakpoint family, member 11; neuroblastoma breakpoint family, member 19; neuroblastoma breakpoint family, member 8	Coding	-2.12	5.2e-05	0.0028	Intron Retention	0.29	T
TC11000936.hg.1	1.33	T	JRKL	JRK-like	Coding	2.45	0.0005	0.0093	Intron Retention	0.29	T
TC14002200.hg.1	-3.12	T	ACOT1; ACOT2	acyl-CoA thioesterase 1; acyl-CoA thioesterase 2	Coding	-3.25	5.28e-07	0.0003	Cassette Exon	0.29	T
TC09000308.hg.1	1.6	T	CBWD5; CBWD3; CBWD2; CBWD1; CBWD6	COBW domain containing 5; COBW domain containing 3; COBW domain containing 2; COBW domain containing 1; COBW domain containing 6	Coding	3.22	2.57e-06	0.0007	Intron Retention	0.29	T
TC12000371.hg.1	1.6	T	DNAJC22	DnaJ (Hsp40) homolog, subfamily C, member 22	Coding	4.73	2.06e-05	0.0018	Cassette Exon	0.29	T
TC01000729.hg.1	-1.47	T	DNAJC6	DnaJ (Hsp40) homolog, subfamily C, member 6	Coding	-4.65	0.001	0.0142	Cassette Exon	0.29	T
TC04000647.hg.1	-1.45	T	ABHD18	abhydrolase domain containing 18	Coding	3.79	0.0009	0.0131	Alternative 5' Donor Site	0.29	T
TC02000942.hg.1	2.35	T	ARL6IP6	ADP-ribosylation factor like GTPase 6 interacting protein 6	Coding	3.38	0.0002	0.0054	Cassette Exon	0.29	T
TC15001263.hg.1	3.59	T	TMEM87A	transmembrane protein 87A	Coding	-3.72	6.31e-07	0.0003	Alternative 3' Acceptor Site	0.29	T
TC16000374.hg.1	1.56	T	ITGAM	integrin, alpha M (complement component 3 receptor 3 subunit)	Coding	3.51	3.4e-06	0.0007	Cassette Exon	0.29	T
TC08000192.hg.1	1.69	T	ADAM7	ADAM metallopeptidase domain 7	Coding	3.21	0.0001	0.0044	Cassette Exon	0.29	T
TC07000565.hg.1	-2.45	T	PPP1R9A	protein phosphatase 1, regulatory subunit 9A	Coding	-2.94	0.0019	0.0203	Alternative 5' Donor Site	0.29	T
TC17001298.hg.1	1.53	T	SPAG5	sperm associated antigen 5	Coding	2.8	2.24e-05	0.0018	Cassette Exon	0.29	T
TC03001500.hg.1	1.77	T	ACOX2	acyl-CoA oxidase 2, branched chain	Coding	4.19	7.89e-07	0.0004	Alternative 3' Acceptor Site	0.29	T
TC04002947.hg.1	2.15	T	BDH2	3-hydroxybutyrate dehydrogenase, type 2	Coding	-3.56	1.24e-05	0.0014	Cassette Exon	0.29	T
TC03000293.hg.1	-1.39	T	TCTA	T-cell leukemia translocation altered	Coding	-3.77	5.47e-07	0.0003	Alternative 5' Donor Site	0.29	T
TC01003495.hg.1	3.07	T	NME7	NME/NM23 family member 7	Coding	2.94	0.0002	0.0064	Cassette Exon	0.29	T
TC03000992.hg.1	1.22	T	EIF2B5	eukaryotic translation initiation factor 2B, subunit 5 epsilon, 82kDa	Coding	-2.47	0.0004	0.0086	Intron Retention	0.29	T
TC06001059.hg.1	-2.41	T	UTRN	utrophin	Coding	3.22	0.0002	0.0051	Cassette Exon	0.29	T
TC06001729.hg.1	-2.29	T	C6orf132	chromosome 6 open reading frame 132	Coding	-2.15	0.0003	0.0065	Cassette Exon	0.29	T
TC12001719.hg.1	1.63	T	PTPRR	protein tyrosine phosphatase, receptor type, R	Coding	2.12	1.19e-05	0.0013	Alternative 5' Donor Site	0.29	T
TC11002448.hg.1	1.05	T	NFRKB	nuclear factor related to kappaB binding protein	Coding	3.36	0.0066	0.0438	Alternative 3' Acceptor Site	0.29	T
TC07001205.hg.1	1.13	T	DFNA5	deafness, autosomal dominant 5	Coding	2.72	0.0008	0.0121	Cassette Exon	0.29	T
TC22000823.hg.1	1.31	T	RANGAP1	Ran GTPase activating protein 1	Coding	3.53	1.65e-06	0.0005	Cassette Exon	0.29	T
TC11001924.hg.1	1.91	T	CDCA5	cell division cycle associated 5	Coding	5.77	7.92e-09	4.16e-05	Cassette Exon	0.29	T
TC20000293.hg.1	2.33	T	FAM83D	family with sequence similarity 83, member D	Coding	4.99	6.15e-06	0.001	Cassette Exon	0.29	T
TC6_mcf_hap5000195.hg.1	1.5	T	HLA-B	major histocompatibility complex, class I, B	Coding	2.79	1.09e-06	0.0004	Cassette Exon	0.29	T
TC07001259.hg.1	-1.36	T	DPY19L1P1	DPY19L1 pseudogene 1	Coding	-3.32	0.0015	0.0177	Cassette Exon	0.29	T
TC01002316.hg.1	1.79	T	DDOST; PINK1-AS	dolichyl-diphosphooligosaccharide--protein glycosyltransferase subunit (non-catalytic); PINK1 antisense RNA	Coding	3.94	0.0331	0.1215	Alternative 5' Donor Site	0.29	T
TC04000501.hg.1	-1.11	T	PDLIM5	PDZ and LIM domain 5	Coding	-2.26	5.99e-06	0.001	Cassette Exon	0.29	T
TC22000237.hg.1	1.53	T	SLC5A1	solute carrier family 5 (sodium/glucose cotransporter), member 1	Coding	3.55	0.0007	0.0111	Alternative 5' Donor Site	0.29	T
TC22000437.hg.1	1.08	T	RPL23AP82	ribosomal protein L23a pseudogene 82	Coding	4.17	9.75e-05	0.0039	Cassette Exon	0.29	T
TC09000526.hg.1	2.57	T	SMC2	structural maintenance of chromosomes 2	Coding	-3.78	2.97e-05	0.0021	Alternative 3' Acceptor Site	0.29	T
TC01002540.hg.1	-1.18	T	PPIEL	peptidylprolyl isomerase E-like pseudogene	Coding	-3.98	0.0037	0.0309	Cassette Exon	0.29	T
TC06000996.hg.1	1.28	T	RPS12	ribosomal protein S12	Coding	2.96	0.0081	0.05	Cassette Exon	0.29	T
TC20000769.hg.1	-1.31	T	CDK5RAP1	CDK5 regulatory subunit associated protein 1	Coding	-3.7	0.0007	0.011	Alternative 5' Donor Site	0.29	T
TC15000222.hg.1	-1.08	T	GOLGA8N	golgin A8 family, member N	Coding	-2.79	5.27e-05	0.0028	Cassette Exon	0.29	T
TC19002699.hg.1	-1.1	T	HNRNPL	heterogeneous nuclear ribonucleoprotein L	Coding	-3.01	1.84e-05	0.0017	Cassette Exon	0.29	T
TC10001439.hg.1	-2.72	T	KCNMA1	potassium channel, calcium activated large conductance subfamily M alpha, member 1	Coding	-3.65	2.72e-05	0.002	Cassette Exon	0.28	T
TC06002126.hg.1	-1.22	T	SGK1	serum/glucocorticoid regulated kinase 1	Coding	-9.23	0.0002	0.0054	Alternative 5' Donor Site	0.28	T
TC09001642.hg.1	-2.41	T	SH3GLB2	SH3-domain GRB2-like endophilin B2	Coding	2.05	0.0003	0.0075	Intron Retention	0.28	T
TC19001282.hg.1	-2.45	T	RAB3A	RAB3A, member RAS oncogene family	Coding	-2.57	0.0001	0.0041	Cassette Exon	0.28	T
TC6_qbl_hap6000127.hg.1	-1.29	T	PPP1R10	protein phosphatase 1, regulatory subunit 10	Coding	-2.34	0.0018	0.0198	Intron Retention	0.28	T
TC6_cox_hap2000137.hg.1	-1.29	T	PPP1R10	protein phosphatase 1, regulatory subunit 10	Coding	-2.34	0.0019	0.0202	Intron Retention	0.28	T
TC6_dbb_hap3000126.hg.1	-1.29	T	PPP1R10	protein phosphatase 1, regulatory subunit 10	Coding	-2.34	0.0019	0.0202	Intron Retention	0.28	T
TC6_ssto_hap7000118.hg.1	-1.29	T	PPP1R10	protein phosphatase 1, regulatory subunit 10	Coding	-2.34	0.0019	0.0202	Intron Retention	0.28	T
TC01003200.hg.1	3.02	T	ANP32E	acidic nuclear phosphoprotein 32 family member E	Coding	-2.71	9.76e-05	0.0039	Alternative 3' Acceptor Site	0.28	T
TC05002112.hg.1	1.12	T	DDX41	DEAD (Asp-Glu-Ala-Asp) box polypeptide 41	Coding	-2.24	9.59e-06	0.0012	Intron Retention	0.28	T
TC09000746.hg.1	-1.56	T	NUP214	nucleoporin 214kDa	Coding	14.24	8.25e-05	0.0036	Alternative 3' Acceptor Site	0.28	T
TC06000186.hg.1	1.63	T	BTN3A1	butyrophilin, subfamily 3, member A1	Coding	3.42	1.47e-05	0.0015	Alternative 5' Donor Site	0.28	T
TC13000343.hg.1	1.56	T	IPO5	importin 5	Coding	-3.4	0.001	0.014	Alternative 3' Acceptor Site	0.28	T
TC12001629.hg.1	-1.02	T	B4GALNT1	beta-1,4-N-acetyl-galactosaminyl transferase 1	Coding	3.67	0.0037	0.0305	Alternative 5' Donor Site	0.28	T
TC03000892.hg.1	3.78	T	SERPINI1	serpin peptidase inhibitor, clade I (neuroserpin), member 1	Coding	-4.98	0.0008	0.0123	Alternative 3' Acceptor Site	0.28	T
TC6_mann_hap4000215.hg.1	-1.44	T	MICA	MHC class I polypeptide-related sequence A	Coding	-6.38	0.002	0.0211	Cassette Exon	0.28	T
TC05002135.hg.1	1.43	T	HNRNPH1	heterogeneous nuclear ribonucleoprotein H1 (H)	Coding	-2.38	0.0004	0.0088	Intron Retention	0.28	T
TC17000350.hg.1	-1.32	T	GOSR1	golgi SNAP receptor complex member 1	Coding	2.78	0.0002	0.0056	Alternative 5' Donor Site	0.28	T
TC10000169.hg.1	1.15	T	KIAA1217	KIAA1217	Coding	2.51	1.78e-05	0.0017	Cassette Exon	0.28	T
TC14000956.hg.1	-2.65	T	EFS	embryonal Fyn-associated substrate	Coding	-6.04	1.78e-05	0.0016	Cassette Exon	0.28	T
TC17000402.hg.1	1.71	T	TAF15	TATA box binding protein associated factor 15	Coding	2.98	1.95e-05	0.0017	Cassette Exon	0.28	T
TC19000034.hg.1	-1.29	T	CIRBP	cold inducible RNA binding protein	Coding	-2.61	0.0022	0.0223	Intron Retention	0.28	T
TC22001427.hg.1	1.58	T	APOBEC3D	apolipoprotein B mRNA editing enzyme, catalytic polypeptide-like 3D	Coding	7.9	2.22e-08	6.52e-05	Cassette Exon	0.28	T
TC08001264.hg.1	3.34	T	ASPH	aspartate beta-hydroxylase	Coding	-3.14	7.67e-06	0.0011	Alternative 3' Acceptor Site	0.28	T
TC21000500.hg.1	-1.01	T	CBS; CBSL	cystathionine-beta-synthase; cystathionine-beta-synthase like	Coding	-4.58	0.0008	0.0127	Intron Retention	0.28	T
TC17002078.hg.1	1.35	T	LRRC75A-AS1	LRRC75A antisense RNA 1	NonCoding	2.7	0.0013	0.016	Intron Retention	0.28	T
TC16000660.hg.1	2.41	T	CRISPLD2	cysteine-rich secretory protein LCCL domain containing 2	Coding	-3.2	9.22e-06	0.0012	Alternative 5' Donor Site	0.28	T
TC0X000230.hg.1	-1.82	T	CDK16	cyclin-dependent kinase 16	Coding	-2.84	0.0038	0.0311	Intron Retention	0.28	T
TC10001607.hg.1	-1.36	T	POLL	polymerase (DNA directed), lambda	Coding	-2.87	6.01e-06	0.001	Alternative 3' Acceptor Site	0.28	T
TC05001223.hg.1	-1.05	T	DROSHA	drosha, ribonuclease type III	Coding	-3.18	5.51e-06	0.0009	Cassette Exon	0.28	T
TC10001676.hg.1	1.63	T	ABLIM1	actin binding LIM protein 1	Coding	2.61	9.17e-06	0.0012	Cassette Exon	0.28	T
TC02000078.hg.1	1.34	T	LPIN1	lipin 1	Coding	-2.77	1.37e-06	0.0005	Cassette Exon	0.28	T
TC6_dbb_hap3000083.hg.1	2.86	T	HLA-DRA	major histocompatibility complex, class II, DR alpha	Coding	5.05	1.14e-07	0.0001	Alternative 3' Acceptor Site	0.28	T
TC02000458.hg.1	1.51	T	WDR54	WD repeat domain 54	Coding	4.85	4.73e-06	0.0009	Cassette Exon	0.28	T
TC06001156.hg.1	4.03	T	SLC22A3	solute carrier family 22 (organic cation transporter), member 3	Coding	5.04	7.77e-07	0.0004	Cassette Exon	0.28	T
TC6_dbb_hap3000235.hg.1	-2.43	T	DDAH2	dimethylarginine dimethylaminohydrolase 2	Coding	2.55	1.04e-05	0.0013	Intron Retention	0.28	T
TC6_mann_hap4000205.hg.1	-2.43	T	DDAH2	dimethylarginine dimethylaminohydrolase 2	Coding	2.55	1.04e-05	0.0013	Intron Retention	0.28	T
TC6_mcf_hap5000220.hg.1	-2.43	T	DDAH2	dimethylarginine dimethylaminohydrolase 2	Coding	2.55	1.04e-05	0.0013	Intron Retention	0.28	T
TC6_ssto_hap7000208.hg.1	-2.43	T	DDAH2	dimethylarginine dimethylaminohydrolase 2	Coding	2.55	1.04e-05	0.0013	Intron Retention	0.28	T
TC17000592.hg.1	-1.93	T	MAPT	microtubule associated protein tau	Coding	-3.73	0.0008	0.0121	Cassette Exon	0.28	T
TC10001675.hg.1	1.36	T	AFAP1L2	actin filament associated protein 1-like 2	Coding	3.84	9.76e-05	0.0039	Cassette Exon	0.28	T
TC20000786.hg.1	-1.45	T	NCOA6	nuclear receptor coactivator 6	Coding	-3.43	3e-07	0.0002	Cassette Exon	0.28	T
TC07001274.hg.1	-2	T	DPY19L1; MIR548N	dpy-19-like 1 (C. elegans); microRNA 548n	Coding	-3.44	8.45e-05	0.0036	Cassette Exon	0.28	T
TC10002951.hg.1	-1.28	T	SLIT1	slit guidance ligand 1	Coding	-2.61	0.0007	0.0111	Cassette Exon	0.28	T
TC01001782.hg.1	1.49	T	VASH2	vasohibin 2	Coding	4.11	9.07e-07	0.0004	Cassette Exon	0.28	T
TC01001267.hg.1	-1.67	T	UBAP2L	ubiquitin associated protein 2 like	Coding	-3.09	0.0008	0.0125	Alternative 3' Acceptor Site	0.28	T
TC20000023.hg.1	1.23	T	TGM3	transglutaminase 3	Coding	4.38	1.44e-06	0.0005	Alternative 3' Acceptor Site	0.28	T
TC16000465.hg.1	1.05	T	MT3	metallothionein 3	Coding	3.16	6.35e-06	0.001	Cassette Exon	0.28	T
TC19001284.hg.1	-1.93	T	KIAA1683	KIAA1683	Coding	-3.07	0.0003	0.007	Intron Retention	0.28	T
TC02000407.hg.1	1.76	T	ANXA4	annexin A4	Coding	2.6	4.8e-07	0.0003	Alternative 5' Donor Site	0.28	T
TC01001615.hg.1	4.79	T	LINC01351	long intergenic non-protein coding RNA 1351	Coding	-5.71	3.9e-06	0.0008	Cassette Exon	0.28	T
TC0X000727.hg.1	1.4	T	HMGB3	high mobility group box 3	Coding	-2.43	0.0037	0.0306	Intron Retention	0.28	T
TC09001070.hg.1	1.09	T	RNF38	ring finger protein 38	Coding	2.95	5.35e-05	0.0029	Intron Retention	0.28	T
TC02001246.hg.1	3.48	T	CPS1	carbamoyl-phosphate synthase 1	Coding	-3.64	4.17e-07	0.0003	Alternative 3' Acceptor Site	0.28	T
TC03000166.hg.1	-1.25	T	FBXL2	F-box and leucine-rich repeat protein 2	Coding	-3.48	2.13e-06	0.0006	Cassette Exon	0.28	T
TC16000355.hg.1	-1.83	T	FBRS	fibrosin	Coding	-5.41	2.49e-05	0.0019	Alternative 3' Acceptor Site	0.28	T
TC06001502.hg.1	-1.3	T	PPP1R10	protein phosphatase 1, regulatory subunit 10	Coding	-2	0.0019	0.0204	Intron Retention	0.28	T
TC13000468.hg.1	1.88	T	SKA3	spindle and kinetochore associated complex subunit 3	Coding	3.5	0.0005	0.0094	Cassette Exon	0.28	T
TC6_cox_hap2000254.hg.1	-2.4	T	DDAH2	dimethylarginine dimethylaminohydrolase 2	Coding	2.54	1.79e-05	0.0017	Intron Retention	0.28	T
TC16000664.hg.1	-1.34	T	GSE1	Gse1 coiled-coil protein	Coding	-3.38	6.93e-05	0.0033	Cassette Exon	0.28	T
TC17001192.hg.1	-1.07	T	SREBF1	sterol regulatory element binding transcription factor 1	Coding	-2.51	8.96e-05	0.0037	Alternative 5' Donor Site	0.28	T
TC08001270.hg.1	2.19	T	TTPA	tocopherol (alpha) transfer protein	Coding	2.67	0.0004	0.0082	Cassette Exon	0.28	T
TC16001244.hg.1	-1	T	HYDIN	HYDIN, axonemal central pair apparatus protein	Coding	5	3.16e-05	0.0022	Cassette Exon	0.28	T
TC01001399.hg.1	-1.2	T	FCGR2A; FCGR2C	Fc fragment of IgG, low affinity IIa, receptor (CD32); Fc fragment of IgG, low affinity IIc, receptor for (CD32) (gene/pseudogene)	Coding	-4.55	2.51e-08	6.8e-05	Cassette Exon	0.28	T
TC01000582.hg.1	2.22	T	RAD54L	RAD54-like (S. cerevisiae)	Coding	3.94	5.16e-07	0.0003	Cassette Exon	0.28	T
TC10001584.hg.1	1.02	T	COX15	cytochrome c oxidase assembly homolog 15 (yeast)	Coding	-3.1	7.83e-05	0.0035	Alternative 3' Acceptor Site	0.28	T
TC12001040.hg.1	1.13	T	ADGRD1	adhesion G protein-coupled receptor D1	Coding	4.36	0.0001	0.0047	Cassette Exon	0.28	T
TC01000788.hg.1	1.51	T	FAM73A	family with sequence similarity 73, member A	Coding	-2.42	0.0001	0.0048	Intron Retention	0.28	T
TC06001027.hg.1	5.78	T	TNFAIP3	tumor necrosis factor, alpha-induced protein 3	Coding	-3.55	4.33e-05	0.0026	Alternative 3' Acceptor Site	0.28	T
TC10000289.hg.1	1.24	T	RASSF4	Ras association (RalGDS/AF-6) domain family member 4	Coding	3.51	0.0042	0.0331	Alternative 3' Acceptor Site	0.28	T
TC06002121.hg.1	1.86	T	VNN2	vanin 2	Coding	5.17	0.0002	0.006	Alternative 3' Acceptor Site	0.28	T
TC10000644.hg.1	1.99	T	KIF20B	kinesin family member 20B	Coding	-3.34	4.41e-05	0.0026	Cassette Exon	0.28	T
TC22000702.hg.1	1.5	T	APOL2	apolipoprotein L, 2	Coding	2.58	0.0001	0.0045	Cassette Exon	0.28	T
TC02004997.hg.1	1.46	T	LIMS3L; LIMS3; LIMS1	LIM and senescent cell antigen-like domains 3-like; LIM and senescent cell antigen-like domains 3; LIM and senescent cell antigen-like domains 1	Coding	3.24	0.0002	0.0051	Alternative 5' Donor Site	0.28	T
TC08002606.hg.1	1	T	C8orf44	chromosome 8 open reading frame 44	Coding	6.19	0.0002	0.0055	Alternative 3' Acceptor Site	0.28	T
TC11001517.hg.1	4.99	T	KIF18A	kinesin family member 18A	Coding	-4.14	5.54e-05	0.0029	Alternative 5' Donor Site	0.28	T
TC20000796.hg.1	1.29	T	UQCC1	ubiquinol-cytochrome c reductase complex assembly factor 1	Coding	3.35	0.0002	0.006	Alternative 3' Acceptor Site	0.28	T
TC07000030.hg.1	1.13	T	EIF3B	eukaryotic translation initiation factor 3, subunit B	Coding	-3.44	2.49e-05	0.0019	Alternative 5' Donor Site	0.28	T
TC11000572.hg.1	4.95	T	RARRES3	retinoic acid receptor responder (tazarotene induced) 3	Coding	4.45	1.89e-05	0.0017	Cassette Exon	0.28	T
TC0X000339.hg.1	-1.55	T	UBQLN2	ubiquilin 2	Coding	-3.56	2.67e-05	0.002	Intron Retention	0.28	T
TC08002586.hg.1	1.03	T	STAU2	staufen double-stranded RNA binding protein 2	Coding	2.86	7.74e-05	0.0035	Cassette Exon	0.28	T
TC04000214.hg.1	-1.74	T	TBC1D1	TBC1 (tre-2/USP6, BUB2, cdc16) domain family, member 1	Coding	-2.06	0.0003	0.0074	Cassette Exon	0.28	T
TC0X001544.hg.1	1.35	T	MPP1	membrane protein, palmitoylated 1	Coding	4.81	6.12e-05	0.0031	Alternative 3' Acceptor Site	0.28	T
TC06001687.hg.1	-1.45	T	MDGA1	MAM domain containing glycosylphosphatidylinositol anchor 1	Coding	5.04	0.0354	0.1269	Cassette Exon	0.28	T
TC16001427.hg.1	-3.39	T	PKD1P1	polycystic kidney disease 1 (autosomal dominant) pseudogene 1	NonCoding	3.59	5.72e-05	0.003	Alternative 5' Donor Site	0.28	T
TC0X000383.hg.1	-1.34	T	NLGN3	neuroligin 3	Coding	-7.97	8.78e-05	0.0037	Alternative 5' Donor Site	0.28	T
TC15000290.hg.1	2.57	T	CASC5	cancer susceptibility candidate 5	Coding	-3.88	4.69e-07	0.0003	Cassette Exon	0.28	T
TC14000882.hg.1	-1.96	T	RPPH1	ribonuclease P RNA component H1	Coding	-1306.62	2.27e-11	3.13e-06	Alternative 3' Acceptor Site	0.27	T
TC01003263.hg.1	-1.4	T	S100A7	S100 calcium binding protein A7	Coding	-519.9	1.58e-11	3.13e-06	Cassette Exon	0.27	T
TC22000948.hg.1	-1.01	T			NonCoding	-33.57	0.0004	0.0085	Alternative 3' Acceptor Site	0.27	T
TC22000030.hg.1	-1.15	T	LOC729461	uncharacterized LOC729461	Coding	-12.22	6.22e-07	0.0003	Alternative 3' Acceptor Site	0.27	T
TC08000414.hg.1	1	T	CLVS1	clavesin 1	Coding	11.49	2.17e-05	0.0018	Alternative 5' Donor Site	0.27	T
TC11000990.hg.1	1.46	T	COLCA2	colorectal cancer associated 2	Coding	11.3	4.69e-08	9.32e-05	Cassette Exon	0.27	T
TC20001331.hg.1	-1.16	T			NonCoding	-8.91	0.0003	0.0068	Alternative 3' Acceptor Site	0.27	T
TC07000178.hg.1	-1.17	T	CREB5	cAMP responsive element binding protein 5	Coding	-8.83	2.32e-05	0.0019	Cassette Exon	0.27	T
TC0X002229.hg.1	-1.23	T			NonCoding	-8.81	5.23e-05	0.0028	Alternative 5' Donor Site	0.27	T
TC6_cox_hap2000026.hg.1	-1.08	T	HLA-A	major histocompatibility complex, class I, A	Coding	-8.2	0.0002	0.0056	Alternative 5' Donor Site	0.27	T
TC6_apd_hap1000019.hg.1	-1.08	T	HLA-A	major histocompatibility complex, class I, A	Coding	-8.16	0.0002	0.0056	Alternative 5' Donor Site	0.27	T
TC07003338.hg.1	-1.07	T	STAG3	stromal antigen 3	Coding	-8.11	7.53e-08	0.0001	Cassette Exon	0.27	T
TC06000646.hg.1	-1	T	TFAP2D	transcription factor AP-2 delta (activating enhancer binding protein 2 delta)	Coding	-7.42	0.0025	0.0241	Alternative 5' Donor Site	0.27	T
TC21000091.hg.1	-1.29	T	LOC284825	uncharacterized LOC284825	Coding	-7.12	3.74e-05	0.0024	Cassette Exon	0.27	T
TC11003508.hg.1	1.03	T	FXYD6; FXYD6-FXYD2; FXYD2	FXYD domain containing ion transport regulator 6; FXYD6-FXYD2 readthrough; FXYD domain containing ion transport regulator 2	Coding	6.8	1.82e-07	0.0002	Cassette Exon	0.27	T
TC02004917.hg.1	1.75	T	CENPA	centromere protein A	Coding	6.78	6.91e-07	0.0004	Cassette Exon	0.27	T
TC03002742.hg.1	-1	T	LOC100507391	uncharacterized LOC100507391	NonCoding	-6.68	5.38e-06	0.0009	Alternative 5' Donor Site	0.27	T
TC0Y000056.hg.1	-1.11	T	VCY; VCY1B	variable charge, Y-linked; variable charge, Y-linked 1B	Coding	-6.57	1.31e-05	0.0014	Alternative 5' Donor Site	0.27	T
TC22000265.hg.1	1.49	T	APOL1	apolipoprotein L1	Coding	6.47	3.04e-06	0.0007	Cassette Exon	0.27	T
TC6_cox_hap2000226.hg.1	-1	T	STK19	serine/threonine kinase 19	Coding	6.3	0.0002	0.0056	Alternative 3' Acceptor Site	0.27	T
TC6_ssto_hap7000200.hg.1	-1	T	STK19	serine/threonine kinase 19	Coding	6.26	0.0002	0.0055	Alternative 3' Acceptor Site	0.27	T
TC6_dbb_hap3000223.hg.1	-1	T	STK19	serine/threonine kinase 19	Coding	6.24	0.0002	0.0055	Alternative 3' Acceptor Site	0.27	T
TC6_mcf_hap5000196.hg.1	-1	T	STK19	serine/threonine kinase 19	Coding	6.24	0.0002	0.0055	Alternative 3' Acceptor Site	0.27	T
TC6_qbl_hap6000209.hg.1	-1	T	STK19	serine/threonine kinase 19	Coding	6.24	0.0002	0.0055	Alternative 3' Acceptor Site	0.27	T
TC06004078.hg.1	-1	T	STK19	serine/threonine kinase 19	Coding	6.15	0.0002	0.0056	Alternative 3' Acceptor Site	0.27	T
TC15001549.hg.1	-1.02	T	PPIB	peptidylprolyl isomerase B (cyclophilin B)	Coding	-5.91	1.61e-05	0.0016	Alternative 3' Acceptor Site	0.27	T
TC09000965.hg.1	-1.2	T	CDKN2B	cyclin-dependent kinase inhibitor 2B (p15, inhibits CDK4)	Coding	-5.71	0.0001	0.0043	Alternative 5' Donor Site	0.27	T
TC01003775.hg.1	-1.49	T	MIR29B2; MIR29C; C1orf132	microRNA 29b-2; microRNA 29c; chromosome 1 open reading frame 132	Coding	-5.7	4.3e-06	0.0008	Alternative 5' Donor Site	0.27	T
TC12000684.hg.1	1.98	T	LRRIQ1	leucine-rich repeats and IQ motif containing 1	Coding	5.65	1.65e-05	0.0016	Cassette Exon	0.27	T
TC03000701.hg.1	-1.45	T			Coding	5.62	0.0027	0.0251	Alternative 5' Donor Site	0.27	T
TC04001950.hg.1	1.17	T			NonCoding	-5.51	0.0001	0.0043	Alternative 5' Donor Site	0.27	T
TC02000362.hg.1	-1.04	T	OTX1	orthodenticle homeobox 1	Coding	5.39	0.0014	0.017	Alternative 3' Acceptor Site	0.27	T
TC13000017.hg.1	1.03	T	MPHOSPH8	M-phase phosphoprotein 8	Coding	-5.4	0.0007	0.0112	Alternative 3' Acceptor Site	0.27	T
TC11000011.hg.1	-1	T	IFITM1	interferon induced transmembrane protein 1	Coding	4.86	7.6e-06	0.0011	Alternative 5' Donor Site	0.27	T
TC10001552.hg.1	1.02	T	TCTN3	tectonic family member 3	Coding	4.83	0.0002	0.0054	Alternative 3' Acceptor Site	0.27	T
TC21000185.hg.1	1.16	T	BACE2	beta-site APP-cleaving enzyme 2	Coding	4.81	9.53e-07	0.0004	Cassette Exon	0.27	T
TC02004026.hg.1	1.02	T			NonCoding	4.62	7.74e-05	0.0035	Alternative 3' Acceptor Site	0.27	T
TC06001351.hg.1	-1.08	T	HIST1H1D	histone cluster 1, H1d	Coding	-4.5	0.0008	0.0122	Alternative 3' Acceptor Site	0.27	T
TC09001092.hg.1	-1.26	T	CNTNAP3	contactin associated protein-like 3	Coding	-4.46	7.4e-07	0.0004	Cassette Exon	0.27	T
TC12001472.hg.1	1.16	T	TUBA1A	tubulin, alpha 1a	Coding	-4.44	0.0047	0.0357	Alternative 5' Donor Site	0.27	T
TC07003379.hg.1	1.65	T	COPG2	coatomer protein complex subunit gamma 2	Coding	-4.4	7.3e-06	0.0011	Alternative 3' Acceptor Site	0.27	T
TC02002674.hg.1	1.74	T	TRAK2	trafficking protein, kinesin binding 2	Coding	-4.35	0.0024	0.0234	Alternative 5' Donor Site	0.27	T
TC19000756.hg.1	-1.32	T	NR1H2	nuclear receptor subfamily 1, group H, member 2	Coding	-4.36	1.16e-05	0.0013	Cassette Exon	0.27	T
TC21000484.hg.1	1.13	T	TFF3	trefoil factor 3	Coding	4.36	0.0001	0.004	Cassette Exon	0.27	T
TC01001928.hg.1	1.24	T	KCNK1	potassium channel, two pore domain subfamily K, member 1	Coding	4.23	2.45e-05	0.0019	Cassette Exon	0.27	T
TC04000824.hg.1	1.36	T	FAM218A	family with sequence similarity 218, member A	Coding	4.22	8.28e-05	0.0036	Alternative 3' Acceptor Site	0.27	T
TC01006339.hg.1	-1.24	T	FCGR2C	Fc fragment of IgG, low affinity IIc, receptor for (CD32) (gene/pseudogene)	Coding	-4.19	2.58e-08	6.9e-05	Cassette Exon	0.27	T
TC04001696.hg.1	-1	T	FSTL5	follistatin-like 5	Coding	4.2	0.0078	0.0486	Alternative 3' Acceptor Site	0.27	T
TC01000543.hg.1	-1	T	TIE1	tyrosine kinase with immunoglobulin-like and EGF-like domains 1	Coding	-4.17	0.0003	0.0074	Alternative 3' Acceptor Site	0.27	T
TC05002129.hg.1	-1	T	GRM6	glutamate receptor, metabotropic 6	Coding	-4.18	0.0002	0.005	Alternative 3' Acceptor Site	0.27	T
TC07002589.hg.1	-1	T			NonCoding	4.16	0.0027	0.0253	Alternative 3' Acceptor Site	0.27	T
TC06000423.hg.1	-1.51	T	PHF1	PHD finger protein 1	Coding	-4.12	0.0001	0.0045	Cassette Exon	0.27	T
TC6_ssto_hap7000092.hg.1	-1.57	T	PHF1	PHD finger protein 1	Coding	-4.09	0.0002	0.0049	Cassette Exon	0.27	T
TC6_cox_hap2000090.hg.1	2.43	T	HLA-DRA	major histocompatibility complex, class II, DR alpha	Coding	5.19	5.32e-08	9.97e-05	Alternative 3' Acceptor Site	0.27	T
TC06004141.hg.1	1.62	T	SOD2	superoxide dismutase 2, mitochondrial	Coding	2.33	0.0003	0.007	Cassette Exon	0.27	T
TC0Y000165.hg.1	-1.11	T	VCY; VCY1B	variable charge, Y-linked; variable charge, Y-linked 1B	Coding	-8	3.91e-05	0.0024	Alternative 5' Donor Site	0.27	T
TC04000044.hg.1	-2.07	T	HTT	huntingtin	Coding	5.55	2.28e-05	0.0019	Alternative 3' Acceptor Site	0.27	T
TC08001286.hg.1	2.91	T	MYBL1	v-myb avian myeloblastosis viral oncogene homolog-like 1	Coding	3.01	0.002	0.021	Alternative 3' Acceptor Site	0.27	T
TC10000831.hg.1	4.4	T	TDRD1	tudor domain containing 1	Coding	3.94	4.89e-05	0.0027	Cassette Exon	0.27	T
TC0X001124.hg.1	-1.61	T	ZMYM3	zinc finger, MYM-type 3	Coding	2.49	0.0018	0.0202	Intron Retention	0.27	T
TC12001613.hg.1	-1.1	T	NACA	nascent polypeptide-associated complex alpha subunit	Coding	-4.04	2.74e-05	0.002	Cassette Exon	0.27	T
TC11003470.hg.1	2.4	T	CHEK1	checkpoint kinase 1	Coding	2.89	2.98e-05	0.0021	Cassette Exon	0.27	T
TC11000133.hg.1	-1.02	T	ILK	integrin linked kinase	Coding	-2.32	5.45e-05	0.0029	Intron Retention	0.27	T
TC22000518.hg.1	-1.06	T	LOC729461; LOC642633	uncharacterized LOC729461; uncharacterized LOC642633	Coding	-14.54	8.71e-07	0.0004	Alternative 3' Acceptor Site	0.27	T
TC06001976.hg.1	2.13	T	BVES	blood vessel epicardial substance	Coding	-7.78	1.11e-05	0.0013	Alternative 5' Donor Site	0.27	T
TC17000975.hg.1	-1.48	T	INPP5K	inositol polyphosphate-5-phosphatase K	Coding	-2.21	0.0007	0.0117	Cassette Exon	0.27	T
TC07001915.hg.1	1.18	T	HIPK2	homeodomain interacting protein kinase 2	Coding	3.58	3.35e-06	0.0007	Alternative 5' Donor Site	0.27	T
TC06002065.hg.1	1.2	T	TBC1D32	TBC1 domain family, member 32	Coding	-4.4	0.0009	0.0128	Cassette Exon	0.27	T
TC16000198.hg.1	-3.67	T	NPIPA1; PKD1P1; NPIPA5	nuclear pore complex interacting protein family, member A1; polycystic kidney disease 1 (autosomal dominant) pseudogene 1; nuclear pore complex interacting protein family, member A5	Coding	-4.45	9.87e-06	0.0012	Cassette Exon	0.27	T
TC05000896.hg.1	1.82	T	PTTG1	pituitary tumor-transforming 1	Coding	4.28	0.0006	0.0103	Cassette Exon	0.27	T
TC01002945.hg.1	-1.35	T	HENMT1	HEN1 methyltransferase homolog 1 (Arabidopsis)	Coding	-7.87	3.52e-05	0.0023	Cassette Exon	0.27	T
TC01003759.hg.1	-1	T	C1orf186	chromosome 1 open reading frame 186	Coding	7.22	4.52e-06	0.0009	Alternative 5' Donor Site	0.27	T
TC03001472.hg.1	-1.77	T	CHDH	choline dehydrogenase	Coding	-4.53	2.1e-05	0.0018	Cassette Exon	0.27	T
TC6_dbb_hap3000053.hg.1	-1.07	T	MICB	MHC class I polypeptide-related sequence B	Coding	5.74	0.0002	0.0058	Cassette Exon	0.27	T
TC16000047.hg.1	-1.56	T	EME2	essential meiotic structure-specific endonuclease subunit 2	Coding	-4.57	1.23e-05	0.0014	Cassette Exon	0.27	T
TC07001139.hg.1	1.14	T	RPA3	replication protein A3	Coding	2.95	1.97e-05	0.0017	Cassette Exon	0.27	T
TC12001803.hg.1	1.32	T	LUM	lumican	Coding	4.3	0.0004	0.0079	Cassette Exon	0.27	T
TC20000063.hg.1	1.52	T	MCM8	minichromosome maintenance 8 homologous recombination repair factor	Coding	4.06	0.0003	0.0068	Cassette Exon	0.27	T
TC05000304.hg.1	-1.55	T	OCLN	occludin	Coding	8.71	0.0041	0.0326	Alternative 3' Acceptor Site	0.27	T
TC22000626.hg.1	1.19	T	CHEK2	checkpoint kinase 2	Coding	4.09	0.0016	0.0184	Cassette Exon	0.27	T
TC21000249.hg.1	-1.26	T	COL6A1	collagen, type VI, alpha 1	Coding	-3.97	1.46e-05	0.0015	Cassette Exon	0.27	T
TC07000596.hg.1	-1	T	ZNF789	zinc finger protein 789	Coding	-3.62	0.0011	0.0145	Cassette Exon	0.27	T
TC03003372.hg.1	-1.06	T	SRGAP3	SLIT-ROBO Rho GTPase activating protein 3	Coding	-2.06	0.0016	0.0185	Cassette Exon	0.27	T
TC0X000999.hg.1	-1.71	T	ELK1	ELK1, member of ETS oncogene family	Coding	-3.62	3.93e-06	0.0008	Cassette Exon	0.27	T
TC02001549.hg.1	-1	T	LINC00298	long intergenic non-protein coding RNA 298	Coding	4.52	9.23e-05	0.0038	Alternative 3' Acceptor Site	0.27	T
TC20000385.hg.1	1.25	T	DDX27	DEAD (Asp-Glu-Ala-Asp) box polypeptide 27	Coding	-2.3	0.0002	0.0055	Intron Retention	0.27	T
TC01003210.hg.1	1.33	T	CTSS	cathepsin S	Coding	4.92	6.77e-05	0.0032	Cassette Exon	0.27	T
TC6_mann_hap4000074.hg.1	2.82	T	HLA-DRA	major histocompatibility complex, class II, DR alpha	Coding	5.27	6.79e-08	0.0001	Alternative 3' Acceptor Site	0.27	T
TC22000054.hg.1	1.44	T	RANBP1	RAN binding protein 1	Coding	4.05	2.98e-05	0.0021	Cassette Exon	0.27	T
TC12001262.hg.1	-1.05	T	LINC01559	long intergenic non-protein coding RNA 1559	Coding	-4.13	3.03e-05	0.0021	Alternative 3' Acceptor Site	0.27	T
TC17000002.hg.1	1.04	T	C17orf97	chromosome 17 open reading frame 97	Coding	5.02	5.51e-05	0.0029	Alternative 3' Acceptor Site	0.27	T
TC16002035.hg.1	1.53	T	MT1A	metallothionein 1A	Coding	2.9	1.22e-06	0.0005	Cassette Exon	0.27	T
TC01001694.hg.1	-1.22	T	SOX13	SRY box 13	Coding	-2.79	1.68e-05	0.0016	Cassette Exon	0.27	T
TC01003325.hg.1	-1.14	T	KIAA0907	KIAA0907	Coding	-3.8	6.59e-05	0.0032	Alternative 5' Donor Site	0.27	T
TC08000180.hg.1	-2.55	T	TNFRSF10C	tumor necrosis factor receptor superfamily, member 10c, decoy without an intracellular domain	Coding	-5.08	0.0004	0.0084	Cassette Exon	0.27	T
TC01006309.hg.1	-1.07	T	NBPF9; NBPF10; NBPF14; NOTCH2NL; NBPF19; NBPF8; NBPF25P	neuroblastoma breakpoint family, member 9; neuroblastoma breakpoint family, member 10; neuroblastoma breakpoint family, member 14; notch 2 N-terminal like; neuroblastoma breakpoint family, member 19; neuroblastoma breakpoint family, member 8; neuroblastoma breakpoint family, member 25, pseudogene	Coding	-2.37	0.0029	0.0267	Intron Retention	0.27	T
TC19001761.hg.1	-2.61	T	KLK4	kallikrein related peptidase 4	Coding	-8.27	7.42e-06	0.0011	Cassette Exon	0.27	T
TC02001893.hg.1	1.28	T	XPO1	exportin 1	Coding	2.6	0.0024	0.0238	Intron Retention	0.27	T
TC6_mann_hap4000120.hg.1	-1.17	T	FLOT1	flotillin 1	Coding	-2.39	0.0008	0.012	Intron Retention	0.27	T
TC11000010.hg.1	-1.31	T	IFITM2	interferon induced transmembrane protein 2	Coding	-3.97	4.99e-08	9.61e-05	Alternative 5' Donor Site	0.27	T
TC13000411.hg.1	1.7	T	ATP11A	ATPase, class VI, type 11A	Coding	3.23	0.0002	0.0059	Cassette Exon	0.27	T
TC05001909.hg.1	1.52	T	DPYSL3	dihydropyrimidinase-like 3	Coding	3.32	0.0011	0.0145	Cassette Exon	0.27	T
TC6_mcf_hap5000202.hg.1	1.34	T	PSMB9	proteasome subunit beta 9	Coding	4.33	2.35e-06	0.0006	Cassette Exon	0.27	T
TC6_ssto_hap7000193.hg.1	1.34	T	PSMB9	proteasome subunit beta 9	Coding	4.33	2.35e-06	0.0006	Cassette Exon	0.27	T
TC0X001578.hg.1	-1.51	T			NonCoding	-7.68	7.27e-06	0.0011	Alternative 5' Donor Site	0.27	T
TC0Y000013.hg.1	-2.63	T	CD99P1	CD99 molecule pseudogene 1	Coding	-4.04	0.0001	0.0041	Cassette Exon	0.27	T
TC16000525.hg.1	1.51	T	CES3	carboxylesterase 3	Coding	-4	7.58e-07	0.0004	Alternative 5' Donor Site	0.27	T
TC01001476.hg.1	1.84	T	C1orf112	chromosome 1 open reading frame 112	Coding	2.69	0.0002	0.0055	Cassette Exon	0.27	T
TC01000940.hg.1	1.58	T	SARS	seryl-tRNA synthetase	Coding	-3.11	0.0013	0.0161	Alternative 3' Acceptor Site	0.27	T
TC02001486.hg.1	-1.2	T	D2HGDH	D-2-hydroxyglutarate dehydrogenase	Coding	-3.59	3.86e-05	0.0024	Alternative 3' Acceptor Site	0.27	T
TC6_qbl_hap6000232.hg.1	-2.39	T	DDAH2	dimethylarginine dimethylaminohydrolase 2	Coding	2.49	1.94e-05	0.0017	Intron Retention	0.27	T
TC12000372.hg.1	-1.4	T	SPATS2	spermatogenesis associated, serine-rich 2	Coding	2.18	0.0487	0.1558	Cassette Exon	0.27	T
TC17000931.hg.1	-1.17	T	FSCN2	fascin actin-bundling protein 2, retinal	Coding	-2.46	8.16e-05	0.0036	Cassette Exon	0.27	T
TC02001713.hg.1	1	T	GALNT14	polypeptide N-acetylgalactosaminyltransferase 14	Coding	3.98	9.57e-05	0.0039	Alternative 3' Acceptor Site	0.27	T
TC06002281.hg.1	-1.39	T	LPA	lipoprotein, Lp(a)	Coding	-5.6	4.89e-05	0.0027	Cassette Exon	0.27	T
TC20001318.hg.1	-1.21	T	STX16; STX16-NPEPL1	syntaxin 16; STX16-NPEPL1 readthrough (NMD candidate)	NonCoding	-6.18	7.94e-06	0.0011	Cassette Exon	0.27	T
TC04000040.hg.1	-1.69	T	NOP14-AS1	NOP14 antisense RNA 1	Coding	4.31	0.0004	0.0082	Alternative 3' Acceptor Site	0.27	T
TC14000562.hg.1	-1.53	T	C14orf159	chromosome 14 open reading frame 159	Coding	-2.14	8.78e-05	0.0037	Cassette Exon	0.27	T
TC01002883.hg.1	1.27	T	ABCA4	ATP binding cassette subfamily A member 4	Coding	3.91	8.86e-05	0.0037	Cassette Exon	0.27	T
TC11001063.hg.1	1.02	T	ATP5L	ATP synthase, H+ transporting, mitochondrial Fo complex subunit G	Coding	-2.85	3.15e-05	0.0022	Alternative 5' Donor Site	0.27	T
TC11001092.hg.1	-1	T	USP2-AS1	USP2 antisense RNA 1 (head to head)	Coding	-3.94	0.0004	0.008	Alternative 3' Acceptor Site	0.27	T
TC22001426.hg.1	1.99	T	APOBEC3C	apolipoprotein B mRNA editing enzyme, catalytic polypeptide-like 3C	Coding	2.21	1.46e-05	0.0015	Cassette Exon	0.27	T
TC03003385.hg.1	-1.71	T	NICN1	nicolin 1	Coding	-3.29	3.09e-05	0.0022	Cassette Exon	0.27	T
TC07003402.hg.1	1.6	T	HOXA10	homeobox A10	Coding	14.55	2.53e-08	6.8e-05	Alternative 5' Donor Site	0.27	T
TC07003313.hg.1	-1.62	T	PILRB; STAG3L5P-PVRIG2P-PILRB; STAG3L5P	paired immunoglobin-like type 2 receptor beta; STAG3L5P-PVRIG2P-PILRB readthrough; stromal antigen 3-like 5 pseudogene	Coding	-2.25	0.0008	0.0122	Cassette Exon	0.27	T
TC04000774.hg.1	-4.16	T	KIAA0922	KIAA0922	Coding	3.5	0.0006	0.0102	Alternative 5' Donor Site	0.27	T
TC07001372.hg.1	3.67	T	FIGNL1	fidgetin-like 1	Coding	-3.42	7.3e-06	0.0011	Cassette Exon	0.27	T
TC6_mcf_hap5000075.hg.1	2.75	T	HLA-DRA	major histocompatibility complex, class II, DR alpha	Coding	5.37	5.21e-08	9.86e-05	Alternative 3' Acceptor Site	0.27	T
TC6_qbl_hap6000081.hg.1	2.75	T	HLA-DRA	major histocompatibility complex, class II, DR alpha	Coding	5.37	5.21e-08	9.86e-05	Alternative 3' Acceptor Site	0.27	T
TC6_ssto_hap7000076.hg.1	2.75	T	HLA-DRA	major histocompatibility complex, class II, DR alpha	Coding	5.37	5.21e-08	9.86e-05	Alternative 3' Acceptor Site	0.27	T
TC10000636.hg.1	1.52	T	IFIT2	interferon-induced protein with tetratricopeptide repeats 2	Coding	3.9	6.65e-06	0.001	Cassette Exon	0.27	T
TC10000047.hg.1	1.31	T	NET1	neuroepithelial cell transforming 1	Coding	2.12	3.71e-05	0.0024	Cassette Exon	0.27	T
TC05000575.hg.1	1.1	T	SNCAIP	synuclein alpha interacting protein	Coding	2.44	1.45e-05	0.0015	Cassette Exon	0.27	T
TC01003412.hg.1	1	T	TSTD1; F11R	thiosulfate sulfurtransferase (rhodanese)-like domain containing 1; F11 receptor	Coding	-4.55	8.06e-05	0.0035	Cassette Exon	0.27	T
TC22000845.hg.1	-1	T	NFAM1	NFAT activating protein with ITAM motif 1	Coding	-3.93	3.35e-05	0.0023	Alternative 3' Acceptor Site	0.27	T
TC22000282.hg.1	-1.12	T	CDC42EP1	CDC42 effector protein (Rho GTPase binding) 1	Coding	-3.93	1.01e-05	0.0012	Alternative 5' Donor Site	0.27	T
TC11002266.hg.1	-1.03	T	C11orf65	chromosome 11 open reading frame 65	Coding	-11.76	1.7e-06	0.0005	Alternative 3' Acceptor Site	0.27	T
TC6_apd_hap1000122.hg.1	1.34	T	PSMB9	proteasome subunit beta 9	Coding	4.36	2.08e-06	0.0006	Cassette Exon	0.27	T
TC08000975.hg.1	1.18	T	FAM167A	family with sequence similarity 167, member A	Coding	4.44	8.85e-06	0.0012	Alternative 5' Donor Site	0.27	T
TC06000219.hg.1	-1.03	T	LINC00240	long intergenic non-protein coding RNA 240	Coding	-6.28	3.76e-06	0.0008	Cassette Exon	0.27	T
TC10000581.hg.1	-1.39	T	FAM213A	family with sequence similarity 213, member A	Coding	-2.67	1.22e-05	0.0014	Cassette Exon	0.27	T
TC0X000770.hg.1	-1	T	TAZ	tafazzin	Coding	-4.59	0.0004	0.0086	Alternative 3' Acceptor Site	0.27	T
TC12001752.hg.1	1.41	T	NAP1L1	nucleosome assembly protein 1-like 1	Coding	4.72	4.46e-06	0.0008	Intron Retention	0.27	T
TC08000135.hg.1	1.36	T	PCM1	pericentriolar material 1	Coding	2.25	0.0008	0.0121	Cassette Exon	0.27	T
TC12001978.hg.1	-1.35	T	HECTD4	HECT domain containing E3 ubiquitin protein ligase 4	Coding	-2.17	0.0056	0.0398	Cassette Exon	0.27	T
TC21001061.hg.1	-1.39	T	DOPEY2	dopey family member 2	Coding	-2.55	1.22e-05	0.0014	Cassette Exon	0.27	T
TC22000394.hg.1	1.4	T	GTSE1	G-2 and S-phase expressed 1	Coding	3.03	0.0005	0.0093	Cassette Exon	0.27	T
TC01003219.hg.1	1.03	T	SEMA6C	sema domain, transmembrane domain (TM), and cytoplasmic domain, (semaphorin) 6C	Coding	-4.42	0.0004	0.0084	Alternative 3' Acceptor Site	0.27	T
TC02002432.hg.1	1.13	T	STAM2	signal transducing adaptor molecule (SH3 domain and ITAM motif) 2	Coding	4.54	0.0008	0.0126	Alternative 5' Donor Site	0.27	T
TC22000590.hg.1	-2.06	T	LRRC75B	leucine rich repeat containing 75B	Coding	-4.04	6.09e-07	0.0003	Cassette Exon	0.27	T
TC06001727.hg.1	-1.23	T	CCND3	cyclin D3	Coding	-2.82	7.68e-06	0.0011	Cassette Exon	0.27	T
TC08001190.hg.1	-1.14	T	CEBPD	CCAAT/enhancer binding protein (C/EBP), delta	Coding	-6.9	2.46e-06	0.0007	Alternative 5' Donor Site	0.27	T
TC06000983.hg.1	3.62	T	ARG1	arginase 1	Coding	-2.31	0.0063	0.0425	Alternative 5' Donor Site	0.27	T
TC16000476.hg.1	3.42	T	MT1X	metallothionein 1X	Coding	-2	0.0004	0.0086	Alternative 5' Donor Site	0.27	T
TC11000680.hg.1	-1.2	T	KDM2A	lysine (K)-specific demethylase 2A	Coding	-3.4	0.0009	0.0129	Alternative 3' Acceptor Site	0.27	T
TC08000781.hg.1	1.1	T			Coding	4.6	1.04e-06	0.0004	Cassette Exon	0.27	T
TC02002507.hg.1	1.28	T	SPC25	SPC25, NDC80 kinetochore complex component	Coding	2.51	3.45e-05	0.0023	Cassette Exon	0.27	T
TC05001270.hg.1	-24.44	T	NADK2	NAD kinase 2, mitochondrial	Coding	-4.46	1.21e-06	0.0005	Cassette Exon	0.27	T
TC12001776.hg.1	1.03	T	PPFIA2	protein tyrosine phosphatase, receptor type, f polypeptide (PTPRF), interacting protein (liprin), alpha 2	Coding	-3.39	2.81e-06	0.0007	Cassette Exon	0.27	T
TC03001884.hg.1	1.76	T	CP	ceruloplasmin (ferroxidase)	Coding	2.73	0.0003	0.0074	Cassette Exon	0.27	T
TC09000889.hg.1	-3.59	T	RLN2	relaxin 2	Coding	-6.82	4.58e-06	0.0009	Cassette Exon	0.27	T
TC10000895.hg.1	-1	T	PSTK	phosphoseryl-tRNA kinase	Coding	-4.51	6.34e-05	0.0031	Cassette Exon	0.27	T
TC09001488.hg.1	1.3	T	PTBP3; MIR3134	polypyrimidine tract binding protein 3; microRNA 3134	Coding	4.1	2.42e-05	0.0019	Alternative 5' Donor Site	0.27	T
TC11000228.hg.1	-1.88	T	NUCB2	nucleobindin 2	Coding	2.06	0.0019	0.0204	Cassette Exon	0.27	T
TC6_dbb_hap3000131.hg.1	-1.18	T	FLOT1	flotillin 1	Coding	-2.36	0.0007	0.0115	Intron Retention	0.27	T
TC6_qbl_hap6000132.hg.1	-1.18	T	FLOT1	flotillin 1	Coding	-2.36	0.0007	0.0115	Intron Retention	0.27	T
TC6_ssto_hap7000122.hg.1	-1.18	T	FLOT1	flotillin 1	Coding	-2.36	0.0007	0.0115	Intron Retention	0.27	T
TC02001685.hg.1	1.95	T	PPM1G	protein phosphatase, Mg2+/Mn2+ dependent, 1G	Coding	-2.3	5.25e-05	0.0028	Intron Retention	0.27	T
TC6_cox_hap2000142.hg.1	-1.19	T	FLOT1	flotillin 1	Coding	-2.35	0.0007	0.0112	Intron Retention	0.27	T
TC12001976.hg.1	1.12	T	TMEM116	transmembrane protein 116	Coding	-2.98	0.0023	0.0229	Alternative 5' Donor Site	0.27	T
TC08000695.hg.1	1.13	T	MAL2	mal, T-cell differentiation protein 2 (gene/pseudogene)	Coding	3.38	0.0001	0.0048	Alternative 5' Donor Site	0.27	T
TC13000721.hg.1	-2.04	T	KLHL1	kelch-like family member 1	Coding	-2.49	1.03e-07	0.0001	Cassette Exon	0.27	T
TC01003889.hg.1	-1.15	T	ENAH	enabled homolog (Drosophila)	Coding	-3.12	0.0001	0.0046	Alternative 3' Acceptor Site	0.27	T
TC14002335.hg.1	-1.38	T	DHRS4L2; DHRS4; DHRS4L1	dehydrogenase/reductase (SDR family) member 4 like 2; dehydrogenase/reductase (SDR family) member 4; dehydrogenase/reductase (SDR family) member 4 like 1	Coding	-2.79	4.88e-07	0.0003	Cassette Exon	0.27	T
TC05001638.hg.1	11.65	T	ST8SIA4	ST8 alpha-N-acetyl-neuraminide alpha-2,8-sialyltransferase 4	Coding	-7.26	1.19e-06	0.0005	Cassette Exon	0.27	T
TC15002806.hg.1	1.39	T	CSNK1G1	casein kinase 1, gamma 1	Coding	4.89	8.92e-06	0.0012	Cassette Exon	0.27	T
TC17000618.hg.1	1.44	T	CDK5RAP3	CDK5 regulatory subunit associated protein 3	Coding	-2.6	0.0016	0.0182	Intron Retention	0.27	T
TC06004082.hg.1	1.38	T	PSMB9	proteasome subunit beta 9	Coding	4.37	1.55e-06	0.0005	Cassette Exon	0.27	T
TC6_dbb_hap3000226.hg.1	1.36	T	PSMB9	proteasome subunit beta 9	Coding	4.25	1.4e-06	0.0005	Cassette Exon	0.27	T
TC14000532.hg.1	1.01	T	SPATA7	spermatogenesis associated 7	Coding	15.31	2.61e-06	0.0007	Alternative 3' Acceptor Site	0.27	T
TC04001861.hg.1	-1.72	T	NOP14-AS1	NOP14 antisense RNA 1	NonCoding	4.54	0.0003	0.0077	Alternative 3' Acceptor Site	0.27	T
TC19001580.hg.1	1	T	PSG11	pregnancy specific beta-1-glycoprotein 11	Coding	3.89	0.006	0.0416	Alternative 3' Acceptor Site	0.26	T
TC01001872.hg.1	-1.1	T	SNAP47	synaptosome associated protein 47kDa	Coding	-3.45	0.0002	0.0059	Cassette Exon	0.26	T
TC05001182.hg.1	-1.9	T	FAM134B	family with sequence similarity 134, member B	Coding	-3.84	6.08e-05	0.0031	Cassette Exon	0.26	T
TC6_mann_hap4000190.hg.1	1.34	T	PSMB9	proteasome subunit beta 9	Coding	4.29	1.48e-06	0.0005	Cassette Exon	0.26	T
TC6_qbl_hap6000215.hg.1	1.34	T	PSMB9	proteasome subunit beta 9	Coding	4.29	1.48e-06	0.0005	Cassette Exon	0.26	T
TC07001039.hg.1	2.45	T	INSIG1	insulin induced gene 1	Coding	-2.4	0.0054	0.0387	Intron Retention	0.26	T
TC20000038.hg.1	-1.15	T	ATRN	attractin	Coding	-3.96	0.0001	0.0049	Alternative 5' Donor Site	0.26	T
TC01000071.hg.1	-1.01	T	TP73	tumor protein p73	Coding	-2.31	0.0022	0.0222	Cassette Exon	0.26	T
TC07000562.hg.1	-1.85	T	PEG10	paternally expressed 10	Coding	-11.1	1.49e-08	5.43e-05	Alternative 5' Donor Site	0.26	T
TC04002938.hg.1	1.54	T	LOC285505	uncharacterized LOC285505	Coding	4.66	0.0001	0.0042	Alternative 3' Acceptor Site	0.26	T
TC17000088.hg.1	-1.01	T	EIF5A	eukaryotic translation initiation factor 5A	Coding	-2.97	0.0012	0.0157	Alternative 5' Donor Site	0.26	T
TC07001398.hg.1	-1.94	T	FKBP9P1	FK506 binding protein 9 pseudogene 1	Coding	-3.08	5.91e-06	0.001	Cassette Exon	0.26	T
TC22000538.hg.1	-1.09	T	LOC642633; LINC00281	uncharacterized LOC642633; long intergenic non-protein coding RNA 281	Coding	-3.88	6.56e-05	0.0032	Alternative 3' Acceptor Site	0.26	T
TC10000801.hg.1	4.09	T	DUSP5	dual specificity phosphatase 5	Coding	8.2	0.0003	0.0072	Cassette Exon	0.26	T
TC01001857.hg.1	1.02	T	H3F3A; H3F3B; H3F3AP4	H3 histone, family 3A; H3 histone, family 3B (H3.3B); H3 histone, family 3A, pseudogene 4	Coding	-3.88	8.7e-05	0.0037	Alternative 5' Donor Site	0.26	T
TC6_apd_hap1000034.hg.1	-1.08	T	MICB	MHC class I polypeptide-related sequence B	Coding	5.69	0.0002	0.0057	Cassette Exon	0.26	T
TC13000668.hg.1	-1.37	T	DLEU2; MIR15A; MIR16-1	deleted in lymphocytic leukemia 2 (non-protein coding); microRNA 15a; microRNA 16-1	Coding	-4.34	2.58e-05	0.002	Cassette Exon	0.26	T
TC07003345.hg.1	1.46	T	PRSS1	protease, serine, 1 (trypsin 1)	Coding	2.79	3.18e-06	0.0007	Intron Retention	0.26	T
TC6_mann_hap4000115.hg.1	-1.29	T	PPP1R10	protein phosphatase 1, regulatory subunit 10	Coding	-2.16	0.0009	0.0132	Intron Retention	0.26	T
TC6_mcf_hap5000116.hg.1	-1.29	T	PPP1R10	protein phosphatase 1, regulatory subunit 10	Coding	-2.16	0.0009	0.0132	Intron Retention	0.26	T
TC15002427.hg.1	-3.12	T	LOC646214	p21 protein (Cdc42/Rac)-activated kinase 2 pseudogene	NonCoding	-3.94	3.51e-05	0.0023	Alternative 3' Acceptor Site	0.26	T
TC01001003.hg.1	1	T	HIPK1	homeodomain interacting protein kinase 1	Coding	3.22	0.0001	0.0046	Alternative 5' Donor Site	0.26	T
TC17001402.hg.1	1.01	T	MYO19	myosin XIX	Coding	-3.11	0.0001	0.0047	Alternative 5' Donor Site	0.26	T
TC12001046.hg.1	-1.04	T	SFSWAP	splicing factor, suppressor of white-apricot family	Coding	-3.16	0.0121	0.0642	Intron Retention	0.26	T
TC6_mann_hap4000188.hg.1	1.41	T	HLA-B	major histocompatibility complex, class I, B	Coding	3.48	0.0021	0.0218	Cassette Exon	0.26	T
TC13000722.hg.1	2.6	T	DACH1	dachshund family transcription factor 1	Coding	3.5	6.91e-05	0.0033	Cassette Exon	0.26	T
TC03003413.hg.1	-1	T	ITIH4	inter-alpha-trypsin inhibitor heavy chain family, member 4	Coding	-4	0.0014	0.0172	Alternative 3' Acceptor Site	0.26	T
TC01000575.hg.1	2.76	T	NASP	nuclear autoantigenic sperm protein (histone-binding)	Coding	-3.61	2.47e-05	0.0019	Alternative 5' Donor Site	0.26	T
TC07000838.hg.1	1.24	T	CALD1	caldesmon 1	Coding	2.99	2.73e-06	0.0007	Cassette Exon	0.26	T
TC06000399.hg.1	2.67	T	HLA-DRA	major histocompatibility complex, class II, DR alpha	Coding	4.82	4.29e-08	8.87e-05	Alternative 3' Acceptor Site	0.26	T
TC03000714.hg.1	-4.25	T	ACPP	acid phosphatase, prostate	Coding	4.53	0.0034	0.0293	Alternative 3' Acceptor Site	0.26	T
TC02000150.hg.1	4.26	T	EPT1	ethanolaminephosphotransferase 1	Coding	-5.36	1.36e-06	0.0005	Alternative 3' Acceptor Site	0.26	T
TC11001002.hg.1	1.22	T	DIXDC1	DIX domain containing 1	Coding	3.51	2.09e-05	0.0018	Cassette Exon	0.26	T
TC05001437.hg.1	1.32	T	CCDC125	coiled-coil domain containing 125	Coding	4.88	7.78e-07	0.0004	Alternative 5' Donor Site	0.26	T
TC6_qbl_hap6000210.hg.1	1.03	T	HLA-DPB1	major histocompatibility complex, class II, DP beta 1	Coding	3.81	0.0002	0.0051	Cassette Exon	0.26	T
TC01000156.hg.1	1	T	VPS13D	vacuolar protein sorting 13 homolog D (S. cerevisiae)	Coding	-5.16	0.0009	0.013	Cassette Exon	0.26	T
TC10000813.hg.1	1.51	T	ACSL5	acyl-CoA synthetase long-chain family member 5	Coding	3.8	6.84e-06	0.001	Cassette Exon	0.26	T
TC6_cox_hap2000259.hg.1	1.39	T	PSMB9	proteasome subunit beta 9	Coding	4.34	1.37e-06	0.0005	Cassette Exon	0.26	T
TC11001814.hg.1	1.94	T	GLYATL2	glycine-N-acyltransferase-like 2	Coding	5.14	2.05e-07	0.0002	Alternative 3' Acceptor Site	0.26	T
TC17001982.hg.1	-1.18	T	C17orf62	chromosome 17 open reading frame 62	Coding	-3.54	0.0002	0.0058	Cassette Exon	0.26	T
TC01000795.hg.1	2.98	T	IFI44	interferon-induced protein 44	Coding	2.98	0.0001	0.0043	Cassette Exon	0.26	T
TC08000479.hg.1	-1.05	T	TERF1	telomeric repeat binding factor (NIMA-interacting) 1	Coding	-2.32	8.1e-07	0.0004	Cassette Exon	0.26	T
TC6_dbb_hap3000061.hg.1	-2.12	T	PRRC2A	proline-rich coiled-coil 2A	Coding	-4.03	0.0001	0.0044	Alternative 3' Acceptor Site	0.26	T
TC17001313.hg.1	-1.74	T	PHF12	PHD finger protein 12	Coding	-3.18	2.29e-06	0.0006	Alternative 3' Acceptor Site	0.26	T
TC6_mann_hap4000213.hg.1	1.04	T	HLA-DPB1	major histocompatibility complex, class II, DP beta 1	Coding	3.78	0.0002	0.0049	Cassette Exon	0.26	T
TC15000306.hg.1	4.61	T	NUSAP1	nucleolar and spindle associated protein 1	Coding	-4.06	2.97e-06	0.0007	Alternative 3' Acceptor Site	0.26	T
TC6_dbb_hap3000091.hg.1	1.03	T	HLA-DPB1	major histocompatibility complex, class II, DP beta 1	Coding	3.78	0.0001	0.0048	Cassette Exon	0.26	T
TC6_ssto_hap7000085.hg.1	1.03	T	HLA-DPB1	major histocompatibility complex, class II, DP beta 1	Coding	3.78	0.0001	0.0048	Cassette Exon	0.26	T
TC01003096.hg.1	-1.12	T	PDE4DIP	phosphodiesterase 4D interacting protein	Coding	-3.78	0.0004	0.0081	Cassette Exon	0.26	T
TC01003189.hg.1	4.34	T	HIST2H3A; HIST2H3C	histone cluster 2, H3a; histone cluster 2, H3c	Coding	-3.98	8.23e-06	0.0011	Alternative 5' Donor Site	0.26	T
TC02001864.hg.1	1.77	T	PPP4R3B	protein phosphatase 4, regulatory subunit 3B	Coding	2.23	0.0106	0.0592	Cassette Exon	0.26	T
TC15002361.hg.1	-1.14	T			NonCoding	-5.53	3.56e-06	0.0008	Alternative 5' Donor Site	0.26	T
TC10000312.hg.1	-1.14	T	AGAP9; BMS1P6	ArfGAP with GTPase domain, ankyrin repeat and PH domain 9; BMS1 ribosome biogenesis factor pseudogene 6	Coding	-2.68	6.69e-06	0.001	Cassette Exon	0.26	T
TC03001673.hg.1	1.23	T	LSAMP	limbic system-associated membrane protein	Coding	3.76	0.0001	0.0044	Cassette Exon	0.26	T
TC07000043.hg.1	-1.03	T	FOXK1	forkhead box K1	Coding	2.77	0.0003	0.0076	Intron Retention	0.26	T
TC09000891.hg.1	-1.87	T	PLGRKT	plasminogen receptor, C-terminal lysine transmembrane protein	Coding	-3.35	1.39e-07	0.0002	Cassette Exon	0.26	T
TC12001909.hg.1	-1.28	T	SLC41A2	solute carrier family 41 (magnesium transporter), member 2	Coding	5.08	0.0003	0.0074	Alternative 3' Acceptor Site	0.26	T
TC16002084.hg.1	-2.22	T	KIAA0895L	KIAA0895-like	Coding	-2.81	0.0025	0.0244	Cassette Exon	0.26	T
TC06000612.hg.1	-4.87	T	TMEM63B	transmembrane protein 63B	Coding	6.56	6.02e-06	0.001	Cassette Exon	0.26	T
TC12002036.hg.1	1.21	T	RPLP0	ribosomal protein, large, P0	Coding	-3.95	0.0022	0.0224	Alternative 5' Donor Site	0.26	T
TC07001920.hg.1	1.71	T	SLC37A3	solute carrier family 37, member 3	Coding	-4.98	0.0017	0.0189	Alternative 5' Donor Site	0.26	T
TC06000408.hg.1	1.05	T	HLA-DPB1	major histocompatibility complex, class II, DP beta 1	Coding	3.76	0.0001	0.0048	Cassette Exon	0.26	T
TC01003080.hg.1	-1.44	T	LINC01138	long intergenic non-protein coding RNA 1138	Coding	3.51	0.0004	0.0083	Cassette Exon	0.26	T
TC11000131.hg.1	-1.67	T	SMPD1	sphingomyelin phosphodiesterase 1, acid lysosomal	Coding	-3.13	6.22e-06	0.001	Alternative 5' Donor Site	0.26	T
TC14000908.hg.1	-1.27	T	NDRG2	NDRG family member 2	Coding	-2.58	1.1e-05	0.0013	Cassette Exon	0.26	T
TC07000235.hg.1	5.26	T	ANLN	anillin actin binding protein	Coding	-5.05	2.09e-08	6.3e-05	Cassette Exon	0.26	T
TC01006301.hg.1	1	T	NBPF11; NBPF8	neuroblastoma breakpoint family, member 11; neuroblastoma breakpoint family, member 8	Coding	-2.14	4.26e-05	0.0025	Intron Retention	0.26	T
TC10001240.hg.1	-1.13	T	AGAP9; BMS1P6	ArfGAP with GTPase domain, ankyrin repeat and PH domain 9; BMS1 ribosome biogenesis factor pseudogene 6	Coding	-2.66	6.79e-06	0.001	Cassette Exon	0.26	T
TC09001754.hg.1	-1.48	T	ENTPD2	ectonucleoside triphosphate diphosphohydrolase 2	Coding	-2.17	0.0004	0.008	Cassette Exon	0.26	T
TC0Y000030.hg.1	-1.15	T	PRKY	protein kinase, Y-linked, pseudogene	Coding	-3.03	3.4e-05	0.0023	Cassette Exon	0.26	T
TC05000697.hg.1	3.66	T	KIF20A	kinesin family member 20A	Coding	-3.35	4.8e-06	0.0009	Intron Retention	0.26	T
TC05000938.hg.1	1	T	RANBP17	RAN binding protein 17	Coding	-3.29	8.2e-05	0.0036	Cassette Exon	0.26	T
TC05002162.hg.1	-1.03	T	TRIM7	tripartite motif containing 7	Coding	3.59	0.0007	0.0117	Alternative 3' Acceptor Site	0.26	T
TC6_mcf_hap5000056.hg.1	-2.13	T	PRRC2A	proline-rich coiled-coil 2A	Coding	-3.97	0.0001	0.0045	Alternative 3' Acceptor Site	0.26	T
TC06001542.hg.1	-1.64	T	VWA7	von Willebrand factor A domain containing 7	Coding	-3.73	0.0004	0.0082	Cassette Exon	0.26	T
TC06000344.hg.1	-2.71	T	ATAT1	alpha tubulin acetyltransferase 1	Coding	2.64	0.0021	0.0219	Cassette Exon	0.26	T
TC16002034.hg.1	5.25	T	MT2A	metallothionein 2A	Coding	-4.06	1.63e-05	0.0016	Alternative 3' Acceptor Site	0.26	T
TC01000561.hg.1	-1	T	RNF220	ring finger protein 220	Coding	2.89	0.0003	0.0068	Alternative 5' Donor Site	0.26	T
TC14000157.hg.1	1.07	T	PCK2	phosphoenolpyruvate carboxykinase 2 (mitochondrial)	Coding	-3.18	2.8e-05	0.0021	Alternative 5' Donor Site	0.26	T
TC01002347.hg.1	-5.28	T	ID3	inhibitor of DNA binding 3, dominant negative helix-loop-helix protein	Coding	4.72	4.35e-06	0.0008	Alternative 3' Acceptor Site	0.26	T
TC6_mann_hap4000061.hg.1	-2.13	T	PRRC2A	proline-rich coiled-coil 2A	Coding	-4.01	0.0001	0.0045	Alternative 3' Acceptor Site	0.26	T
TC06001508.hg.1	-1.2	T	FLOT1	flotillin 1	Coding	-2.3	0.0008	0.012	Intron Retention	0.26	T
TC02001364.hg.1	14.46	T	CCL20	chemokine (C-C motif) ligand 20	Coding	15.69	1.93e-07	0.0002	Alternative 3' Acceptor Site	0.26	T
TC01003883.hg.1	-3.28	T	WDR26	WD repeat domain 26	Coding	3.88	2.49e-07	0.0002	Alternative 3' Acceptor Site	0.26	T
TC6_cox_hap2000170.hg.1	-1.65	T	VWA7	von Willebrand factor A domain containing 7	Coding	-3.72	0.0004	0.0087	Cassette Exon	0.26	T
TC01002607.hg.1	1.2	T	MUTYH	mutY DNA glycosylase	Coding	-6.23	0.002	0.0214	Alternative 5' Donor Site	0.26	T
TC03001227.hg.1	3.81	T	SGOL1	shugoshin-like 1 (S. pombe)	Coding	-4.87	1.72e-07	0.0002	Alternative 3' Acceptor Site	0.26	T
TC6_apd_hap1000084.hg.1	-1.64	T	VWA7	von Willebrand factor A domain containing 7	Coding	-3.72	0.0004	0.0088	Cassette Exon	0.26	T
TC6_dbb_hap3000159.hg.1	-1.64	T	VWA7	von Willebrand factor A domain containing 7	Coding	-3.72	0.0004	0.0088	Cassette Exon	0.26	T
TC6_mcf_hap5000147.hg.1	-1.64	T	VWA7	von Willebrand factor A domain containing 7	Coding	-3.72	0.0004	0.0088	Cassette Exon	0.26	T
TC6_ssto_hap7000142.hg.1	-1.64	T	VWA7	von Willebrand factor A domain containing 7	Coding	-3.72	0.0004	0.0088	Cassette Exon	0.26	T
TC01003624.hg.1	3.14	T	FAM129A	family with sequence similarity 129, member A	Coding	3.81	6.79e-05	0.0032	Cassette Exon	0.26	T
TC09000544.hg.1	-1.54	T	ZNF462	zinc finger protein 462	Coding	3.81	3.88e-07	0.0003	Alternative 3' Acceptor Site	0.26	T
TC12001972.hg.1	-1.46	T	ATXN2	ataxin 2	Coding	-2.43	0.0002	0.0052	Cassette Exon	0.26	T
TC06000377.hg.1	-1.16	T	APOM	apolipoprotein M	Coding	-4.09	0.0023	0.023	Alternative 3' Acceptor Site	0.26	T
TC01003822.hg.1	1.28	T	ESRRG	estrogen-related receptor gamma	Coding	3.24	7.33e-05	0.0034	Cassette Exon	0.26	T
TC04001344.hg.1	-1.06	T	PLAC8	placenta specific 8	Coding	-3.5	2.19e-05	0.0018	Alternative 3' Acceptor Site	0.26	T
TC14000818.hg.1	-1.17	T	INF2	inverted formin, FH2 and WH2 domain containing	Coding	-3.57	2.1e-05	0.0018	Cassette Exon	0.26	T
TC19001014.hg.1	-1.3	T	REXO1; MIR1909	REX1, RNA exonuclease 1 homolog; microRNA 1909	Coding	-2.42	0.0007	0.0119	Cassette Exon	0.26	T
TC14000878.hg.1	1.84	T	CCNB1IP1	cyclin B1 interacting protein 1, E3 ubiquitin protein ligase	Coding	-2.61	5.61e-06	0.0009	Cassette Exon	0.26	T
TC07002064.hg.1	1.01	T	SHH	sonic hedgehog	Coding	3.7	0.0006	0.0102	Cassette Exon	0.26	T
TC12000551.hg.1	-1.24	T	SLC16A7	solute carrier family 16 (monocarboxylate transporter), member 7	Coding	-4.14	2.56e-06	0.0007	Alternative 5' Donor Site	0.26	T
TC12001049.hg.1	-1.57	T	ULK1	unc-51 like autophagy activating kinase 1	Coding	-2.49	3.92e-05	0.0024	Cassette Exon	0.26	T
TC6_apd_hap1000123.hg.1	1.05	T	HLA-DPB1	major histocompatibility complex, class II, DP beta 1	Coding	3.69	0.0002	0.0051	Cassette Exon	0.26	T
TC6_mcf_hap5000227.hg.1	1.05	T	HLA-DPB1	major histocompatibility complex, class II, DP beta 1	Coding	3.69	0.0002	0.0051	Cassette Exon	0.26	T
TC18000435.hg.1	5.11	T	DSC3	desmocollin 3	Coding	5.32	0.0001	0.0042	Cassette Exon	0.26	T
TC11002449.hg.1	-1.32	T	PRDM10	PR domain containing 10	Coding	-2.53	8.45e-06	0.0011	Cassette Exon	0.26	T
TC21000516.hg.1	1.97	T	ICOSLG	inducible T-cell co-stimulator ligand	Coding	4.17	2.35e-05	0.0019	Cassette Exon	0.26	T
TC08000505.hg.1	1.49	T	PKIA	protein kinase (cAMP-dependent, catalytic) inhibitor alpha	Coding	4.79	6.94e-06	0.001	Cassette Exon	0.26	T
TC0Y000115.hg.1	-2.48	T	SLC25A6	solute carrier family 25 (mitochondrial carrier; adenine nucleotide translocator), member 6	Coding	-3.94	0.0011	0.015	Alternative 3' Acceptor Site	0.25	T
TC0X002322.hg.1	-1.47	T	PLXNB3	plexin B3	Coding	-3.04	4.6e-06	0.0009	Cassette Exon	0.25	T
TC01003201.hg.1	1.09	T	APH1A	APH1A gamma secretase subunit	Coding	-3.93	1.34e-05	0.0014	Alternative 3' Acceptor Site	0.25	T
TC20001761.hg.1	1.06	T	CPNE1	copine I	Coding	-2.1	0.0012	0.0159	Intron Retention	0.25	T
TC08000164.hg.1	-1.54	T	DMTN	dematin actin binding protein	Coding	-4.26	1.35e-05	0.0014	Alternative 3' Acceptor Site	0.25	T
TC06000144.hg.1	-4.18	T	MRS2	MRS2 magnesium transporter	Coding	-5.18	2.67e-05	0.002	Alternative 5' Donor Site	0.25	T
TC05001829.hg.1	2.03	T	CDC25C	cell division cycle 25C	Coding	5.22	7.69e-07	0.0004	Cassette Exon	0.25	T
TC01002091.hg.1	-1.01	T	CPSF3L	cleavage and polyadenylation specific factor 3-like	Coding	-3.22	0.0006	0.0105	Alternative 5' Donor Site	0.25	T
TC6_ssto_hap7000059.hg.1	-1.14	T	APOM	apolipoprotein M	Coding	-3.97	0.0022	0.0223	Alternative 3' Acceptor Site	0.25	T
TC13000483.hg.1	5.03	T	SACS	sacsin molecular chaperone	Coding	-4.78	1.05e-05	0.0013	Cassette Exon	0.25	T
TC17002900.hg.1	1.09	T	SMARCE1	SWI/SNF related, matrix associated, actin dependent regulator of chromatin, subfamily e, member 1	Coding	-3.08	2.26e-05	0.0019	Cassette Exon	0.25	T
TC02000573.hg.1	1.4	T	FAHD2A	fumarylacetoacetate hydrolase domain containing 2A	Coding	3.01	8.53e-05	0.0036	Cassette Exon	0.25	T
TC16001578.hg.1	1.19	T	MT1IP	metallothionein 1I, pseudogene	NonCoding	4.03	0.0002	0.0053	Alternative 5' Donor Site	0.25	T
TC20001008.hg.1	-1.61	T	LAMA5; MIR4758	laminin, alpha 5; microRNA 4758	Coding	-2.74	9.59e-06	0.0012	Cassette Exon	0.25	T
TC11001893.hg.1	4.76	T	PLA2G16	phospholipase A2, group XVI	Coding	-3.71	1.21e-05	0.0014	Alternative 3' Acceptor Site	0.25	T
TC06001347.hg.1	-2.07	T	HIST1H2BC	histone cluster 1, H2bc	Coding	-2.81	7.21e-05	0.0033	Alternative Last Exon	0.25	T
TC08000165.hg.1	-1.82	T	FAM160B2	family with sequence similarity 160, member B2	Coding	-2.05	2.1e-05	0.0018	Cassette Exon	0.25	T
TC08001015.hg.1	1.14	T	ASAH1	N-acylsphingosine amidohydrolase (acid ceramidase) 1	Coding	-3.29	4.31e-06	0.0008	Alternative 5' Donor Site	0.25	T
TC02000260.hg.1	4.86	T	EML4	echinoderm microtubule associated protein like 4	Coding	-4.88	8.62e-05	0.0037	Alternative 3' Acceptor Site	0.25	T
TC0X000798.hg.1	-2.5	T	SLC25A6	solute carrier family 25 (mitochondrial carrier; adenine nucleotide translocator), member 6	Coding	-3.89	0.0016	0.0186	Alternative 3' Acceptor Site	0.25	T
TC17000974.hg.1	-6.27	T	MYO1C	myosin IC	Coding	6.66	2.43e-08	6.78e-05	Cassette Exon	0.25	T
TC10001617.hg.1	-1.78	T	LDB1	LIM domain binding 1	Coding	-2.95	9.35e-05	0.0038	Alternative 5' Donor Site	0.25	T
TC17001929.hg.1	-1.03	T	CBX8	chromobox homolog 8	Coding	2.67	0.0005	0.0097	Alternative 3' Acceptor Site	0.25	T
TC19000435.hg.1	-1.25	T	LRP3	LDL receptor related protein 3	Coding	-2.18	2.41e-06	0.0006	Cassette Exon	0.25	T
TC08000271.hg.1	1.08	T	KCNU1	potassium channel, subfamily U, member 1	Coding	4.78	5.83e-06	0.001	Cassette Exon	0.25	T
TC11000269.hg.1	-4.43	T			Coding	3.83	0.0001	0.0044	Cassette Exon	0.25	T
TC06002219.hg.1	-1	T	RAET1E	retinoic acid early transcript 1E	Coding	3.76	0.0022	0.0222	Alternative 3' Acceptor Site	0.25	T
TC07003288.hg.1	1.74	T	ARPC1B	actin related protein 2/3 complex subunit 1B	Coding	2.99	2.58e-05	0.002	Cassette Exon	0.25	T
TC01005714.hg.1	-1.26	T			NonCoding	-10.51	3.18e-06	0.0007	Alternative 5' Donor Site	0.25	T
TC16000866.hg.1	-1.07	T	PRM2	protamine 2	Coding	-6.95	0.0002	0.0054	Alternative 3' Acceptor Site	0.25	T
TC17000217.hg.1	1.08	T	LGALS9C; LGALS9B	lectin, galactoside-binding, soluble, 9C; lectin, galactoside-binding, soluble, 9B	Coding	3.75	3.9e-06	0.0008	Cassette Exon	0.25	T
TC17000312.hg.1	1.24	T	LGALS9	lectin, galactoside-binding, soluble, 9	Coding	4.56	5.45e-05	0.0029	Cassette Exon	0.25	T
TC16000343.hg.1	-1.46	T	SLX1A; SULT1A4; SLX1B; SULT1A3; SLX1B-SULT1A4; SLX1A-SULT1A3	SLX1 homolog A, structure-specific endonuclease subunit; sulfotransferase family 1A member 4; SLX1 homolog B, structure-specific endonuclease subunit; sulfotransferase family 1A member 3; SLX1B-SULT1A4 readthrough (NMD candidate); SLX1A-SULT1A3 readthrough (NMD candidate)	Coding	-3.26	5.5e-06	0.0009	Cassette Exon	0.25	T
TC0X001173.hg.1	-1.27	T	ATRX	alpha thalassemia/mental retardation syndrome X-linked	Coding	-3.01	0.0019	0.0204	Alternative 5' Donor Site	0.25	T
TC06001593.hg.1	-1.63	T	LEMD2	LEM domain containing 2	Coding	-4.41	0.0179	0.0822	Alternative 3' Acceptor Site	0.25	T
TC10000268.hg.1	1.44	T	RET	ret proto-oncogene	Coding	4.14	0.001	0.0139	Cassette Exon	0.25	T
TC09001753.hg.1	-2.17	T	NPDC1	neural proliferation, differentiation and control, 1	Coding	2.27	0.0011	0.0145	Alternative 3' Acceptor Site	0.25	T
TC6_cox_hap2000070.hg.1	-2.17	T	PRRC2A	proline-rich coiled-coil 2A	Coding	-3.85	0.0001	0.0046	Alternative 3' Acceptor Site	0.25	T
TC6_qbl_hap6000061.hg.1	-2.17	T	PRRC2A	proline-rich coiled-coil 2A	Coding	-3.85	0.0001	0.0046	Alternative 3' Acceptor Site	0.25	T
TC6_ssto_hap7000057.hg.1	-2.17	T	PRRC2A	proline-rich coiled-coil 2A	Coding	-3.85	0.0001	0.0046	Alternative 3' Acceptor Site	0.25	T
TC0X000779.hg.1	1.73	T	DKC1; SNORA36A; SNORA56	dyskeratosis congenita 1, dyskerin; small nucleolar RNA, H/ACA box 36A; small nucleolar RNA, H/ACA box 56	Coding	-3.52	5.76e-05	0.003	Alternative 3' Acceptor Site	0.25	T
TC01003040.hg.1	1.23	T	SPAG17	sperm associated antigen 17	Coding	2.5	9.47e-05	0.0038	Cassette Exon	0.25	T
TC02004925.hg.1	2.88	T	TIA1	TIA1 cytotoxic granule-associated RNA binding protein	Coding	-2.44	0.0013	0.0165	Cassette Exon	0.25	T
TC02001323.hg.1	-1.12	T	DNAJB2	DnaJ (Hsp40) homolog, subfamily B, member 2	Coding	-3.57	8.05e-05	0.0035	Alternative 5' Donor Site	0.25	T
TC08001071.hg.1	1.02	T	KCTD9	potassium channel tetramerization domain containing 9	Coding	-2.88	0.0025	0.0241	Alternative 5' Donor Site	0.25	T
TC19001061.hg.1	2.75	T	STAP2	signal transducing adaptor family member 2	Coding	-4.23	9.16e-05	0.0038	Alternative 3' Acceptor Site	0.25	T
TC02001161.hg.1	1.92	T	SGOL2	shugoshin-like 2 (S. pombe)	Coding	3.08	0.0002	0.0049	Cassette Exon	0.25	T
TC17002891.hg.1	-1.22	T	FLCN	folliculin	Coding	-4.25	8.05e-05	0.0035	Alternative 5' Donor Site	0.25	T
TC21000165.hg.1	1.48	T	DSCR8	Down syndrome critical region 8	Coding	3.94	3.21e-07	0.0002	Cassette Exon	0.25	T
TC02001218.hg.1	-2.45	T	ADAM23	ADAM metallopeptidase domain 23	Coding	-3.43	1.99e-05	0.0017	Cassette Exon	0.25	T
TC0X001032.hg.1	2.88	T	PAGE1	P antigen family, member 1 (prostate associated)	Coding	2.67	0.0002	0.0055	Cassette Exon	0.25	T
TC09000899.hg.1	2.85	T	GLDC	glycine dehydrogenase (decarboxylating)	Coding	4.71	5.01e-07	0.0003	Cassette Exon	0.25	T
TC6_cox_hap2000072.hg.1	-1.15	T	APOM	apolipoprotein M	Coding	-3.91	0.0023	0.0228	Alternative 3' Acceptor Site	0.25	T
TC6_dbb_hap3000063.hg.1	-1.15	T	APOM	apolipoprotein M	Coding	-3.91	0.0023	0.0228	Alternative 3' Acceptor Site	0.25	T
TC6_mann_hap4000063.hg.1	-1.15	T	APOM	apolipoprotein M	Coding	-3.91	0.0023	0.0228	Alternative 3' Acceptor Site	0.25	T
TC6_mcf_hap5000058.hg.1	-1.15	T	APOM	apolipoprotein M	Coding	-3.91	0.0023	0.0228	Alternative 3' Acceptor Site	0.25	T
TC6_qbl_hap6000063.hg.1	-1.15	T	APOM	apolipoprotein M	Coding	-3.91	0.0023	0.0228	Alternative 3' Acceptor Site	0.25	T
TC22001204.hg.1	-1.09	T	GGT3P	gamma-glutamyltransferase 3 pseudogene	NonCoding	3.48	3.43e-05	0.0023	Cassette Exon	0.25	T
TC22000711.hg.1	1.65	T	EIF3D	eukaryotic translation initiation factor 3, subunit D	Coding	-3.09	6.06e-05	0.0031	Alternative 5' Donor Site	0.25	T
TC06001927.hg.1	-1.15	T	GJB7	gap junction protein beta 7	Coding	-4.11	0.0002	0.006	Alternative 3' Acceptor Site	0.25	T
TC03003387.hg.1	-2.02	T	PCBP4	poly(rC) binding protein 4	Coding	2.18	0.0008	0.0124	Intron Retention	0.25	T
TC09001181.hg.1	1.56	T	CBWD5; CBWD3; CBWD1; CBWD6	COBW domain containing 5; COBW domain containing 3; COBW domain containing 1; COBW domain containing 6	Coding	4.13	2.11e-06	0.0006	Alternative 5' Donor Site	0.25	T
TC05002138.hg.1	-1.22	T	MGAT4B	mannosyl (alpha-1,3-)-glycoprotein beta-1,4-N-acetylglucosaminyltransferase, isozyme B	Coding	-2.36	2.58e-05	0.002	Cassette Exon	0.25	T
TC0X002337.hg.1	2.43	T	ACSL4	acyl-CoA synthetase long-chain family member 4	Coding	2.2	0.0029	0.0265	Cassette Exon	0.25	T
TC01003868.hg.1	-3.21	T	AIDA	axin interactor, dorsalization associated	Coding	2.89	0.0002	0.0056	Alternative 3' Acceptor Site	0.25	T
TC01002381.hg.1	1.47	T	AUNIP	aurora kinase A and ninein interacting protein	Coding	2.73	0.0005	0.0089	Cassette Exon	0.25	T
TC12001572.hg.1	-1.37	T	GTSF1	gametocyte specific factor 1	Coding	-2.94	0.0002	0.0058	Cassette Exon	0.25	T
TC6_apd_hap1000096.hg.1	-1.86	T	PBX2	pre-B-cell leukemia homeobox 2	Coding	-2.28	0.0027	0.0253	Intron Retention	0.25	T
TC6_mcf_hap5000163.hg.1	-1.86	T	PBX2	pre-B-cell leukemia homeobox 2	Coding	-2.28	0.0027	0.0253	Intron Retention	0.25	T
TC18000437.hg.1	1.93	T	DSC1	desmocollin 1	Coding	3.53	0.0003	0.0074	Cassette Exon	0.25	T
TC03001888.hg.1	-2.63	T	TM4SF1	transmembrane 4 L six family member 1	Coding	-4.02	3.75e-07	0.0003	Alternative 3' Acceptor Site	0.25	T
TC09000772.hg.1	1.08	T	RPL7A; SNORD36C; SNORD36B; SNORD24; SNORD36A	ribosomal protein L7a; small nucleolar RNA, C/D box 36C; small nucleolar RNA, C/D box 36B; small nucleolar RNA, C/D box 24; small nucleolar RNA, C/D box 36A	Coding	9.65	4.89e-05	0.0027	Alternative 3' Acceptor Site	0.25	T
TC22000609.hg.1	1.31	T	TFIP11	tuftelin interacting protein 11	Coding	-4.91	3.51e-05	0.0023	Cassette Exon	0.25	T
TC15001478.hg.1	-1.23	T	ZNF280D	zinc finger protein 280D	Coding	-2.62	5.87e-05	0.003	Cassette Exon	0.25	T
TC6_ssto_hap7000157.hg.1	-1.85	T	PBX2	pre-B-cell leukemia homeobox 2	Coding	-2.28	0.0028	0.0256	Intron Retention	0.25	T
TC03000247.hg.1	1.7	T	LARS2	leucyl-tRNA synthetase 2, mitochondrial	Coding	-2.6	3.17e-05	0.0022	Cassette Exon	0.25	T
TC16000321.hg.1	-1.53	T	SLX1A; SULT1A4; SLX1B; SULT1A3; SLX1A-SULT1A3; SLX1B-SULT1A4	SLX1 homolog A, structure-specific endonuclease subunit; sulfotransferase family 1A member 4; SLX1 homolog B, structure-specific endonuclease subunit; sulfotransferase family 1A member 3; SLX1A-SULT1A3 readthrough (NMD candidate); SLX1B-SULT1A4 readthrough (NMD candidate)	Coding	-3.19	2.24e-06	0.0006	Cassette Exon	0.25	T
TC1_gl000192_random000003.hg.1	1.17	T	HYDIN; HYDIN2	HYDIN, axonemal central pair apparatus protein; HYDIN2, axonemal central pair apparatus protein (pseudogene)	Coding	3.6	0.0001	0.004	Cassette Exon	0.25	T
TC19000458.hg.1	-1.91	T	FXYD3	FXYD domain containing ion transport regulator 3	Coding	-3.38	1.32e-05	0.0014	Alternative 5' Donor Site	0.25	T
TC10000979.hg.1	-1.78	T	KLF6	Kruppel-like factor 6	Coding	-3.65	4.59e-05	0.0026	Cassette Exon	0.25	T
TC15000429.hg.1	3.87	T	UNC13C	unc-13 homolog C (C. elegans)	Coding	3.85	9.75e-05	0.0039	Cassette Exon	0.25	T
TC0X001537.hg.1	-1.48	T	FAM3A	family with sequence similarity 3, member A	Coding	-3.14	0.0004	0.0085	Alternative 3' Acceptor Site	0.25	T
TC06002189.hg.1	1.2	T	PLAGL1	pleiomorphic adenoma gene-like 1	Coding	4.22	1.5e-05	0.0015	Alternative 3' Acceptor Site	0.25	T
TC09000444.hg.1	-1.16	T	WNK2	WNK lysine deficient protein kinase 2	Coding	2.68	9.41e-05	0.0038	Cassette Exon	0.25	T
TC19002220.hg.1	1.49	T			NonCoding	2.49	4.62e-05	0.0027	Intron Retention	0.25	T
TC06002286.hg.1	-1.48	T	PARK2	parkin RBR E3 ubiquitin protein ligase	Coding	-2.19	0.0004	0.0084	Cassette Exon	0.25	T
TC6_cox_hap2000188.hg.1	-1.85	T	PBX2	pre-B-cell leukemia homeobox 2	Coding	-2.28	0.0029	0.0266	Intron Retention	0.25	T
TC6_mann_hap4000153.hg.1	-1.85	T	PBX2	pre-B-cell leukemia homeobox 2	Coding	-2.28	0.0029	0.0266	Intron Retention	0.25	T
TC14001064.hg.1	-1.46	T	TRAPPC6B	trafficking protein particle complex 6B	Coding	3.77	0.0057	0.0401	Alternative 3' Acceptor Site	0.25	T
TC10001255.hg.1	-1.12	T	AGAP4; BMS1P5	ArfGAP with GTPase domain, ankyrin repeat and PH domain 4; BMS1 ribosome biogenesis factor pseudogene 5	Coding	-2.8	2.09e-05	0.0018	Cassette Exon	0.25	T
TC03001372.hg.1	-1.72	T	MAP4	microtubule associated protein 4	Coding	-4.8	6.9e-06	0.001	Alternative 5' Donor Site	0.25	T
TC05000074.hg.1	-1.06	T	2019-03-06	membrane associated ring finger 6	Coding	-2.43	0.0006	0.0102	Intron Retention	0.25	T
TC06004062.hg.1	-2.16	T	NQO2	NAD(P)H dehydrogenase, quinone 2	Coding	-3.18	9.99e-05	0.0039	Cassette Exon	0.25	T
TC22000415.hg.1	1.22	T	CRELD2	cysteine rich with EGF-like domains 2	Coding	4.02	3.81e-07	0.0003	Cassette Exon	0.25	T
TC02001860.hg.1	2.66	T	CCDC88A	coiled-coil domain containing 88A	Coding	-2.78	0.0001	0.0049	Alternative 5' Donor Site	0.25	T
TC03000584.hg.1	-1.79	T	GRAMD1C	GRAM domain containing 1C	Coding	-3.85	4.09e-07	0.0003	Cassette Exon	0.25	T
TC12003234.hg.1	-1.24	T	FAM66C	family with sequence similarity 66, member C	Coding	-2.22	2.57e-06	0.0007	Cassette Exon	0.25	T
TC03000384.hg.1	-3.23	T	PTPRG	protein tyrosine phosphatase, receptor type, G	Coding	-2.61	2.04e-05	0.0018	Cassette Exon	0.25	T
TC07001377.hg.1	1.49	T	COBL	cordon-bleu WH2 repeat protein	Coding	3.17	2.76e-06	0.0007	Cassette Exon	0.25	T
TC09000013.hg.1	-1.14	T	SMARCA2	SWI/SNF related, matrix associated, actin dependent regulator of chromatin, subfamily a, member 2	Coding	-2.33	0.0002	0.0055	Cassette Exon	0.25	T
TC11001237.hg.1	-1.16	T	LMNTD2	lamin tail domain containing 2	Coding	-3.14	0.0085	0.0514	Alternative 3' Acceptor Site	0.25	T
TC05000296.hg.1	1.11	T	SLC30A5	solute carrier family 30 (zinc transporter), member 5	Coding	-2.42	8.42e-05	0.0036	Cassette Exon	0.25	T
TC11001852.hg.1	2.67	T	CYB561A3	cytochrome b561 family, member A3	Coding	-3.72	5.74e-05	0.003	Alternative 5' Donor Site	0.25	T
TC12003279.hg.1	-1.2	T	DNAJC14	DnaJ (Hsp40) homolog, subfamily C, member 14	Coding	-12.63	0.0005	0.0093	Cassette Exon	0.25	T
TC6_dbb_hap3000080.hg.1	-1.35	T	PPT2; PPT2-EGFL8	palmitoyl-protein thioesterase 2; PPT2-EGFL8 readthrough (NMD candidate)	Coding	-3.38	5.4e-05	0.0029	Cassette Exon	0.25	T
TC03001749.hg.1	1.11	T	TPRA1	transmembrane protein, adipocyte asscociated 1	Coding	3.81	0.0002	0.0053	Alternative 5' Donor Site	0.25	T
TC21000535.hg.1	1.88	T	UBE2G2	ubiquitin conjugating enzyme E2G 2	Coding	-2.9	0.0034	0.0294	Intron Retention	0.25	T
TC05003445.hg.1	-1.64	T	GUSBP3	glucuronidase, beta pseudogene 3	Coding	-3.7	0.0012	0.0155	Cassette Exon	0.25	T
TC02002545.hg.1	1.78	T	ATF2	activating transcription factor 2	Coding	-2.25	0.0015	0.0179	Alternative 5' Donor Site	0.25	T
TC03000932.hg.1	4.23	T	NLGN1	neuroligin 1	Coding	4.66	1.52e-06	0.0005	Alternative 3' Acceptor Site	0.25	T
TC02000707.hg.1	1.76	T	POLR1B	polymerase (RNA) I polypeptide B	Coding	-2.96	0.0003	0.0075	Alternative 3' Acceptor Site	0.25	T
TC06000188.hg.1	1.74	T	BTN3A3	butyrophilin, subfamily 3, member A3	Coding	5.36	0.0055	0.0392	Cassette Exon	0.25	T
TC10001416.hg.1	-1.27	T	AGAP5; BMS1P4	ArfGAP with GTPase domain, ankyrin repeat and PH domain 5; BMS1 ribosome biogenesis factor pseudogene 4	Coding	-2.64	3.06e-06	0.0007	Cassette Exon	0.25	T
TC08001584.hg.1	2.85	T	ATAD2	ATPase family, AAA domain containing 2	Coding	-3.72	0.0002	0.0053	Alternative 3' Acceptor Site	0.25	T
TC12001430.hg.1	-1.17	T	AMIGO2	adhesion molecule with Ig-like domain 2	Coding	-2.64	0.0005	0.0096	Intron Retention	0.25	T
TC06000062.hg.1	2.1	T	BMP6	bone morphogenetic protein 6	Coding	3.52	7.96e-06	0.0011	Cassette Exon	0.25	T
TC09002888.hg.1	-1.28	T	SLC34A3; RNF224	solute carrier family 34 (type II sodium/phosphate cotransporter), member 3; ring finger protein 224	Coding	-3.72	3.58e-06	0.0008	Alternative 5' Donor Site	0.25	T
TC01003172.hg.1	-1.05	T	HIST2H2BF; HIST2H3PS2	histone cluster 2, H2bf; histone cluster 2, H3, pseudogene 2	Coding	3.16	0.0004	0.0084	Alternative 3' Acceptor Site	0.25	T
TC13000049.hg.1	3.86	T	TNFRSF19	tumor necrosis factor receptor superfamily, member 19	Coding	-5.45	9.37e-07	0.0004	Cassette Exon	0.25	T
TC01003892.hg.1	-2.51	T	TMEM63A	transmembrane protein 63A	Coding	-3.71	4.56e-05	0.0026	Alternative 3' Acceptor Site	0.25	T
TC22001467.hg.1	1.74	T	APOBEC3F	apolipoprotein B mRNA editing enzyme, catalytic polypeptide-like 3F	Coding	2.5	0.0001	0.0046	Alternative 3' Acceptor Site	0.24	T
TC01001945.hg.1	-1.09	T	TBCE	tubulin folding cofactor E	Coding	3.53	0.0002	0.0053	Alternative 5' Donor Site	0.24	T
TC10000199.hg.1	6.65	T	BAMBI	BMP and activin membrane-bound inhibitor	Coding	3.48	2.23e-06	0.0006	Intron Retention	0.24	T
TC6_qbl_hap6000153.hg.1	-2.01	T	BAG6	BCL2 associated athanogene 6	Coding	-2.3	0.0006	0.0108	Cassette Exon	0.24	T
TC22000370.hg.1	-1.17	T	PARVB	parvin, beta	Coding	-3.01	0.0003	0.0065	Cassette Exon	0.24	T
TC10001704.hg.1	1.89	T	RGS10	regulator of G-protein signaling 10	Coding	4.06	5.37e-05	0.0029	Cassette Exon	0.24	T
TC09000662.hg.1	-1.62	T	RALGPS1	Ral GEF with PH domain and SH3 binding motif 1	Coding	-2.22	3.39e-05	0.0023	Cassette Exon	0.24	T
TC06000366.hg.1	-1.02	T	MICB	MHC class I polypeptide-related sequence B	Coding	5.5	0.0002	0.0059	Cassette Exon	0.24	T
TC6_mcf_hap5000179.hg.1	-1.5	T	RXRB	retinoid X receptor beta	Coding	-2.72	0.0067	0.0445	Intron Retention	0.24	T
TC19000750.hg.1	-1.64	T	TBC1D17; MIR4750	TBC1 domain family, member 17; microRNA 4750	Coding	-2.04	0.0119	0.0634	Alternative 3' Acceptor Site	0.24	T
TC08000318.hg.1	1.8	T	GINS4	GINS complex subunit 4 (Sld5 homolog)	Coding	2.03	0.0003	0.0066	Cassette Exon	0.24	T
TC09001381.hg.1	1.47	T	CTSV	cathepsin V	Coding	2.07	6.96e-05	0.0033	Cassette Exon	0.24	T
TC06000574.hg.1	-1.36	T	TOMM6; PRICKLE4	translocase of outer mitochondrial membrane 6 homolog (yeast); prickle homolog 4	Coding	2.26	0.002	0.0209	Intron Retention	0.24	T
TC05003397.hg.1	1.11	T	IPO11; LRRC70	importin 11; leucine rich repeat containing 70	Coding	-3.65	0.0023	0.0231	Alternative 5' Donor Site	0.24	T
TC11000688.hg.1	-1	T	TBC1D10C	TBC1 domain family, member 10C	Coding	3.49	0.0029	0.0262	Cassette Exon	0.24	T
TC0Y000014.hg.1	-3.51	T	CD99	CD99 molecule	Coding	3.05	7.99e-06	0.0011	Cassette Exon	0.24	T
TC6_cox_hap2000161.hg.1	-2.01	T	BAG6	BCL2 associated athanogene 6	Coding	-2.28	0.0006	0.0108	Cassette Exon	0.24	T
TC6_ssto_hap7000133.hg.1	-2.01	T	BAG6	BCL2 associated athanogene 6	Coding	-2.28	0.0006	0.0108	Cassette Exon	0.24	T
TC16000262.hg.1	-1.29	T	RBBP6	retinoblastoma binding protein 6	Coding	2.72	0.0043	0.0337	Alternative 5' Donor Site	0.24	T
TC19001307.hg.1	-1.59	T	ATP13A1	ATPase type 13A1	Coding	2.46	0.0015	0.0175	Intron Retention	0.24	T
TC15000866.hg.1	-2.92	T	CRTC3	CREB regulated transcription coactivator 3	Coding	3.6	5.93e-07	0.0003	Alternative 3' Acceptor Site	0.24	T
TC6_mann_hap4000037.hg.1	-2.71	T	ATAT1	alpha tubulin acetyltransferase 1	Coding	-3.47	0.0003	0.0073	Cassette Exon	0.24	T
TC6_mcf_hap5000029.hg.1	-2.71	T	ATAT1	alpha tubulin acetyltransferase 1	Coding	-3.47	0.0003	0.0073	Cassette Exon	0.24	T
TC17000804.hg.1	1.33	T	PRKAR1A	protein kinase, cAMP-dependent, regulatory, type I, alpha	Coding	-2.61	0.0097	0.056	Cassette Exon	0.24	T
TC18000161.hg.1	-1	T	SLC14A2	solute carrier family 14 (urea transporter), member 2	Coding	-3.66	0.0002	0.0057	Alternative 5' Donor Site	0.24	T
TC14001124.hg.1	6.09	T	PYGL	phosphorylase, glycogen, liver	Coding	3.2	3.14e-05	0.0022	Cassette Exon	0.24	T
TC01002639.hg.1	1.13	T	BEND5	BEN domain containing 5	Coding	3.18	5.54e-05	0.0029	Cassette Exon	0.24	T
TC06004140.hg.1	2.46	T	CNKSR3	CNKSR family member 3	Coding	-2.55	0.0006	0.0101	Cassette Exon	0.24	T
TC05000914.hg.1	1.4	T	TENM2	teneurin transmembrane protein 2	Coding	4.04	1.23e-07	0.0001	Cassette Exon	0.24	T
TC06000653.hg.1	1.09	T	PAQR8	progestin and adipoQ receptor family member VIII	Coding	-3.64	0.0006	0.0104	Alternative 3' Acceptor Site	0.24	T
TC02000235.hg.1	1	T	NDUFAF7	NADH dehydrogenase (ubiquinone) complex I, assembly factor 7	Coding	3.46	0.0007	0.0113	Cassette Exon	0.24	T
TC02001114.hg.1	1.75	T	PMS1	PMS1 homolog 1, mismatch repair system component	Coding	3.28	0.0008	0.0124	Cassette Exon	0.24	T
TC19000716.hg.1	1.15	T	BAX	BCL2-associated X protein	Coding	2.61	0.0004	0.008	Cassette Exon	0.24	T
TC05000664.hg.1	-1.27	T	JADE2	jade family PHD finger 2	Coding	-2.57	3.57e-05	0.0023	Cassette Exon	0.24	T
TC19000944.hg.1	-1.24	T	ZNF773	zinc finger protein 773	Coding	-7.41	6.41e-05	0.0031	Cassette Exon	0.24	T
TC05000822.hg.1	-1.54	T	ARHGEF37	Rho guanine nucleotide exchange factor 37	Coding	-2.71	5.46e-05	0.0029	Cassette Exon	0.24	T
TC6_dbb_hap3000035.hg.1	-2.77	T	ATAT1	alpha tubulin acetyltransferase 1	Coding	-3.44	0.0003	0.0077	Cassette Exon	0.24	T
TC6_qbl_hap6000035.hg.1	-2.77	T	ATAT1	alpha tubulin acetyltransferase 1	Coding	-3.44	0.0003	0.0077	Cassette Exon	0.24	T
TC6_ssto_hap7000035.hg.1	-2.77	T	ATAT1	alpha tubulin acetyltransferase 1	Coding	-3.44	0.0003	0.0077	Cassette Exon	0.24	T
TC03003357.hg.1	-1.43	T	ABHD14A	abhydrolase domain containing 14A	Coding	-3.5	1.42e-05	0.0015	Cassette Exon	0.24	T
TC05001761.hg.1	1.16	T	ACSL6	acyl-CoA synthetase long-chain family member 6	Coding	3.84	0.0067	0.0445	Alternative 3' Acceptor Site	0.24	T
TC08001391.hg.1	-1.27	T	RMDN1	regulator of microtubule dynamics 1	Coding	-3.13	1.62e-06	0.0005	Cassette Exon	0.24	T
TC02002128.hg.1	-1.01	T			Coding	-3.63	1.19e-05	0.0013	Alternative 3' Acceptor Site	0.24	T
TC03003319.hg.1	1.13	T	NXPE3	neurexophilin and PC-esterase domain family, member 3	Coding	3.63	0.0025	0.0244	Alternative 3' Acceptor Site	0.24	T
TC03000664.hg.1	2.3	T	MCM2	minichromosome maintenance complex component 2	Coding	-3.21	0.0011	0.0148	Intron Retention	0.24	T
TC17001199.hg.1	-1.08	T	FLII	flightless I actin binding protein	Coding	-7.6	0.0002	0.0064	Cassette Exon	0.24	T
TC02002227.hg.1	1.43	T	RPL23AP7	ribosomal protein L23a pseudogene 7	Coding	2.97	6.06e-07	0.0003	Cassette Exon	0.24	T
TC6_mcf_hap5000138.hg.1	-2.03	T	BAG6	BCL2 associated athanogene 6	Coding	-2.24	0.0007	0.0111	Cassette Exon	0.24	T
TC0X001024.hg.1	-1.46	T	GRIPAP1	GRIP1 associated protein 1	Coding	-4.18	5.29e-06	0.0009	Alternative 5' Donor Site	0.24	T
TC01000859.hg.1	1.54	T	MTF2	metal response element binding transcription factor 2	Coding	-2.96	0.0003	0.0077	Alternative 5' Donor Site	0.24	T
TC02001904.hg.1	1.03	T	WDPCP	WD repeat containing planar cell polarity effector	Coding	-2.04	0.0048	0.036	Cassette Exon	0.24	T
TC12003299.hg.1	-1.31	T	BLOC1S1	biogenesis of lysosomal organelles complex-1, subunit 1	Coding	3.62	0.0003	0.0072	Cassette Exon	0.24	T
TC07002045.hg.1	-1.11	T	KMT2C	lysine (K)-specific methyltransferase 2C	Coding	-2.4	0.0002	0.0056	Cassette Exon	0.24	T
TC14001267.hg.1	1.1	T	SYNJ2BP-COX16; COX16; SYNJ2BP	SYNJ2BP-COX16 readthrough; COX16 cytochrome c oxidase assembly homolog; synaptojanin 2 binding protein	Coding	2.87	0.0001	0.0042	Cassette Exon	0.24	T
TC01000503.hg.1	1.25	T	MFSD2A	major facilitator superfamily domain containing 2A	Coding	3.58	0.0008	0.0122	Alternative 3' Acceptor Site	0.24	T
TC09000890.hg.1	-8.82	T	RLN1	relaxin 1	Coding	4.69	7.78e-07	0.0004	Alternative 3' Acceptor Site	0.24	T
TC06001349.hg.1	1.1	T	HIST1H3D; HIST1H3F; HIST1H2AD	histone cluster 1, H3d; histone cluster 1, H3f; histone cluster 1, H2ad	Coding	-3.62	1.68e-05	0.0016	Alternative 5' Donor Site	0.24	T
TC02001804.hg.1	-1	T	SIX2	SIX homeobox 2	Coding	3.62	0.0014	0.0172	Alternative 3' Acceptor Site	0.24	T
TC04001380.hg.1	1.57	T	FAM13A	family with sequence similarity 13, member A	Coding	3.84	3.38e-05	0.0023	Alternative 3' Acceptor Site	0.24	T
TC19001273.hg.1	-1.44	T	ANO8	anoctamin 8	Coding	-3.62	3.53e-05	0.0023	Cassette Exon	0.24	T
TC01001791.hg.1	4.58	T	CENPF	centromere protein F	Coding	-4.04	4.11e-06	0.0008	Cassette Exon	0.24	T
TC0X000365.hg.1	-1.31	T	EDA	ectodysplasin A	Coding	-3.63	6.54e-06	0.001	Cassette Exon	0.24	T
TC17001716.hg.1	-1.7	T	TRIM25; MIR3614	tripartite motif containing 25; microRNA 3614	Coding	2.56	0.0002	0.0059	Intron Retention	0.24	T
TC15001330.hg.1	1.09	T	MYEF2	myelin expression factor 2	Coding	-2.06	0.0008	0.0126	Intron Retention	0.24	T
TC03000110.hg.1	19.88	T	KCNH8	potassium channel, voltage gated eag related subfamily H, member 8	Coding	3.37	6.77e-05	0.0032	Cassette Exon	0.24	T
TC06001184.hg.1	-1	T	MLLT4	myeloid/lymphoid or mixed-lineage leukemia; translocated to, 4	Coding	-3.54	0.0002	0.0053	Cassette Exon	0.24	T
TC10001594.hg.1	-1.42	T	NDUFB8; SEC31B	NADH dehydrogenase (ubiquinone) 1 beta subcomplex, 8, 19kDa; SEC31 homolog B, COPII coat complex component	Coding	-4.37	5.61e-05	0.0029	Alternative 5' Donor Site	0.24	T
TC6_dbb_hap3000150.hg.1	-2.03	T	BAG6	BCL2 associated athanogene 6	Coding	-2.22	0.0007	0.0111	Cassette Exon	0.24	T
TC01000564.hg.1	1.11	T	RPS8; SNORD55; SNORD38A; SNORD38B	ribosomal protein S8; small nucleolar RNA, C/D box 55; small nucleolar RNA, C/D box 38A; small nucleolar RNA, C/D box 38B	Coding	4.42	2.51e-06	0.0007	Alternative 3' Acceptor Site	0.24	T
TC0X000175.hg.1	2.37	T	SYTL5	synaptotagmin-like 5	Coding	3.44	0.0004	0.008	Cassette Exon	0.24	T
TC01001323.hg.1	-1.36	T	APOA1BP	apolipoprotein A-I binding protein	Coding	-2.42	5.09e-05	0.0028	Alternative 5' Donor Site	0.24	T
TC09002893.hg.1	-1.83	T	SHB	Src homology 2 domain containing adaptor protein B	Coding	-2.41	4.53e-05	0.0026	Cassette Exon	0.24	T
TC09002892.hg.1	1.04	T	SLC25A51	solute carrier family 25, member 51	Coding	4.43	0.0024	0.0237	Cassette Exon	0.24	T
TC07001338.hg.1	-1.53	T	CAMK2B	calcium/calmodulin-dependent protein kinase II beta	Coding	-2.99	9.89e-06	0.0012	Cassette Exon	0.24	T
TC21000152.hg.1	-1.24	T	CBR3	carbonyl reductase 3	Coding	-3.66	1.26e-05	0.0014	Cassette Exon	0.24	T
TC06000171.hg.1	-1.02	T	HIST1H2BF	histone cluster 1, H2bf	Coding	-6.69	2.04e-06	0.0006	Alternative 5' Donor Site	0.24	T
TC01000398.hg.1	-2.52	T	PTPRU	protein tyrosine phosphatase, receptor type, U	Coding	2.7	9.64e-06	0.0012	Cassette Exon	0.24	T
TC14002316.hg.1	-1	T	ADCY4	adenylate cyclase 4	Coding	-3.6	0.0018	0.0198	Alternative 3' Acceptor Site	0.24	T
TC06001532.hg.1	-2.04	T	BAG6	BCL2 associated athanogene 6	Coding	-2.23	0.0007	0.0112	Cassette Exon	0.24	T
TC02001086.hg.1	1.02	T	SSFA2	sperm specific antigen 2	Coding	3.01	2.54e-07	0.0002	Intron Retention	0.24	T
TC11000588.hg.1	-3.67	T	DNAJC4	DnaJ (Hsp40) homolog, subfamily C, member 4	Coding	4.13	1.12e-06	0.0004	Alternative 3' Acceptor Site	0.24	T
TC05001113.hg.1	-1.24	T	LOC728613	programmed cell death 6 pseudogene	Coding	-2.17	0.0001	0.0047	Cassette Exon	0.24	T
TC6_mann_hap4000138.hg.1	-2.04	T	BAG6	BCL2 associated athanogene 6	Coding	-2.21	0.0007	0.0111	Cassette Exon	0.24	T
TC20001734.hg.1	-1.48	T	NPEPL1	aminopeptidase-like 1	Coding	-3.51	5.07e-06	0.0009	Cassette Exon	0.24	T
TC14002169.hg.1	-1.46	T	HSP90AA1	heat shock protein 90kDa alpha (cytosolic), class A member 1	NonCoding	3.71	6.8e-06	0.001	Cassette Exon	0.24	T
TC02002606.hg.1	1.99	T	TFPI	tissue factor pathway inhibitor (lipoprotein-associated coagulation inhibitor)	Coding	-4.03	0.0002	0.0062	Cassette Exon	0.24	T
TC01006382.hg.1	-1.31	T	KRTCAP2	keratinocyte associated protein 2	Coding	-3.28	0.0006	0.01	Intron Retention	0.24	T
TC01000515.hg.1	-1.1	T	NFYC	nuclear transcription factor Y subunit gamma	Coding	-2.84	0.0008	0.0127	Cassette Exon	0.24	T
TC09000354.hg.1	-2.22	T	VPS13A	vacuolar protein sorting 13 homolog A (S. cerevisiae)	Coding	-3.26	9.81e-06	0.0012	Cassette Exon	0.24	T
TC02002705.hg.1	2.4	T	KLF7	Kruppel-like factor 7 (ubiquitous)	Coding	3.61	9.09e-05	0.0038	Alternative 5' Donor Site	0.24	T
TC02002219.hg.1	-1.3	T	IL1B	interleukin 1 beta	Coding	2.43	0.0012	0.0158	Intron Retention	0.24	T
TC12003288.hg.1	-1.9	T	ATN1	atrophin 1	Coding	-2.89	3.29e-05	0.0022	Cassette Exon	0.24	T
TC01004036.hg.1	-1.98	T	LINC01347	long intergenic non-protein coding RNA 1347	Coding	-2.36	0.0018	0.0201	Intron Retention	0.24	T
TC02002137.hg.1	-3.69	T	LONRF2	LON peptidase N-terminal domain and ring finger 2	Coding	-3.68	0.0005	0.0092	Alternative 5' Donor Site	0.24	T
TC19001727.hg.1	-1.67	T	PNKP	polynucleotide kinase 3-phosphatase	Coding	-2.8	0.0004	0.0089	Cassette Exon	0.24	T
TC01001927.hg.1	-1.84	T	KIAA1804	mixed lineage kinase 4	Coding	-3.17	0.0025	0.0243	Cassette Exon	0.24	T
TC01003636.hg.1	-1.08	T	TPR	translocated promoter region, nuclear basket protein	Coding	-2.66	0.0004	0.0087	Alternative 3' Acceptor Site	0.24	T
TC17001922.hg.1	-1.96	T	USP36	ubiquitin specific peptidase 36	Coding	-3.76	0.0004	0.0084	Cassette Exon	0.24	T
TC15002807.hg.1	2.78	T	KIAA0101	KIAA0101	Coding	-3.63	1.46e-05	0.0015	Alternative 5' Donor Site	0.24	T
TC04000806.hg.1	-1.63	T	ETFDH	electron-transferring-flavoprotein dehydrogenase	Coding	-3.62	0.0003	0.0072	Alternative 5' Donor Site	0.24	T
TC16000455.hg.1	-1.75	T	LPCAT2	lysophosphatidylcholine acyltransferase 2	Coding	-2.29	0.0003	0.0067	Cassette Exon	0.24	T
TC01002003.hg.1	-4.23	T	SCCPDH	saccharopine dehydrogenase (putative)	Coding	4.78	6.94e-05	0.0033	Cassette Exon	0.24	T
TC01001299.hg.1	1.33	T	FDPS	farnesyl diphosphate synthase	Coding	3.33	0.0002	0.005	Alternative 5' Donor Site	0.24	T
TC01000495.hg.1	1.01	T	BMP8A	bone morphogenetic protein 8a	Coding	3.7	2.29e-06	0.0006	Alternative 5' Donor Site	0.24	T
TC11000649.hg.1	1.59	T	SART1	squamous cell carcinoma antigen recognized by T-cells 1	Coding	-2.27	0.0004	0.0087	Intron Retention	0.24	T
TC02004325.hg.1	1.04	T	PCBP1-AS1	PCBP1 antisense RNA 1	NonCoding	2.97	0.0037	0.0308	Alternative 5' Donor Site	0.24	T
TC03003306.hg.1	-1.08	T			NonCoding	-4.07	9.98e-05	0.0039	Intron Retention	0.24	T
TC02002106.hg.1	1.36	T	SNRNP200	small nuclear ribonucleoprotein, U5 200kDa subunit	Coding	-2.23	0.0016	0.0184	Intron Retention	0.24	T
TC22001482.hg.1	-1.05	T	TRMT2A	tRNA methyltransferase 2 homolog A	Coding	-3.1	0.0028	0.0258	Alternative 3' Acceptor Site	0.24	T
TC11001971.hg.1	-2.79	T	CTSF	cathepsin F	Coding	-3.44	1.87e-05	0.0017	Cassette Exon	0.24	T
TC0X000362.hg.1	-1.04	T	EFNB1	ephrin-B1	Coding	-4.02	0.0002	0.0059	Alternative 5' Donor Site	0.24	T
TC01003743.hg.1	1.24	T	DSTYK	dual serine/threonine and tyrosine protein kinase	Coding	-3.61	0.0001	0.0042	Alternative 5' Donor Site	0.24	T
TC02002697.hg.1	2.12	T	NDUFS1	NADH dehydrogenase (ubiquinone) Fe-S protein 1, 75kDa (NADH-coenzyme Q reductase)	Coding	-3.37	0.0022	0.0224	Alternative 5' Donor Site	0.24	T
TC04000065.hg.1	-1.8	T	EVC	Ellis van Creveld protein	Coding	-3.46	0.0003	0.0067	Cassette Exon	0.24	T
TC11001245.hg.1	-1.21	T	PDDC1	Parkinson disease 7 domain containing 1	Coding	2.21	0.0013	0.0161	Alternative 5' Donor Site	0.24	T
TC19001709.hg.1	-1	T	HRC	histidine rich calcium binding protein	Coding	2.08	0.0018	0.0197	Intron Retention	0.24	T
TC11000690.hg.1	-1.59	T	CARNS1	carnosine synthase 1	Coding	-5.92	0.001	0.0144	Cassette Exon	0.24	T
TC15001465.hg.1	4.09	T	RAB27A	RAB27A, member RAS oncogene family	Coding	-7.34	4.44e-07	0.0003	Cassette Exon	0.24	T
TC09000271.hg.1	1.5	T	LINC01189	long intergenic non-protein coding RNA 1189	Coding	3.37	1.87e-06	0.0006	Cassette Exon	0.24	T
TC6_cox_hap2000042.hg.1	-2.71	T	ATAT1	alpha tubulin acetyltransferase 1	Coding	-3.27	0.0003	0.0075	Cassette Exon	0.24	T
TC6_mcf_hap5000194.hg.1	1.53	T	HLA-C; HLA-B	major histocompatibility complex, class I, C; major histocompatibility complex, class I, B	Coding	-2.42	0.0004	0.0085	Intron Retention	0.24	T
TC0X000228.hg.1	-1.08	T	UBA1	ubiquitin-like modifier activating enzyme 1	Coding	2.35	4.97e-05	0.0028	Cassette Exon	0.24	T
TC05001459.hg.1	-1.63	T	GUSBP9; GUSBP3	glucuronidase, beta pseudogene 9; glucuronidase, beta pseudogene 3	Coding	-3.51	0.001	0.0142	Cassette Exon	0.24	T
TC17001914.hg.1	2.8	T	TK1	thymidine kinase 1, soluble	Coding	2.4	7.31e-06	0.0011	Cassette Exon	0.24	T
TC02004901.hg.1	-2.24	T	MTERF4	mitochondrial transcription termination factor 4	NonCoding	-2.95	2.89e-07	0.0002	Alternative 5' Donor Site	0.24	T
TC14001423.hg.1	-3.27	T	PTPN21	protein tyrosine phosphatase, non-receptor type 21	Coding	-2.74	7.72e-05	0.0034	Cassette Exon	0.24	T
TC01000493.hg.1	2.06	T	MACF1; KIAA0754	microtubule-actin crosslinking factor 1; KIAA0754	Coding	-2.67	0.0008	0.012	Alternative 5' Donor Site	0.24	T
TC15001140.hg.1	-1.08	T	GOLGA8R; GOLGA8N	golgin A8 family, member R; golgin A8 family, member N	Coding	-2.77	5.16e-05	0.0028	Cassette Exon	0.24	T
TC19000097.hg.1	2.05	T	UHRF1	ubiquitin-like with PHD and ring finger domains 1	Coding	2.61	0.0031	0.0273	Cassette Exon	0.24	T
TC15000134.hg.1	-1.11	T	GOLGA8F; GOLGA8G	golgin A8 family, member F; golgin A8 family, member G	Coding	-3.41	6.86e-05	0.0033	Cassette Exon	0.24	T
TC01001888.hg.1	-1	T	OBSCN	obscurin, cytoskeletal calmodulin and titin-interacting RhoGEF	Coding	-2.47	8.68e-05	0.0037	Alternative 5' Donor Site	0.24	T
TC14001534.hg.1	-2.48	T	CDC42BPB	CDC42 binding protein kinase beta (DMPK-like)	Coding	-2.64	2.65e-06	0.0007	Cassette Exon	0.24	T
TC22001490.hg.1	2.03	T	PRR14L	proline rich 14-like	Coding	2.86	8.07e-05	0.0035	Alternative 5' Donor Site	0.24	T
TC11003472.hg.1	-2.6	T	CTSD	cathepsin D	Coding	2.15	0.0001	0.0043	Intron Retention	0.23	T
TC11000117.hg.1	1.18	T	OR56B1; TRIM22	olfactory receptor, family 56, subfamily B, member 1; tripartite motif containing 22	Coding	3.37	4.52e-06	0.0009	Cassette Exon	0.23	T
TC05003447.hg.1	-1.64	T	SMA4; SMA5	glucuronidase, beta pseudogene	Coding	-3.78	0.0013	0.0166	Cassette Exon	0.23	T
TC16000059.hg.1	-2.39	T	TSC2	tuberous sclerosis 2	Coding	-3.47	0.0006	0.0104	Alternative 5' Donor Site	0.23	T
TC12000656.hg.1	1.44	T	NAV3	neuron navigator 3	Coding	4.02	2.38e-05	0.0019	Cassette Exon	0.23	T
TC02005029.hg.1	-1	T	PCBP1-AS1	PCBP1 antisense RNA 1	Coding	3.14	0.0028	0.0262	Alternative 5' Donor Site	0.23	T
TC20000198.hg.1	5.16	T	TPX2	TPX2, microtubule-associated	Coding	-5.66	1.97e-08	6.28e-05	Cassette Exon	0.23	T
TC15000872.hg.1	-2.09	T	MAN2A2	mannosidase, alpha, class 2A, member 2	Coding	2.41	0.0012	0.0158	Intron Retention	0.23	T
TC02002201.hg.1	1.1	T	LIMS3L; LIMS3; LIMS1	LIM and senescent cell antigen-like domains 3-like; LIM and senescent cell antigen-like domains 3; LIM and senescent cell antigen-like domains 1	Coding	3.4	0.0007	0.0115	Alternative 5' Donor Site	0.23	T
TC05002122.hg.1	-1.38	T	PHYKPL	5-phosphohydroxy-L-lysine phospho-lyase	Coding	-2.56	2.91e-05	0.0021	Intron Retention	0.23	T
TC01000313.hg.1	-1.17	T	SRRM1	serine/arginine repetitive matrix 1	Coding	2.68	0.0009	0.0129	Cassette Exon	0.23	T
TC01000999.hg.1	1.99	T	MAGI3	membrane associated guanylate kinase, WW and PDZ domain containing 3	Coding	-2.43	0.0004	0.0087	Intron Retention	0.23	T
TC11001853.hg.1	-1.13	T	CPSF7	cleavage and polyadenylation specific factor 7	Coding	4.05	0.0061	0.0418	Cassette Exon	0.23	T
TC01002823.hg.1	-25.48	T	LPAR3	lysophosphatidic acid receptor 3	Coding	32.61	9.56e-10	1.44e-05	Cassette Exon	0.23	T
TC0Y000258.hg.1	-86.87	T			NonCoding	25.91	1.53e-08	5.49e-05	Alternative 3' Acceptor Site	0.23	T
TC03000837.hg.1	12.36	T	RAP2B	RAP2B, member of RAS oncogene family	Coding	-12.56	2.52e-08	6.8e-05	Alternative 3' Acceptor Site	0.23	T
TC0Y000051.hg.1	-105.99	T	TTTY15	testis-specific transcript, Y-linked 15 (non-protein coding)	Coding	10.06	7.13e-07	0.0004	Alternative 5' Donor Site	0.23	T
TC11000956.hg.1	31.26	T	BIRC3	baculoviral IAP repeat containing 3	Coding	-9.69	1.69e-06	0.0005	Alternative 5' Donor Site	0.23	T
TC01002528.hg.1	1.82	T	INPP5B	inositol polyphosphate-5-phosphatase B	Coding	2.54	0.0004	0.0088	Cassette Exon	0.23	T
TC02002104.hg.1	2.38	T	STARD7	StAR-related lipid transfer domain containing 7	Coding	-2.42	8.49e-05	0.0036	Intron Retention	0.23	T
TC03002106.hg.1	-1.72	T	P3H2	prolyl 3-hydroxylase 2	Coding	-4.19	1.81e-05	0.0017	Cassette Exon	0.23	T
TC14002205.hg.1	-1.78	T	AP1G2	adaptor-related protein complex 1, gamma 2 subunit	Coding	-2.96	3.7e-05	0.0024	Alternative 3' Acceptor Site	0.23	T
TC02004777.hg.1	-1.17	T	CLK1	CDC like kinase 1	NonCoding	2.4	7.39e-06	0.0011	Intron Retention	0.23	T
TC05000298.hg.1	3.94	T	CCNB1	cyclin B1	Coding	-3.2	2.89e-05	0.0021	Alternative 3' Acceptor Site	0.23	T
TC0X000110.hg.1	1.2	T	PRDX4	peroxiredoxin 4	Coding	2.68	2.04e-05	0.0018	Cassette Exon	0.23	T
TC0X000214.hg.1	-1.33	T			Coding	-4.68	3.46e-06	0.0008	Cassette Exon	0.23	T
TC17001194.hg.1	-3.5	T	TOM1L2	target of myb1 like 2 membrane trafficking protein	Coding	3.1	6.69e-07	0.0003	Cassette Exon	0.23	T
TC01001757.hg.1	-2.52	T	RCOR3	REST corepressor 3	Coding	-2.28	1.43e-05	0.0015	Cassette Exon	0.23	T
TC09001361.hg.1	1.62	T	FANCC	Fanconi anemia complementation group C	Coding	3.27	0.0011	0.0148	Alternative 5' Donor Site	0.23	T
TC07000723.hg.1	1.18	T	CAPZA2	capping protein (actin filament) muscle Z-line, alpha 2	Coding	3.64	2.17e-06	0.0006	Cassette Exon	0.23	T
TC08000196.hg.1	3.24	T	CDCA2	cell division cycle associated 2	Coding	-2.02	0.0346	0.125	Intron Retention	0.23	T
TC01002477.hg.1	-1.09	T	TMEM54	transmembrane protein 54	Coding	2.78	0.0009	0.0129	Alternative 3' Acceptor Site	0.23	T
TC01000134.hg.1	1.67	T	TARDBP	TAR DNA binding protein	Coding	2.59	0.0012	0.0156	Intron Retention	0.23	T
TC01003054.hg.1	1.11	T	NOTCH2	notch 2	Coding	-2.85	0.0012	0.0155	Alternative 5' Donor Site	0.23	T
TC10000676.hg.1	-1.02	T	ACSM6	acyl-CoA synthetase medium-chain family member 6	Coding	-2.58	3.71e-05	0.0024	Cassette Exon	0.23	T
TC01001175.hg.1	4.23	T	HIST2H3A; HIST2H3C	histone cluster 2, H3a; histone cluster 2, H3c	Coding	-3.65	5.31e-06	0.0009	Alternative 5' Donor Site	0.23	T
TC21000225.hg.1	-1.06	T	TRPM2	transient receptor potential cation channel, subfamily M, member 2	Coding	-3	1.56e-06	0.0005	Cassette Exon	0.23	T
TC19000725.hg.1	-1.29	T	LIN7B	lin-7 homolog B (C. elegans)	Coding	-3.39	8.62e-05	0.0037	Cassette Exon	0.23	T
TC11000052.hg.1	-1	T	LSP1	lymphocyte-specific protein 1	Coding	-3.31	1.84e-05	0.0017	Cassette Exon	0.23	T
TC22000714.hg.1	1.13	T	IFT27	intraflagellar transport 27	Coding	-3.3	0.0009	0.0128	Intron Retention	0.23	T
TC22000059.hg.1	-1.05	T	FAM230A	family with sequence similarity 230, member A	Coding	-3.53	7.71e-05	0.0034	Alternative 3' Acceptor Site	0.23	T
TC12001464.hg.1	1.38	T	WNT10B	wingless-type MMTV integration site family, member 10B	Coding	2.23	5.04e-05	0.0028	Alternative 5' Donor Site	0.23	T
TC07000722.hg.1	1.54	T	MET	MET proto-oncogene, receptor tyrosine kinase	Coding	3.55	6.8e-05	0.0032	Alternative 5' Donor Site	0.23	T
TC10000883.hg.1	-1.06	T	TACC2	transforming, acidic coiled-coil containing protein 2	Coding	-2.31	3.61e-05	0.0023	Cassette Exon	0.23	T
TC02000809.hg.1	-1.23	T	PTPN18	protein tyrosine phosphatase, non-receptor type 18 (brain-derived)	Coding	-2.1	0.0004	0.0079	Intron Retention	0.23	T
TC06002062.hg.1	10.59	T	MAN1A1	mannosidase, alpha, class 1A, member 1	Coding	-8.45	4.47e-06	0.0008	Cassette Exon	0.23	T
TC17002910.hg.1	-1.18	T	HOXB6	homeobox B6	Coding	-2.42	4.94e-06	0.0009	Intron Retention	0.23	T
TC05002127.hg.1	1.22	T	AACSP1	acetoacetyl-CoA synthetase pseudogene 1	Coding	3.29	5.16e-05	0.0028	Cassette Exon	0.23	T
TC05000372.hg.1	3.96	T	F2RL1	coagulation factor II (thrombin) receptor-like 1	Coding	-3.44	6.75e-06	0.001	Alternative 3' Acceptor Site	0.23	T
TC20000010.hg.1	-1.68	T	RBCK1	RanBP-type and C3HC4-type zinc finger containing 1	Coding	-2.83	0.0003	0.0072	Cassette Exon	0.23	T
TC02000046.hg.1	-1.1	T	ASAP2	ArfGAP with SH3 domain, ankyrin repeat and PH domain 2	Coding	-2.75	0.0003	0.0075	Cassette Exon	0.23	T
TC06001959.hg.1	1.81	T	MMS22L	MMS22-like, DNA repair protein	Coding	-2.39	0.0001	0.004	Intron Retention	0.23	T
TC15000030.hg.1	-1.06	T	GOLGA8IP	golgin A8 family, member I, pseudogene	Coding	-2.81	0.0001	0.0041	Cassette Exon	0.23	T
TC03001397.hg.1	1.32	T	IMPDH2; MTND2P28	IMP (inosine 5-monophosphate) dehydrogenase 2; MT-ND2 pseudogene 28	Coding	-3.1	0.0005	0.0091	Cassette Exon	0.23	T
TC21000412.hg.1	2.06	T	GART	phosphoribosylglycinamide formyltransferase, phosphoribosylglycinamide synthetase, phosphoribosylaminoimidazole synthetase	Coding	-3.13	6.76e-05	0.0032	Alternative 5' Donor Site	0.23	T
TC08001560.hg.1	1.77	T	DSCC1	DNA replication and sister chromatid cohesion 1	Coding	3.31	0.0011	0.015	Cassette Exon	0.23	T
TC11000194.hg.1	-1.07	T	USP47	ubiquitin specific peptidase 47	Coding	-2.72	4e-05	0.0025	Cassette Exon	0.23	T
TC03001334.hg.1	-1.26	T	ANO10	anoctamin 10	Coding	-2.19	5.66e-06	0.0009	Cassette Exon	0.23	T
TC22000128.hg.1	-1.44	T	RAB36	RAB36, member RAS oncogene family	Coding	-2.32	0.0006	0.01	Cassette Exon	0.23	T
TC06000023.hg.1	-1.17	T	RIPK1	receptor (TNFRSF)-interacting serine-threonine kinase 1	Coding	2.57	0.0005	0.0095	Alternative 3' Acceptor Site	0.23	T
TC15002060.hg.1	1.32	T			NonCoding	4.19	0.0002	0.006	Alternative 3' Acceptor Site	0.23	T
TC06000233.hg.1	-1.89	T	PRSS16	protease, serine, 16 (thymus)	Coding	-3.51	0.0015	0.018	Alternative 5' Donor Site	0.23	T
TC02002660.hg.1	1.32	T	KCTD18	potassium channel tetramerization domain containing 18	Coding	-3.31	0.0005	0.0093	Cassette Exon	0.23	T
TC03000846.hg.1	1.02	T	MME	membrane metallo-endopeptidase	Coding	-2.59	0.0003	0.0073	Cassette Exon	0.23	T
TC04000699.hg.1	-1.67	T	GAB1	GRB2-associated binding protein 1	Coding	-5.09	1.04e-05	0.0013	Alternative 3' Acceptor Site	0.23	T
TC20000538.hg.1	-1.68	T	C20orf96	chromosome 20 open reading frame 96	Coding	9.31	0.0026	0.0246	Alternative 3' Acceptor Site	0.23	T
TC17002921.hg.1	-1	T	LOC146880	Rho GTPase activating protein 27 pseudogene	Coding	2.3	4.1e-05	0.0025	Cassette Exon	0.23	T
TC06004072.hg.1	1.46	T	HCP5	HLA complex P5 (non-protein coding)	Coding	2.53	0.0004	0.0078	Intron Retention	0.23	T
TC16000541.hg.1	-1.79	T	FAM65A	family with sequence similarity 65, member A	Coding	-2.95	0.0001	0.0046	Cassette Exon	0.23	T
TC02000376.hg.1	1.37	T	CEP68	centrosomal protein 68kDa	Coding	3.58	7.84e-05	0.0035	Cassette Exon	0.23	T
TC12000891.hg.1	-2.41	T	PLBD2	phospholipase B domain containing 2	Coding	3.39	2.8e-05	0.0021	Alternative 5' Donor Site	0.23	T
TC01001661.hg.1	-1.39	T	NAV1	neuron navigator 1	Coding	-3.26	0.0015	0.0178	Cassette Exon	0.23	T
TC12000642.hg.1	1.1	T	GLIPR1	GLI pathogenesis-related 1	Coding	5.42	0.0055	0.0394	Cassette Exon	0.23	T
TC10002017.hg.1	-1.92	T			NonCoding	3.54	0.0034	0.0291	Alternative 3' Acceptor Site	0.23	T
TC06001152.hg.1	-1.89	T	IGF2R	insulin-like growth factor 2 receptor	Coding	-2.8	0.0001	0.0044	Alternative 5' Donor Site	0.23	T
TC09002916.hg.1	-1.27	T	FKBP15	FK506 binding protein 15	Coding	-2.53	5.25e-05	0.0028	Cassette Exon	0.23	T
TC19001158.hg.1	1.37	T	EIF3G	eukaryotic translation initiation factor 3, subunit G	Coding	-2.9	0.0014	0.0171	Alternative 5' Donor Site	0.23	T
TC08001601.hg.1	-1	T	TATDN1	TatD DNase domain containing 1	Coding	2.07	0.034	0.1237	Alternative 5' Donor Site	0.23	T
TC01001206.hg.1	-2.58	T	ZNF687	zinc finger protein 687	Coding	-2.67	0.0003	0.0073	Cassette Exon	0.23	T
TC19000192.hg.1	-1	T	ANGPTL8	angiopoietin like 8	Coding	-7.56	0.0001	0.0044	Cassette Exon	0.23	T
TC07001073.hg.1	-1.16	T	PDGFA	platelet-derived growth factor alpha polypeptide	Coding	-2.62	5.82e-05	0.003	Cassette Exon	0.23	T
TC0X000358.hg.1	-3.39	T	AR	androgen receptor	Coding	2.51	5.12e-06	0.0009	Cassette Exon	0.23	T
TC08000591.hg.1	-1.5	T	CPQ	carboxypeptidase Q	Coding	-4.01	8.09e-06	0.0011	Cassette Exon	0.23	T
TC05000148.hg.1	2.26	T	TARS	threonyl-tRNA synthetase	Coding	2.7	1.87e-06	0.0006	Alternative 5' Donor Site	0.23	T
TC05001911.hg.1	2.42	T	SPINK1	serine peptidase inhibitor, Kazal type 1	Coding	2.59	0.0001	0.0048	Cassette Exon	0.23	T
TC01001710.hg.1	1.19	T	CDK18	cyclin-dependent kinase 18	Coding	4.1	1.28e-05	0.0014	Cassette Exon	0.23	T
TC07000144.hg.1	-1.49	T	GPNMB	glycoprotein (transmembrane) nmb	Coding	-2.9	4.03e-06	0.0008	Cassette Exon	0.23	T
TC05001261.hg.1	1.5	T	PRLR	prolactin receptor	Coding	12.07	2.6e-06	0.0007	Alternative 3' Acceptor Site	0.23	T
TC19000180.hg.1	-1.38	T	SLC44A2	solute carrier family 44 (choline transporter), member 2	Coding	-2.98	0.0007	0.0112	Alternative 3' Acceptor Site	0.23	T
TC01003686.hg.1	1.04	T	TMEM9	transmembrane protein 9	Coding	-2.89	0.0001	0.0043	Alternative 5' Donor Site	0.23	T
TC02001350.hg.1	3.55	T	ACSL3	acyl-CoA synthetase long-chain family member 3	Coding	-3.77	8e-08	0.0001	Cassette Exon	0.23	T
TC08000240.hg.1	1.27	T	RBPMS	RNA binding protein with multiple splicing	Coding	2.62	4e-05	0.0025	Alternative 5' Donor Site	0.23	T
TC01002529.hg.1	2.22	T	SF3A3	splicing factor 3a subunit 3	Coding	-2.42	0.0012	0.0153	Intron Retention	0.23	T
TC10001683.hg.1	-1.57	T	SHTN1	shootin 1	Coding	-3.89	6.64e-05	0.0032	Cassette Exon	0.23	T
TC09000196.hg.1	-1.27	T	TMEM8B	transmembrane protein 8B	Coding	-2.84	2.46e-05	0.0019	Cassette Exon	0.23	T
TC09001140.hg.1	1.5	T	LOC101927827	uncharacterized LOC101927827	Coding	3.23	4.51e-05	0.0026	Cassette Exon	0.23	T
TC03000543.hg.1	1.33	T	BBX	bobby sox homolog (Drosophila)	Coding	2.06	0.0006	0.0106	Alternative 5' Donor Site	0.23	T
TC10000956.hg.1	-1.31	T	CYP2E1	cytochrome P450, family 2, subfamily E, polypeptide 1	Coding	-2.27	1.98e-05	0.0017	Alternative 5' Donor Site	0.23	T
TC04000427.hg.1	-1.1	T	SHROOM3	shroom family member 3	Coding	-2.21	0.0004	0.008	Cassette Exon	0.23	T
TC06001785.hg.1	2.71	T	CRISP3	cysteine-rich secretory protein 3	Coding	3.85	1.35e-05	0.0014	Cassette Exon	0.23	T
TC12001151.hg.1	1.52	T	CDCA3	cell division cycle associated 3	Coding	4.51	4.1e-07	0.0003	Cassette Exon	0.23	T
TC17001446.hg.1	-1.13	T	CACNB1	calcium channel, voltage-dependent, beta 1 subunit	Coding	-2.92	0.0037	0.0306	Cassette Exon	0.23	T
TC6_mann_hap4000151.hg.1	-2.02	T	AGPAT1	1-acylglycerol-3-phosphate O-acyltransferase 1	Coding	-3.79	3.96e-06	0.0008	Cassette Exon	0.23	T
TC01000895.hg.1	2.54	T	AGL	amylo-alpha-1, 6-glucosidase, 4-alpha-glucanotransferase	Coding	-3.58	0.0001	0.0044	Cassette Exon	0.23	T
TC22000682.hg.1	2.24	T	RTCB	RNA 2,3-cyclic phosphate and 5-OH ligase	Coding	2.12	0.0002	0.0055	Cassette Exon	0.23	T
TC04001425.hg.1	-1.28	T	PPP3CA	protein phosphatase 3, catalytic subunit, alpha isozyme	Coding	-3.39	2.61e-05	0.002	Complex Event	0.23	T
TC06000600.hg.1	-1.17	T	ABCC10	ATP binding cassette subfamily C member 10	Coding	-2.24	0.0002	0.0061	Cassette Exon	0.23	T
TC03001733.hg.1	-1	T	ALDH1L1	aldehyde dehydrogenase 1 family, member L1	Coding	-3.47	0.0007	0.0116	Alternative 5' Donor Site	0.23	T
TC06004050.hg.1	-1.76	T	PBX2	pre-B-cell leukemia homeobox 2	Coding	-2.14	0.0029	0.0266	Intron Retention	0.23	T
TC07001844.hg.1	2.24	T	RBM28	RNA binding motif protein 28	Coding	-3.48	0.002	0.0209	Alternative 3' Acceptor Site	0.23	T
TC05000731.hg.1	1.09	T	WDR55	WD repeat domain 55	Coding	-2.32	0.0001	0.0046	Alternative 3' Acceptor Site	0.23	T
TC17001406.hg.1	1.22	T	ACACA	acetyl-CoA carboxylase alpha	Coding	-2.4	0.0001	0.004	Alternative 5' Donor Site	0.23	T
TC03001110.hg.1	-1	T	LRCH3	leucine-rich repeats and calponin homology (CH) domain containing 3	Coding	-2.62	1.67e-07	0.0002	Cassette Exon	0.23	T
TC05000232.hg.1	3.38	T	GPX8	glutathione peroxidase 8 (putative)	Coding	-3.53	0.0001	0.0044	Alternative 3' Acceptor Site	0.23	T
TC06004060.hg.1	1.5	T	HLA-B	major histocompatibility complex, class I, B	Coding	3.26	0.0024	0.0234	Cassette Exon	0.23	T
TC0X000963.hg.1	-1.44	T	BCOR	BCL6 corepressor	Coding	-2.47	3.85e-06	0.0008	Alternative 3' Acceptor Site	0.23	T
TC22001504.hg.1	-1.16	T	PRR34-AS1; MIRLET7BHG	PRR34 antisense RNA 1; MIRLET7B host gene	Coding	-6.13	5.57e-05	0.0029	Cassette Exon	0.23	T
TC12001539.hg.1	-1.12	T	KRT8	keratin 8, type II	Coding	-4.16	5.74e-07	0.0003	Cassette Exon	0.23	T
TC10000652.hg.1	-1.41	T	PCGF5	polycomb group ring finger 5	Coding	2.56	0.0003	0.0071	Alternative 5' Donor Site	0.23	T
TC10001097.hg.1	-4.13	T	DNAJC1	DnaJ (Hsp40) homolog, subfamily C, member 1	Coding	-2.22	6.96e-05	0.0033	Alternative Last Exon	0.23	T
TC18000129.hg.1	3.16	T	TTR	transthyretin	Coding	-3.52	6.46e-06	0.001	Alternative 3' Acceptor Site	0.23	T
TC06000157.hg.1	1.36	T	SCGN	secretagogin, EF-hand calcium binding protein	Coding	3.07	1.67e-06	0.0005	Cassette Exon	0.23	T
TC22000302.hg.1	1.56	T	CBY1	chibby homolog 1 (Drosophila)	Coding	-2.59	1.25e-05	0.0014	Cassette Exon	0.23	T
TC13000107.hg.1	1.34	T	EEF1DP3	eukaryotic translation elongation factor 1 delta pseudogene 3	Coding	10.31	0.0073	0.0465	Alternative 5' Donor Site	0.23	T
TC16001343.hg.1	-1.69	T	PIEZO1; MIR4722	piezo-type mechanosensitive ion channel component 1; microRNA 4722	Coding	-3.24	2.48e-05	0.0019	Cassette Exon	0.23	T
TC03000844.hg.1	3.96	T	ARHGEF26	Rho guanine nucleotide exchange factor 26	Coding	3.25	2.62e-05	0.002	Alternative 5' Donor Site	0.23	T
TC02001235.hg.1	1.67	T	PIKFYVE	phosphoinositide kinase, FYVE finger containing	Coding	-2.04	0.0013	0.0163	Alternative 5' Donor Site	0.23	T
TC22000914.hg.1	-1.12	T	LMF2	lipase maturation factor 2	Coding	-3.08	0.0009	0.0129	Alternative 5' Donor Site	0.23	T
TC05003403.hg.1	-1	T	ZDHHC11	zinc finger, DHHC-type containing 11	Coding	-2.37	2.45e-05	0.0019	Cassette Exon	0.23	T
TC07000524.hg.1	2.36	T	DBF4	DBF4 zinc finger	Coding	2.58	0.0002	0.0059	Cassette Exon	0.23	T
TC03003388.hg.1	-1.43	T	ABHD14B	abhydrolase domain containing 14B	Coding	-3.56	8.9e-06	0.0012	Alternative 5' Donor Site	0.23	T
TC16001128.hg.1	-1	T	CES1	carboxylesterase 1	Coding	5.9	6.73e-06	0.001	Alternative 3' Acceptor Site	0.23	T
TC06002119.hg.1	1.36	T	VNN1	vanin 1	Coding	3.56	4.03e-08	8.58e-05	Cassette Exon	0.23	T
TC16002071.hg.1	-2.07	T	MVP	major vault protein	Coding	-3.65	4.16e-05	0.0025	Cassette Exon	0.23	T
TC16001332.hg.1	-1.9	T	ZCCHC14	zinc finger, CCHC domain containing 14	Coding	-3.08	2.52e-05	0.002	Cassette Exon	0.23	T
TC08001427.hg.1	1.66	T	RBM12B	RNA binding motif protein 12B	Coding	2.5	4.21e-06	0.0008	Cassette Exon	0.23	T
TC10000664.hg.1	3.02	T	CEP55	centrosomal protein 55kDa	Coding	3.25	7.74e-05	0.0035	Cassette Exon	0.23	T
TC15001174.hg.1	-1.08	T	GOLGA8O; GOLGA8N	golgin A8 family, member O; golgin A8 family, member N	Coding	-2.74	0.0001	0.0048	Cassette Exon	0.23	T
TC09001284.hg.1	1.29	T	HNRNPK; MIR7-1	heterogeneous nuclear ribonucleoprotein K; microRNA 7-1	Coding	-2.26	0.0007	0.0116	Intron Retention	0.22	T
TC02002211.hg.1	1.81	T	ANAPC1	anaphase promoting complex subunit 1	Coding	-2.35	0.0003	0.0075	Intron Retention	0.22	T
TC17001254.hg.1	1.09	T	LGALS9C; LGALS9B	lectin, galactoside-binding, soluble, 9C; lectin, galactoside-binding, soluble, 9B	Coding	3.4	2.34e-05	0.0019	Cassette Exon	0.22	T
TC01006298.hg.1	1.1	T	GNB1	guanine nucleotide binding protein (G protein), beta polypeptide 1	Coding	-2.66	4.44e-05	0.0026	Alternative 5' Donor Site	0.22	T
TC22001505.hg.1	-1.2	T	MIRLET7BHG; MIRLET7A3; MIRLET7B; MIR4763	MIRLET7B host gene; microRNA let-7a-3; microRNA let-7b; microRNA 4763	Coding	-6.02	6.92e-05	0.0033	Cassette Exon	0.22	T
TC19001054.hg.1	1.09	T	EEF2	eukaryotic translation elongation factor 2	Coding	4.17	1.25e-05	0.0014	Alternative 5' Donor Site	0.22	T
TC12002032.hg.1	1.59	T	CIT; MIR1178	citron rho-interacting serine/threonine kinase; microRNA 1178	Coding	2.85	0.0005	0.009	Cassette Exon	0.22	T
TC03001213.hg.1	-1.19	T	ANKRD28	ankyrin repeat domain 28	Coding	3.28	0.0001	0.0042	Cassette Exon	0.22	T
TC17000246.hg.1	-1.94	T	ALDH3A2	aldehyde dehydrogenase 3 family, member A2	Coding	-2.49	0.0001	0.0041	Cassette Exon	0.22	T
TC04001459.hg.1	-1.63	T	LEF1	lymphoid enhancer-binding factor 1	Coding	-3.11	0.0007	0.011	Cassette Exon	0.22	T
TC03000509.hg.1	1.64	T	TMEM45A	transmembrane protein 45A	Coding	3.11	0.0007	0.0112	Alternative 5' Donor Site	0.22	T
TC17000609.hg.1	-1.04	T	NPEPPS	aminopeptidase puromycin sensitive	Coding	-2.17	0.0057	0.0402	Intron Retention	0.22	T
TC05001071.hg.1	-1	T	BTNL9	butyrophilin-like 9	Coding	3.04	0.0002	0.006	Cassette Exon	0.22	T
TC09000254.hg.1	1.52	T	LOC101927827	uncharacterized LOC101927827	Coding	3.17	3.98e-05	0.0025	Cassette Exon	0.22	T
TC0X000520.hg.1	1	T	TBC1D8B	TBC1 domain family, member 8B (with GRAM domain)	Coding	-3	3.43e-06	0.0008	Alternative 5' Donor Site	0.22	T
TC01000462.hg.1	-1.91	T	AGO4	argonaute RISC catalytic component 4	Coding	-2.76	1.7e-05	0.0016	Cassette Exon	0.22	T
TC07001374.hg.1	1.63	T	GRB10	growth factor receptor bound protein 10	Coding	-2.79	0.0002	0.005	Alternative 3' Acceptor Site	0.22	T
TC06002136.hg.1	-1.2	T	AHI1	Abelson helper integration site 1	Coding	-3.23	2.7e-06	0.0007	Cassette Exon	0.22	T
TC07000276.hg.1	1.01	T	OGDH	oxoglutarate (alpha-ketoglutarate) dehydrogenase (lipoamide)	Coding	3.5	0.001	0.0139	Alternative 3' Acceptor Site	0.22	T
TC13000822.hg.1	1.22	T	STK24	serine/threonine kinase 24	Coding	2.6	0.0002	0.0061	Alternative 3' Acceptor Site	0.22	T
TC10001120.hg.1	-1	T	ABI1	abl-interactor 1	Coding	2.5	1.6e-05	0.0016	Cassette Exon	0.22	T
TC11001758.hg.1	-2.19	T	FOLH1; FOLH1B	folate hydrolase (prostate-specific membrane antigen) 1; folate hydrolase 1B	Coding	-3.44	0.007	0.0455	Alternative 3' Acceptor Site	0.22	T
TC01001522.hg.1	-1.01	T	RABGAP1L	RAB GTPase activating protein 1-like	Coding	-3.43	0.0011	0.0146	Alternative 3' Acceptor Site	0.22	T
TC14001370.hg.1	1.22	T	STON2	stonin 2	Coding	-2.8	0.0006	0.0102	Cassette Exon	0.22	T
TC01001452.hg.1	1.21	T	POGK	pogo transposable element with KRAB domain	Coding	-2.46	6.3e-05	0.0031	Intron Retention	0.22	T
TC19001252.hg.1	-1.65	T	BRD4	bromodomain containing 4	Coding	3.48	9.14e-05	0.0038	Cassette Exon	0.22	T
TC09001375.hg.1	2.47	T	ZNF367	zinc finger protein 367	Coding	6.13	1.06e-05	0.0013	Cassette Exon	0.22	T
TC12000445.hg.1	-1.36	T	HOXC13	homeobox C13	Coding	6.57	0.0035	0.0297	Alternative 3' Acceptor Site	0.22	T
TC20000072.hg.1	1.36	T	PLCB1	phospholipase C, beta 1 (phosphoinositide-specific)	Coding	2.37	4.19e-05	0.0025	Cassette Exon	0.22	T
TC06000350.hg.1	-1.54	T	DDR1; MIR4640	discoidin domain receptor tyrosine kinase 1; microRNA 4640	Coding	-2.69	1.95e-05	0.0017	Cassette Exon	0.22	T
TC02000149.hg.1	1.33	T	HADHB	hydroxyacyl-CoA dehydrogenase/3-ketoacyl-CoA thiolase/enoyl-CoA hydratase (trifunctional protein), beta subunit	Coding	-3.29	4.89e-06	0.0009	Cassette Exon	0.22	T
TC11000482.hg.1	7.61	T	FAM111B	family with sequence similarity 111, member B	Coding	-7.03	2.76e-07	0.0002	Alternative 3' Acceptor Site	0.22	T
TC15001700.hg.1	1.15	T	CIB2	calcium and integrin binding family member 2	Coding	2.72	0.0001	0.0041	Cassette Exon	0.22	T
TC0X000001.hg.1	-1.13	T	PLCXD1	phosphatidylinositol-specific phospholipase C, X domain containing 1	Coding	-3.01	1.83e-05	0.0017	Intron Retention	0.22	T
TC07000443.hg.1	1.21	T	WBSCR22	Williams Beuren syndrome chromosome region 22	Coding	-3.98	0.0018	0.0198	Cassette Exon	0.22	T
TC15000870.hg.1	-2.22	T	FURIN	furin (paired basic amino acid cleaving enzyme)	Coding	2.2	2.69e-06	0.0007	Alternative 3' Acceptor Site	0.22	T
TC07003293.hg.1	2	T	HILPDA	hypoxia inducible lipid droplet-associated	Coding	2.98	0.0007	0.011	Alternative 5' Donor Site	0.22	T
TC16000192.hg.1	-1.2	T	NDE1; MIR484	nudE neurodevelopment protein 1; microRNA 484	Coding	2.23	0.0002	0.0055	Cassette Exon	0.22	T
TC09000357.hg.1	1.51	T	CEP78	centrosomal protein 78kDa	Coding	-2.18	0.0002	0.005	Alternative 5' Donor Site	0.22	T
TC11001733.hg.1	-1.23	T	ACP2	acid phosphatase 2, lysosomal	Coding	-2.34	0.0002	0.005	Intron Retention	0.22	T
TC07003316.hg.1	1.03	T	GET4	golgi to ER traffic protein 4	Coding	-2.21	0.0038	0.0314	Cassette Exon	0.22	T
TC11001212.hg.1	1.36	T	JAM3	junctional adhesion molecule 3	Coding	4.49	3.13e-06	0.0007	Cassette Exon	0.22	T
TC10000471.hg.1	-1.88	T	ZSWIM8	zinc finger, SWIM-type containing 8	Coding	-2.16	0.0077	0.0484	Alternative Last Exon	0.22	T
TC09001466.hg.1	-1.13	T	EPB41L4B	erythrocyte membrane protein band 4.1 like 4B	Coding	-2.34	0.0001	0.004	Cassette Exon	0.22	T
TC08000434.hg.1	-1.08	T	MTFR1	mitochondrial fission regulator 1	Coding	2.28	0.0001	0.004	Cassette Exon	0.22	T
TC12003221.hg.1	1	T	ANAPC7	anaphase promoting complex subunit 7	Coding	-2.34	2.7e-05	0.002	Alternative 5' Donor Site	0.22	T
TC01000325.hg.1	1.3	T	MAN1C1	mannosidase, alpha, class 1C, member 1	Coding	3.13	0.0009	0.0133	Cassette Exon	0.22	T
TC12002153.hg.1	-1.48	T	POLE	polymerase (DNA directed), epsilon, catalytic subunit	Coding	-2.76	1.52e-05	0.0015	Cassette Exon	0.22	T
TC14001116.hg.1	-1.63	T	SOS2	SOS Ras/Rho guanine nucleotide exchange factor 2	Coding	-2.18	8.61e-06	0.0011	Cassette Exon	0.22	T
TC09001920.hg.1	-1.89	T			NonCoding	-4.38	2.62e-05	0.002	Alternative 3' Acceptor Site	0.22	T
TC10001346.hg.1	-1.66	T	RUFY2	RUN and FYVE domain containing 2	Coding	3.74	0.0005	0.0094	Cassette Exon	0.22	T
TC15002013.hg.1	-3.51	T	TARSL2	threonyl-tRNA synthetase-like 2	Coding	3.76	5.92e-07	0.0003	Cassette Exon	0.22	T
TC15002787.hg.1	-1.11	T	SNORD115-26; SNORD115-46; SNRPN	small nucleolar RNA, C/D box 115-26; small nucleolar RNA, C/D box 115-46; small nuclear ribonucleoprotein polypeptide N	Coding	-2.53	1.72e-05	0.0016	Cassette Exon	0.22	T
TC16001225.hg.1	-2.84	T	NQO1	NAD(P)H dehydrogenase, quinone 1	Coding	3.45	0.0002	0.0062	Alternative 3' Acceptor Site	0.22	T
TC05001801.hg.1	-1.02	T	H2AFY	H2A histone family, member Y	Coding	-2.72	0.0002	0.0058	Intron Retention	0.22	T
TC18000500.hg.1	-1.46	T	SMAD7	SMAD family member 7	Coding	-3.6	3.48e-05	0.0023	Alternative 5' Donor Site	0.22	T
TC09000999.hg.1	3.62	T	DDX58	DEAD (Asp-Glu-Ala-Asp) box polypeptide 58	Coding	-3.91	5.85e-07	0.0003	Cassette Exon	0.22	T
TC09000864.hg.1	1.42	T	CBWD1; CBWD2	COBW domain containing 1; COBW domain containing 2	Coding	2.19	0.0002	0.005	Alternative First Exon	0.22	T
TC07001993.hg.1	2.26	T	EZH2	enhancer of zeste 2 polycomb repressive complex 2 subunit	Coding	2.74	0.0002	0.0053	Cassette Exon	0.22	T
TC01002343.hg.1	1.18	T	ASAP3	ArfGAP with SH3 domain, ankyrin repeat and PH domain 3	Coding	2.73	0.0021	0.022	Alternative 3' Acceptor Site	0.22	T
TC04000912.hg.1	2.65	T	TLR3	toll-like receptor 3	Coding	2.91	5.27e-05	0.0028	Intron Retention	0.22	T
TC12000533.hg.1	-2.03	T	MBD6	methyl-CpG binding domain protein 6	Coding	-3.64	0.0001	0.0041	Alternative 3' Acceptor Site	0.22	T
TC08000188.hg.1	1.01	T	SLC25A37	solute carrier family 25 (mitochondrial iron transporter), member 37	Coding	-3.05	7.22e-06	0.001	Alternative 5' Donor Site	0.22	T
TC01001831.hg.1	-2.12	T	FAM177B	family with sequence similarity 177, member B	Coding	3.21	6.19e-06	0.001	Cassette Exon	0.22	T
TC09001946.hg.1	-1.78	T			NonCoding	-3.46	3.42e-05	0.0023	Alternative 3' Acceptor Site	0.22	T
TC10001324.hg.1	2.38	T	RTKN2	rhotekin 2	Coding	3.66	9.29e-05	0.0038	Cassette Exon	0.22	T
TC06001097.hg.1	1.41	T	MTHFD1L	methylenetetrahydrofolate dehydrogenase (NADP+ dependent) 1-like	Coding	3.39	0.0002	0.0063	Cassette Exon	0.22	T
TC02001963.hg.1	1.61	T	TGFA	transforming growth factor alpha	Coding	4.93	1.92e-05	0.0017	Cassette Exon	0.22	T
TC03001695.hg.1	2.84	T	POLQ	polymerase (DNA directed), theta	Coding	2.87	0.0014	0.0175	Cassette Exon	0.22	T
TC09001210.hg.1	-1.19	T	LINC01474	long intergenic non-protein coding RNA 1474	Coding	-3.5	0.0002	0.0058	Alternative 5' Donor Site	0.22	T
TC15001245.hg.1	1.73	T	RHOV	ras homolog family member V	Coding	2.59	0.0006	0.0107	Cassette Exon	0.22	T
TC07000932.hg.1	1.58	T	CASP2	caspase 2	Coding	-2.74	4.43e-06	0.0008	Cassette Exon	0.22	T
TC11000709.hg.1	1.14	T	GAL	galanin/GMAP prepropeptide	Coding	3.37	0.0007	0.0118	Cassette Exon	0.22	T
TC05002101.hg.1	1.02	T	UIMC1	ubiquitin interaction motif containing 1	Coding	2.36	0.0001	0.0043	Alternative 3' Acceptor Site	0.22	T
TC20000905.hg.1	-1.36	T	SLC13A3	solute carrier family 13 (sodium-dependent dicarboxylate transporter), member 3	Coding	-3.87	9.17e-06	0.0012	Alternative 3' Acceptor Site	0.22	T
TC17000853.hg.1	-1.57	T	TMEM94	transmembrane protein 94	Coding	2.47	0.0008	0.0121	Alternative 5' Donor Site	0.22	T
TC17002731.hg.1	2.32	T	TBC1D3P1-DHX40P1	TBC1D3P1-DHX40P1 readthrough transcribed pseudogene	NonCoding	-5.75	3.5e-07	0.0002	Cassette Exon	0.22	T
TC14001317.hg.1	1.34	T	NEK9	NIMA-related kinase 9	Coding	-2.13	3.5e-05	0.0023	Intron Retention	0.22	T
TC02002067.hg.1	-1.05	T	KRCC1	lysine-rich coiled-coil 1	Coding	3.39	0.0008	0.0125	Alternative 5' Donor Site	0.22	T
TC11000911.hg.1	1.12	T	C11orf54	chromosome 11 open reading frame 54	Coding	-3.29	0.0029	0.0263	Cassette Exon	0.22	T
TC02001177.hg.1	1.19	T	CASP8	caspase 8, apoptosis-related cysteine peptidase	Coding	3.54	3.2e-05	0.0022	Cassette Exon	0.22	T
TC02005026.hg.1	1.36	T	ASB3	ankyrin repeat and SOCS box containing 3	Coding	2.31	0.0008	0.0119	Cassette Exon	0.22	T
TC01002351.hg.1	1.54	T	HMGCL	3-hydroxymethyl-3-methylglutaryl-CoA lyase	Coding	3.13	1.4e-06	0.0005	Cassette Exon	0.22	T
TC05000325.hg.1	-1.37	T	SERF1B; SERF1A	small EDRK-rich factor 1B (centromeric); small EDRK-rich factor 1A (telomeric)	Coding	-2.94	1.26e-05	0.0014	Cassette Exon	0.22	T
TC05000580.hg.1	-1.02	T	PRDM6	PR domain containing 6	Coding	-3.47	0.0003	0.007	Alternative 3' Acceptor Site	0.22	T
TC16000469.hg.1	1.81	T	MT1JP	metallothionein 1J, pseudogene	Coding	3.43	4.11e-05	0.0025	Cassette Exon	0.22	T
TC12000010.hg.1	-1.39	T	WNK1	WNK lysine deficient protein kinase 1	Coding	-3.23	8.37e-06	0.0011	Cassette Exon	0.22	T
TC15000614.hg.1	4.14	T	ZWILCH	zwilch kinetochore protein	Coding	-5.02	5.64e-07	0.0003	Alternative 3' Acceptor Site	0.22	T
TC6_qbl_hap6000077.hg.1	-1.45	T	PPT2; EGFL8; PPT2-EGFL8	palmitoyl-protein thioesterase 2; EGF-like-domain, multiple 8; PPT2-EGFL8 readthrough (NMD candidate)	Coding	-3.05	5.78e-05	0.003	Cassette Exon	0.22	T
TC05001674.hg.1	-1	T	NREP	neuronal regeneration related protein	Coding	-3.04	0.002	0.0214	Cassette Exon	0.22	T
TC07001043.hg.1	-1.24	T	RBM33	RNA binding motif protein 33	Coding	-3.4	5.13e-05	0.0028	Cassette Exon	0.22	T
TC16000934.hg.1	-1.01	T	CRYM	crystallin mu	Coding	-3.82	4.76e-06	0.0009	Alternative 3' Acceptor Site	0.22	T
TC04000614.hg.1	-1.95	T	LOC645513	uncharacterized LOC645513	Coding	-2.6	3.77e-05	0.0024	Cassette Exon	0.22	T
TC6_ssto_hap7000191.hg.1	1.41	T	HLA-B	major histocompatibility complex, class I, B	Coding	3.32	0.0021	0.0221	Cassette Exon	0.22	T
TC06001802.hg.1	1.67	T	GSTA2	glutathione S-transferase alpha 2	Coding	2.8	4.07e-05	0.0025	Cassette Exon	0.22	T
TC19001892.hg.1	-2.06	T	PEG3; ZIM2	paternally expressed 3; zinc finger, imprinted 2	Coding	-3.09	0.0002	0.0054	Cassette Exon	0.22	T
TC6_mann_hap4000070.hg.1	-1.44	T	PPT2; EGFL8; PPT2-EGFL8	palmitoyl-protein thioesterase 2; EGF-like-domain, multiple 8; PPT2-EGFL8 readthrough (NMD candidate)	Coding	-3.06	6.6e-05	0.0032	Cassette Exon	0.22	T
TC06001293.hg.1	-1.07	T	ATXN1	ataxin 1	Coding	-2.55	0.0004	0.0084	Cassette Exon	0.22	T
TC14001036.hg.1	4.06	T	NFKBIA	nuclear factor of kappa light polypeptide gene enhancer in B-cells inhibitor, alpha	Coding	-3.74	1.2e-08	4.81e-05	Alternative 3' Acceptor Site	0.22	T
TC17002844.hg.1	-1.89	T	SPATA20	spermatogenesis associated 20	Coding	-2.68	0.0004	0.0087	Complex Event	0.22	T
TC14000051.hg.1	1.48	T	PARP2	poly(ADP-ribose) polymerase 2	Coding	-399.84	6.04e-07	0.0003	Alternative 3' Acceptor Site	0.22	T
TC01002766.hg.1	5.42	T	DEPDC1	DEP domain containing 1	Coding	2.83	5e-05	0.0028	Cassette Exon	0.22	T
TC01000941.hg.1	-1.37	T	CELSR2	cadherin, EGF LAG seven-pass G-type receptor 2	Coding	-2.81	8.93e-05	0.0037	Cassette Exon	0.22	T
TC0X000439.hg.1	1.08	T	APOOL	apolipoprotein O-like	Coding	3.82	0.0001	0.004	Alternative 3' Acceptor Site	0.22	T
TC16000736.hg.1	-1.27	T	FBXL16	F-box and leucine-rich repeat protein 16	Coding	-2.61	0.0002	0.0059	Cassette Exon	0.22	T
TC6_mcf_hap5000072.hg.1	-1.46	T	PPT2; EGFL8; PPT2-EGFL8	palmitoyl-protein thioesterase 2; EGF-like-domain, multiple 8; PPT2-EGFL8 readthrough (NMD candidate)	Coding	-3.04	5.88e-05	0.003	Cassette Exon	0.22	T
TC14000388.hg.1	2.32	T	MTHFD1	methylenetetrahydrofolate dehydrogenase (NADP+ dependent) 1, methenyltetrahydrofolate cyclohydrolase, formyltetrahydrofolate synthetase	Coding	-2.91	7.79e-05	0.0035	Alternative 5' Donor Site	0.22	T
TC0X001425.hg.1	1.06	T	FGF13	fibroblast growth factor 13	Coding	-3.36	0.0063	0.0428	Cassette Exon	0.22	T
TC01000144.hg.1	-1.58	T	FBXO44	F-box protein 44	Coding	-4.47	1.71e-05	0.0016	Cassette Exon	0.22	T
TC15002130.hg.1	-1.21	T			NonCoding	-3.42	2.76e-07	0.0002	Cassette Exon	0.22	T
TC07001294.hg.1	1.07	T	TRGC2; TRGV9; TRGJ1; TRGJ2; TRGC1; TRGJP; TRGV11; TRGJP2; TRGJP1	T cell receptor gamma constant 2; T cell receptor gamma variable 9; T cell receptor gamma joining 1; T cell receptor gamma joining 2; T cell receptor gamma constant 1; T cell receptor gamma joining P; T cell receptor gamma variable 11 (non-functional); T cell receptor gamma joining P2; T cell receptor gamma joining P1	Coding	3.32	1.3e-05	0.0014	Cassette Exon	0.22	T
TC03000282.hg.1	-1.14	T	TREX1; ATRIP	three prime repair exonuclease 1; ATR interacting protein	Coding	-2.55	0.0006	0.0101	Intron Retention	0.22	T
TC10001260.hg.1	-1.15	T	PTPN20	protein tyrosine phosphatase, non-receptor type 20	Coding	-3.01	9.8e-06	0.0012	Cassette Exon	0.22	T
TC10000452.hg.1	-1.39	T	MCU	mitochondrial calcium uniporter	Coding	-2.44	2.31e-05	0.0019	Cassette Exon	0.22	T
TC01002701.hg.1	1.53	T	PLPP3	phospholipid phosphatase 3	Coding	2.17	6.06e-05	0.0031	Cassette Exon	0.22	T
TC0Y000001.hg.1	-1.21	T	PLCXD1	phosphatidylinositol-specific phospholipase C, X domain containing 1	Coding	-2.94	3.04e-05	0.0022	Intron Retention	0.22	T
TC07001830.hg.1	2.22	T	POT1	protection of telomeres 1	Coding	-3	4.4e-06	0.0008	Cassette Exon	0.22	T
TC06000512.hg.1	-1.38	T	ZNF76	zinc finger protein 76	Coding	-3.81	0.0005	0.0093	Alternative 5' Donor Site	0.22	T
TC01001186.hg.1	-1.94	T	RPRD2	regulation of nuclear pre-mRNA domain containing 2	Coding	2.2	0.012	0.0639	Alternative 5' Donor Site	0.22	T
TC01000476.hg.1	2.93	T	CDCA8	cell division cycle associated 8	Coding	2.78	1.6e-05	0.0016	Cassette Exon	0.22	T
TC07001016.hg.1	1.3	T	NUB1	negative regulator of ubiquitin-like proteins 1	Coding	2.1	2.12e-05	0.0018	Cassette Exon	0.22	T
TC03001546.hg.1	1.08	T	FOXP1	forkhead box P1	Coding	2.07	2.69e-05	0.002	Alternative 5' Donor Site	0.22	T
TC01006391.hg.1	1.25	T	HNRNPU	heterogeneous nuclear ribonucleoprotein U (scaffold attachment factor A)	Coding	-2.65	0.0005	0.0093	Alternative 3' Acceptor Site	0.22	T
TC01003832.hg.1	-1.4	T	SLC30A10	solute carrier family 30, member 10	Coding	-3.91	0.0003	0.0076	Cassette Exon	0.22	T
TC01002259.hg.1	1.21	T	ARHGEF19	Rho guanine nucleotide exchange factor 19	Coding	2.51	1.44e-05	0.0015	Alternative 3' Acceptor Site	0.22	T
TC02001996.hg.1	1.16	T	RTKN	rhotekin	Coding	2.7	0.0368	0.13	Intron Retention	0.22	T
TC07001909.hg.1	-2.45	T	ZC3HAV1L	zinc finger CCCH-type, antiviral 1-like	Coding	-2.67	0.0001	0.0045	Cassette Exon	0.22	T
TC02002117.hg.1	1.66	T	FAHD2B	fumarylacetoacetate hydrolase domain containing 2B	Coding	2.92	2.88e-06	0.0007	Cassette Exon	0.22	T
TC21000553.hg.1	-1.14	T	SPATC1L	spermatogenesis and centriole associated 1-like	Coding	-4.27	0.0023	0.0232	Alternative 3' Acceptor Site	0.22	T
TC11000480.hg.1	2.05	T	GLYATL1	glycine-N-acyltransferase-like 1	Coding	-4.82	0.0001	0.0046	Alternative 3' Acceptor Site	0.22	T
TC03000051.hg.1	2.62	T	FANCD2	Fanconi anemia complementation group D2	Coding	-2.91	0.0004	0.0085	Cassette Exon	0.22	T
TC13000539.hg.1	1.81	T	HSPH1	heat shock 105kDa/110kDa protein 1	Coding	2.44	0.0008	0.0121	Alternative 5' Donor Site	0.22	T
TC02002946.hg.1	-2.26	T	MTERF4	mitochondrial transcription termination factor 4	Coding	-2.33	0.0011	0.0149	Cassette Exon	0.22	T
TC06003597.hg.1	-2.61	T	TNXB; ATF6B	tenascin XB; activating transcription factor 6 beta	NonCoding	-3.59	8.14e-07	0.0004	Cassette Exon	0.22	T
TC07003306.hg.1	-1.72	T	OR2A7; ARHGEF34P; ARHGEF5	olfactory receptor, family 2, subfamily A, member 7; Rho guanine nucleotide exchange factor 34, pseudogene; Rho guanine nucleotide exchange factor 5	Coding	2.61	5.3e-05	0.0028	Alternative 3' Acceptor Site	0.22	T
TC19000132.hg.1	-1.06	T	STXBP2	syntaxin binding protein 2	Coding	-2.39	0.0044	0.034	Alternative 5' Donor Site	0.22	T
TC19000997.hg.1	-1.25	T	SBNO2	strawberry notch homolog 2 (Drosophila)	Coding	-2.08	9.36e-06	0.0012	Cassette Exon	0.22	T
TC12000761.hg.1	2.76	T	TMPO	thymopoietin	Coding	-3.11	2.74e-06	0.0007	Intron Retention	0.22	T
TC01004038.hg.1	-1.25	T	CEP170	centrosomal protein 170kDa	Coding	-2.3	4.49e-05	0.0026	Cassette Exon	0.22	T
TC02001668.hg.1	1	T	CIB4	calcium and integrin binding family member 4	Coding	3.35	0.0039	0.0318	Alternative 5' Donor Site	0.22	T
TC15000272.hg.1	-1.24	T	EIF2AK4	eukaryotic translation initiation factor 2 alpha kinase 4	Coding	-2.67	3.35e-06	0.0007	Cassette Exon	0.22	T
TC07000872.hg.1	1.15	T	C7orf55-LUC7L2; LUC7L2; C7orf55	C7orf55-LUC7L2 readthrough; LUC7-like 2 pre-mRNA splicing factor; chromosome 7 open reading frame 55	Coding	2.29	0.0065	0.0433	Cassette Exon	0.22	T
TC06001732.hg.1	-1.62	T	TRERF1	transcriptional regulating factor 1	Coding	-2.61	0.0004	0.0088	Alternative 5' Donor Site	0.22	T
TC01004062.hg.1	1	T	AHCTF1	AT hook containing transcription factor 1	Coding	-2.6	0.0034	0.0291	Alternative 5' Donor Site	0.22	T
TC06000394.hg.1	-1.45	T	PPT2; EGFL8; PPT2-EGFL8	palmitoyl-protein thioesterase 2; EGF-like-domain, multiple 8; PPT2-EGFL8 readthrough (NMD candidate)	Coding	-3.01	6.01e-05	0.003	Cassette Exon	0.21	T
TC02002120.hg.1	2.05	T	ANKRD36B; ANKRD36	ankyrin repeat domain 36B; ankyrin repeat domain 36	Coding	-7.58	0.0002	0.0061	Cassette Exon	0.21	T
TC17001961.hg.1	-1.92	T	ARHGDIA	Rho GDP dissociation inhibitor (GDI) alpha	Coding	-2.4	0.0026	0.0246	Cassette Exon	0.21	T
TC07003357.hg.1	2.07	T	PSPH	phosphoserine phosphatase	Coding	-2.29	1.13e-05	0.0013	Intron Retention	0.21	T
TC18000572.hg.1	-1.26	T	LOC400655	uncharacterized LOC400655	Coding	-4.03	5.12e-06	0.0009	Cassette Exon	0.21	T
TC01000566.hg.1	1.13	T	PLK3	polo-like kinase 3	Coding	2.35	7.48e-05	0.0034	Cassette Exon	0.21	T
TC15001098.hg.1	-1.2	T	GOLGA8F; GOLGA8G	golgin A8 family, member F; golgin A8 family, member G	Coding	-3.09	0.0003	0.0068	Cassette Exon	0.21	T
TC02000589.hg.1	2.21	T	ANKRD36; ANKRD36B	ankyrin repeat domain 36; ankyrin repeat domain 36B	Coding	2.5	0.0036	0.0301	Cassette Exon	0.21	T
TC03001374.hg.1	2.06	T	CDC25A	cell division cycle 25A	Coding	2.01	0.0003	0.0067	Cassette Exon	0.21	T
TC08001680.hg.1	-1.87	T	TRAPPC9	trafficking protein particle complex 9	Coding	-2.59	2.07e-05	0.0018	Cassette Exon	0.21	T
TC01000005.hg.1	-2.37	T	LINC01001	long intergenic non-protein coding RNA 1001	Coding	-2.34	0.0007	0.0113	Intron Retention	0.21	T
TC07000992.hg.1	-1.15	T	SSPO	SCO-spondin	Coding	-2.82	0.0005	0.01	Cassette Exon	0.21	T
TC6_cox_hap2000086.hg.1	-1.44	T	PPT2; EGFL8; PPT2-EGFL8	palmitoyl-protein thioesterase 2; EGF-like-domain, multiple 8; PPT2-EGFL8 readthrough (NMD candidate)	Coding	-3.01	6.3e-05	0.0031	Cassette Exon	0.21	T
TC11003438.hg.1	1.32	T	FADS1; MIR1908	fatty acid desaturase 1; microRNA 1908	Coding	-3.96	0.0003	0.0074	Alternative 3' Acceptor Site	0.21	T
TC03000202.hg.1	1.26	T	RPSA; SNORA62; SNORA6	ribosomal protein SA; small nucleolar RNA, H/ACA box 62; small nucleolar RNA, H/ACA box 6	Coding	-3.34	4.16e-05	0.0025	Alternative 5' Donor Site	0.21	T
TC12001087.hg.1	1	T	RAD52	RAD52 homolog, DNA repair protein	Coding	-2.05	0.0001	0.0046	Intron Retention	0.21	T
TC15001756.hg.1	-1.12	T	AP3B2	adaptor-related protein complex 3, beta 2 subunit	Coding	-3.98	3.56e-06	0.0008	Cassette Exon	0.21	T
TC01002115.hg.1	1.04	T	MORN1	MORN repeat containing 1	Coding	2.25	0.0002	0.0058	Cassette Exon	0.21	T
TC16002095.hg.1	-2.3	T	NPIPB5; NPIPB4; NPIPB3	nuclear pore complex interacting protein family, member B5; nuclear pore complex interacting protein family, member B4; nuclear pore complex interacting protein family, member B3	Coding	-3.15	0.0007	0.0111	Alternative 3' Acceptor Site	0.21	T
TC04000887.hg.1	-1.51	T	WWC2	WW and C2 domain containing 2	Coding	-2.08	0.0095	0.0551	Cassette Exon	0.21	T
TC10000753.hg.1	1.8	T	NFKB2	nuclear factor of kappa light polypeptide gene enhancer in B-cells 2 (p49/p100)	Coding	4.11	2.16e-05	0.0018	Cassette Exon	0.21	T
TC01001209.hg.1	-1.04	T	PSMB4	proteasome subunit beta 4	Coding	-2.02	0.003	0.0272	Intron Retention	0.21	T
TC17000532.hg.1	-1.65	T	TUBG2	tubulin, gamma 2	Coding	-2.95	6.26e-06	0.001	Cassette Exon	0.21	T
TC05001700.hg.1	-2.84	T	SEMA6A	sema domain, transmembrane domain (TM), and cytoplasmic domain, (semaphorin) 6A	Coding	-3.68	0.0006	0.0103	Alternative 3' Acceptor Site	0.21	T
TC02002495.hg.1	2.6	T	TTC21B	tetratricopeptide repeat domain 21B	Coding	-3.29	5.2e-05	0.0028	Alternative 5' Donor Site	0.21	T
TC01001093.hg.1	1.43	T	RBM8A	RNA binding motif protein 8A	Coding	-3.33	3.1e-06	0.0007	Alternative 5' Donor Site	0.21	T
TC6_apd_hap1000043.hg.1	-1.46	T	PPT2; EGFL8; PPT2-EGFL8	palmitoyl-protein thioesterase 2; EGF-like-domain, multiple 8; PPT2-EGFL8 readthrough (NMD candidate)	Coding	-2.99	6.05e-05	0.0031	Cassette Exon	0.21	T
TC6_ssto_hap7000072.hg.1	-1.46	T	PPT2; EGFL8; PPT2-EGFL8	palmitoyl-protein thioesterase 2; EGF-like-domain, multiple 8; PPT2-EGFL8 readthrough (NMD candidate)	Coding	-2.99	6.05e-05	0.0031	Cassette Exon	0.21	T
TC03001768.hg.1	-1.09	T	SNORA7B; RPL32P3	small nucleolar RNA, H/ACA box 7B; ribosomal protein L32 pseudogene 3	Coding	2.32	0.0002	0.0053	Cassette Exon	0.21	T
TC02001447.hg.1	1.11	T	RAMP1	receptor (G protein-coupled) activity modifying protein 1	Coding	3.07	4.43e-06	0.0008	Cassette Exon	0.21	T
TC03001482.hg.1	-1.28	T	WNT5A	wingless-type MMTV integration site family, member 5A	Coding	-3.97	0.0008	0.0123	Cassette Exon	0.21	T
TC04001417.hg.1	-1.4	T	DNAJB14	DnaJ (Hsp40) homolog, subfamily B, member 14	Coding	-4.52	0.0123	0.0649	Alternative 3' Acceptor Site	0.21	T
TC6_dbb_hap3000170.hg.1	-1.64	T	DXO	decapping exoribonuclease	Coding	-4.18	7e-06	0.001	Cassette Exon	0.21	T
TC01001380.hg.1	-1.08	T	PPOX	protoporphyrinogen oxidase	Coding	-2.5	0.0041	0.0328	Alternative 5' Donor Site	0.21	T
TC05001405.hg.1	-1.22	T	SREK1IP1	SREK1-interacting protein 1	Coding	-2.48	4.06e-05	0.0025	Cassette Exon	0.21	T
TC22001465.hg.1	1.01	T	TRIOBP	TRIO and F-actin binding protein	Coding	2.9	2.23e-05	0.0018	Cassette Exon	0.21	T
TC12001391.hg.1	-2.98	T	KIF21A	kinesin family member 21A	Coding	-2.3	0.0096	0.0557	Cassette Exon	0.21	T
TC06001553.hg.1	-1.65	T	DXO	decapping exoribonuclease	Coding	-4.28	7e-06	0.001	Cassette Exon	0.21	T
TC6_cox_hap2000186.hg.1	-2.14	T	AGPAT1	1-acylglycerol-3-phosphate O-acyltransferase 1	Coding	-3.63	5.16e-06	0.0009	Cassette Exon	0.21	T
TC6_mcf_hap5000161.hg.1	-2.14	T	AGPAT1	1-acylglycerol-3-phosphate O-acyltransferase 1	Coding	-3.63	5.16e-06	0.0009	Cassette Exon	0.21	T
TC6_qbl_hap6000175.hg.1	-2.14	T	AGPAT1	1-acylglycerol-3-phosphate O-acyltransferase 1	Coding	-3.63	5.16e-06	0.0009	Cassette Exon	0.21	T
TC09000627.hg.1	1.05	T	GPR21; RABGAP1	G protein-coupled receptor 21; RAB GTPase activating protein 1	Coding	-2.62	0.0076	0.0479	Alternative 5' Donor Site	0.21	T
TC01003750.hg.1	1.43	T	ELK4; SLC45A3	ELK4, ETS-domain protein (SRF accessory protein 1); solute carrier family 45, member 3	Coding	3.31	0.0001	0.0044	Alternative 5' Donor Site	0.21	T
TC15000589.hg.1	-1.29	T	SNX22	sorting nexin 22	Coding	-3.56	1.56e-06	0.0005	Cassette Exon	0.21	T
TC18000471.hg.1	4.19	T	SYT4	synaptotagmin IV	Coding	-4.16	4.19e-06	0.0008	Alternative 3' Acceptor Site	0.21	T
TC02002676.hg.1	1.88	T	TMEM237	transmembrane protein 237	Coding	3.67	2.38e-05	0.0019	Alternative 5' Donor Site	0.21	T
TC08001720.hg.1	-1.78	T	NAPRT	nicotinate phosphoribosyltransferase	Coding	2.28	4.35e-05	0.0026	Intron Retention	0.21	T
TC02002458.hg.1	1.66	T	CCDC148	coiled-coil domain containing 148	Coding	2.55	0.0002	0.0051	Cassette Exon	0.21	T
TC01001625.hg.1	-1	T	TROVE2	TROVE domain family, member 2	Coding	3.35	0.0029	0.0262	Alternative 3' Acceptor Site	0.21	T
TC02005060.hg.1	1	T	CALM2	calmodulin 2 (phosphorylase kinase, delta)	Coding	-2.91	0.0002	0.0061	Cassette Exon	0.21	T
TC12000932.hg.1	-1.56	T	HSPB8	heat shock 22kDa protein 8	Coding	-2.81	0.0005	0.0089	Cassette Exon	0.21	T
TC09000666.hg.1	-1.37	T	LRSAM1	leucine rich repeat and sterile alpha motif containing 1	Coding	-2.26	0.0007	0.0119	Cassette Exon	0.21	T
TC01000777.hg.1	1.51	T	RABGGTB; SNORD45B; SNORD45A; SNORD45C	Rab geranylgeranyltransferase, beta subunit; small nucleolar RNA, C/D box 45B; small nucleolar RNA, C/D box 45A; small nucleolar RNA, C/D box 45C	Coding	-3.16	0.0077	0.0484	Alternative 3' Acceptor Site	0.21	T
TC02002882.hg.1	1.35	T	USP40	ubiquitin specific peptidase 40	Coding	-2.74	0.0006	0.0108	Alternative 5' Donor Site	0.21	T
TC03001604.hg.1	-1.41	T	DCBLD2	discoidin, CUB and LCCL domain containing 2	Coding	-3.17	3.26e-06	0.0007	Cassette Exon	0.21	T
TC04001808.hg.1	2.31	T	CENPU	centromere protein U	Coding	2.79	2.66e-05	0.002	Cassette Exon	0.21	T
TC07001602.hg.1	1.05	T	FAM133B; FAM133DP	family with sequence similarity 133, member B; family with sequence similarity 133, member A pseudogene	Coding	3.07	0.0009	0.0135	Cassette Exon	0.21	T
TC01001976.hg.1	3	T	EXO1	exonuclease 1	Coding	-3.8	5.15e-06	0.0009	Cassette Exon	0.21	T
TC6_qbl_hap6000171.hg.1	-1.64	T	DXO	decapping exoribonuclease	Coding	-4.07	7.31e-06	0.0011	Cassette Exon	0.21	T
TC10001253.hg.1	-1.17	T	PTPN20	protein tyrosine phosphatase, non-receptor type 20	Coding	-3.01	1.3e-05	0.0014	Cassette Exon	0.21	T
TC6_cox_hap2000181.hg.1	-1.61	T	DXO	decapping exoribonuclease	Coding	-4.03	7.27e-06	0.0011	Cassette Exon	0.21	T
TC6_mcf_hap5000156.hg.1	-1.61	T	DXO	decapping exoribonuclease	Coding	-4.03	7.27e-06	0.0011	Cassette Exon	0.21	T
TC6_ssto_hap7000149.hg.1	-1.61	T	DXO	decapping exoribonuclease	Coding	-4.03	7.27e-06	0.0011	Cassette Exon	0.21	T
TC19002700.hg.1	-1.13	T	SARS2	seryl-tRNA synthetase 2, mitochondrial	Coding	-2.15	2.76e-05	0.0021	Intron Retention	0.21	T
TC19001233.hg.1	-3.76	T	ADGRL1	adhesion G protein-coupled receptor L1	Coding	3.28	1.95e-06	0.0006	Cassette Exon	0.21	T
TC02002428.hg.1	1.04	T	NEB	nebulin	Coding	2.98	0.0024	0.0238	Cassette Exon	0.21	T
TC0X000376.hg.1	2.68	T	KIF4A	kinesin family member 4A	Coding	-3.11	3.38e-06	0.0007	Cassette Exon	0.21	T
TC12000239.hg.1	1.56	T	ETNK1	ethanolamine kinase 1	Coding	-2.98	3.51e-05	0.0023	Cassette Exon	0.21	T
TC05000427.hg.1	-1.01	T	COX7C; MIR3607	cytochrome c oxidase subunit VIIc; microRNA 3607	Coding	2.28	0.0004	0.0086	Intron Retention	0.21	T
TC17001043.hg.1	1.04	T	ZNF232	zinc finger protein 232	Coding	-2.05	0.0004	0.008	Intron Retention	0.21	T
TC05001995.hg.1	-1	T	EBF1	early B-cell factor 1	Coding	2.27	0.0071	0.0459	Intron Retention	0.21	T
TC05001300.hg.1	1.67	T	RPL37	ribosomal protein L37	Coding	3.07	8.91e-05	0.0037	Alternative 5' Donor Site	0.21	T
TC16000036.hg.1	-2.15	T	CACNA1H	calcium channel, voltage-dependent, T type, alpha 1H subunit	Coding	-2.98	3.34e-05	0.0022	Cassette Exon	0.21	T
TC01000127.hg.1	-1.11	T	KIF1B	kinesin family member 1B	Coding	2.51	0.0021	0.0217	Cassette Exon	0.21	T
TC03001418.hg.1	1.62	T	UBA7	ubiquitin-like modifier activating enzyme 7	Coding	3.28	1.94e-06	0.0006	Cassette Exon	0.21	T
TC12000084.hg.1	1.01	T	GAPDH	glyceraldehyde-3-phosphate dehydrogenase	Coding	-2.17	0.0018	0.0197	Intron Retention	0.21	T
TC11000790.hg.1	1.76	T	POLD3	polymerase (DNA-directed), delta 3, accessory subunit	Coding	-2.79	0.0002	0.0058	Cassette Exon	0.21	T
TC06002699.hg.1	-2.75	T			NonCoding	-2.64	2.31e-05	0.0019	Alternative Last Exon	0.21	T
TC4_ctg9_hap1000004.hg.1	-1.52	T	UGT2B15; UGT2B17	UDP glucuronosyltransferase 2 family, polypeptide B15; UDP glucuronosyltransferase 2 family, polypeptide B17	Coding	-3.3	0.0002	0.006	Alternative 5' Donor Site	0.21	T
TC22001487.hg.1	1.51	T	THOC5	THO complex 5	Coding	-3.38	0.0022	0.0226	Cassette Exon	0.21	T
TC03001919.hg.1	2.03	T	DHX36	DEAH (Asp-Glu-Ala-His) box polypeptide 36	Coding	-3.3	5.22e-05	0.0028	Alternative 3' Acceptor Site	0.21	T
TC6_qbl_hap6000036.hg.1	-1.23	T	C6orf136	chromosome 6 open reading frame 136	Coding	-2.73	0.0014	0.0169	Cassette Exon	0.21	T
TC20000802.hg.1	-1	T	FER1L4	fer-1-like family member 4, pseudogene (functional)	Coding	-2.12	0.0005	0.0097	Cassette Exon	0.21	T
TC0X000800.hg.1	-1.59	T	ASMTL	acetylserotonin O-methyltransferase-like	Coding	-2.96	2.92e-07	0.0002	Cassette Exon	0.21	T
TC17001934.hg.1	-2.47	T	SGSH	N-sulfoglucosamine sulfohydrolase	Coding	3.32	4.09e-05	0.0025	Alternative 3' Acceptor Site	0.21	T
TC01002583.hg.1	-1.22	T	ELOVL1	ELOVL fatty acid elongase 1	Coding	2.66	0.011	0.0605	Cassette Exon	0.21	T
TC06001561.hg.1	-2.28	T	AGPAT1	1-acylglycerol-3-phosphate O-acyltransferase 1	Coding	-2.02	2.91e-05	0.0021	Cassette Exon	0.21	T
TC11000593.hg.1	-1.4	T	GPR137	G protein-coupled receptor 137	Coding	-2.37	0.0003	0.0075	Alternative 3' Acceptor Site	0.21	T
TC06000571.hg.1	-1.63	T	FOXP4; MIR4641	forkhead box P4; microRNA 4641	Coding	3.91	0.0003	0.007	Alternative 3' Acceptor Site	0.21	T
TC06000856.hg.1	-1.28	T	SOBP	sine oculis binding protein homolog	Coding	-2.61	4.3e-05	0.0026	Cassette Exon	0.21	T
TC10002925.hg.1	-1.45	T	AKR1C3	aldo-keto reductase family 1, member C3	Coding	-3.75	8.35e-05	0.0036	Cassette Exon	0.21	T
TC01001322.hg.1	-1	T	TTC24	tetratricopeptide repeat domain 24	Coding	3.34	0.0055	0.0391	Alternative 5' Donor Site	0.21	T
TC0X000878.hg.1	1.41	T	ACE2	angiotensin I converting enzyme 2	Coding	3.99	6.58e-05	0.0032	Cassette Exon	0.21	T
TC08002591.hg.1	-1.74	T	PPP2R2A	protein phosphatase 2, regulatory subunit B, alpha	Coding	-2.93	0.0003	0.0075	Alternative 5' Donor Site	0.21	T
TC09002884.hg.1	-1.04	T	CCDC183	coiled-coil domain containing 183	Coding	-2.57	0.0002	0.006	Cassette Exon	0.21	T
TC10001230.hg.1	-1.18	T	PTPN20	protein tyrosine phosphatase, non-receptor type 20	Coding	-3	1.2e-05	0.0014	Cassette Exon	0.21	T
TC14000794.hg.1	1.24	T	TNFAIP2	tumor necrosis factor, alpha-induced protein 2	Coding	2.45	3.14e-05	0.0022	Cassette Exon	0.21	T
TC01001688.hg.1	-1.46	T	ATP2B4	ATPase, Ca++ transporting, plasma membrane 4	Coding	3.49	8.45e-08	0.0001	Alternative 3' Acceptor Site	0.21	T
TC06001438.hg.1	-1.19	T	ZSCAN31	zinc finger and SCAN domain containing 31	Coding	-2.76	1.95e-06	0.0006	Cassette Exon	0.21	T
TC06000323.hg.1	1.05	T	HLA-F	major histocompatibility complex, class I, F	Coding	2.09	0.0064	0.0429	Cassette Exon	0.21	T
TC01002567.hg.1	-1.55	T	EDN2	endothelin 2	Coding	-3.27	1.01e-05	0.0012	Cassette Exon	0.21	T
TC01003485.hg.1	1.17	T	GPR161	G protein-coupled receptor 161	Coding	3.42	3.4e-06	0.0007	Cassette Exon	0.21	T
TC07000641.hg.1	1.48	T	TRIM56	tripartite motif containing 56	Coding	2.3	2.18e-05	0.0018	Cassette Exon	0.21	T
TC17001924.hg.1	10.04	T	LGALS3BP	lectin, galactoside-binding, soluble, 3 binding protein	Coding	2.13	0.0002	0.0064	Cassette Exon	0.21	T
TC09000654.hg.1	-2.16	T	MVB12B	multivesicular body subunit 12B	Coding	-2.66	5.72e-05	0.003	Cassette Exon	0.21	T
TC07003352.hg.1	-1.03	T	HOXA4	homeobox A4	Coding	4.18	0.0335	0.1225	Alternative 3' Acceptor Site	0.21	T
TC01006267.hg.1	2.2	T	MINOS1	mitochondrial inner membrane organizing system 1	Coding	-2.5	5.06e-06	0.0009	Cassette Exon	0.21	T
TC0Y000312.hg.1	-1.63	T			NonCoding	-2.9	0.0003	0.0068	Cassette Exon	0.21	T
TC19000376.hg.1	-1.05	T	YJEFN3; NDUFA13	YjeF N-terminal domain containing 3; NADH dehydrogenase (ubiquinone) 1 alpha subcomplex, 13	Coding	-2.22	2.22e-05	0.0018	Cassette Exon	0.21	T
TC06002001.hg.1	1.22	T	PPIL6	peptidylprolyl isomerase (cyclophilin)-like 6	Coding	2.03	0.0075	0.0475	Cassette Exon	0.21	T
TC07000415.hg.1	-3.87	T	STAG3L4	stromal antigen 3-like 4 (pseudogene)	Coding	2.03	0.0081	0.05	Alternative 3' Acceptor Site	0.21	T
TC02000137.hg.1	-1.19	T	NCOA1	nuclear receptor coactivator 1	Coding	3.34	0.0005	0.0094	Cassette Exon	0.21	T
TC03000455.hg.1	-1.56	T	CADM2	cell adhesion molecule 2	Coding	-2.66	0.0001	0.004	Cassette Exon	0.21	T
TC01002471.hg.1	-2.08	T	BSDC1	BSD domain containing 1	Coding	2.68	0.0023	0.0232	Intron Retention	0.21	T
TC09001042.hg.1	-1.79	T	SIGMAR1	sigma non-opioid intracellular receptor 1	Coding	2.26	0.0008	0.012	Intron Retention	0.21	T
TC19001532.hg.1	-1.3	T	AKT2	v-akt murine thymoma viral oncogene homolog 2	Coding	-2.97	0.0035	0.0298	Cassette Exon	0.21	T
TC17000462.hg.1	-1.06	T	MLLT6	myeloid/lymphoid or mixed-lineage leukemia; translocated to, 6	Coding	-2.08	9.43e-05	0.0038	Alternative Last Exon	0.21	T
TC01003353.hg.1	1.19	T	HDGF	hepatoma-derived growth factor	Coding	-2.26	0.0034	0.029	Intron Retention	0.21	T
TC17000325.hg.1	-1.27	T	SUPT6H	SPT6 homolog, histone chaperone	Coding	2.56	2.19e-07	0.0002	Cassette Exon	0.21	T
TC11000032.hg.1	-1.62	T	PNPLA2	patatin-like phospholipase domain containing 2	Coding	2.25	0.0002	0.0051	Intron Retention	0.21	T
TC02001483.hg.1	-1	T	ATG4B	autophagy related 4B, cysteine peptidase	Coding	-2.37	0.0106	0.0589	Alternative 5' Donor Site	0.21	T
TC11000924.hg.1	-1.98	T	AMOTL1	angiomotin like 1	Coding	-3.01	0.0002	0.0052	Cassette Exon	0.21	T
TC03000126.hg.1	-1	T	RPL15	ribosomal protein L15	Coding	2.85	0.0035	0.0299	Intron Retention	0.21	T
TC14000161.hg.1	-1	T	IRF9; RNF31	interferon regulatory factor 9; ring finger protein 31	Coding	3.57	5.21e-05	0.0028	Cassette Exon	0.21	T
TC02005013.hg.1	1.33	T	SCLY	selenocysteine lyase	Coding	3.62	0.0001	0.0046	Cassette Exon	0.21	T
TC12001968.hg.1	1.36	T	PPP1CC	protein phosphatase 1, catalytic subunit, gamma isozyme	Coding	-2.03	0.0002	0.0064	Intron Retention	0.21	T
TC11001934.hg.1	-1.62	T	LTBP3	latent transforming growth factor beta binding protein 3	Coding	-3.03	0.0003	0.0069	Cassette Exon	0.21	T
TC21000409.hg.1	-1.44	T	TMEM50B	transmembrane protein 50B	Coding	-2.69	0.0001	0.0047	Intron Retention	0.21	T
TC03001522.hg.1	-1.06	T	PSMD6	proteasome 26S subunit, non-ATPase 6	Coding	-2.82	7.09e-05	0.0033	Alternative 3' Acceptor Site	0.21	T
TC05003446.hg.1	-1.54	T	GUSBP9; GUSBP3	glucuronidase, beta pseudogene 9; glucuronidase, beta pseudogene 3	Coding	-2.45	0.0012	0.0155	Alternative 5' Donor Site	0.21	T
TC06000984.hg.1	1.22	T	ENPP3	ectonucleotide pyrophosphatase/phosphodiesterase 3	Coding	3.25	0.0013	0.0164	Alternative 3' Acceptor Site	0.21	T
TC15002007.hg.1	1.39	T	SNRPA1	small nuclear ribonucleoprotein polypeptide A	Coding	-2.04	0.0068	0.0447	Intron Retention	0.21	T
TC06001132.hg.1	-3.84	T	TULP4	tubby like protein 4	Coding	3.02	2.42e-06	0.0006	Cassette Exon	0.21	T
TC20000169.hg.1	1.88	T	GINS1	GINS complex subunit 1 (Psf1 homolog)	Coding	-2.78	2.17e-05	0.0018	Cassette Exon	0.21	T
TC05000555.hg.1	-1.59	T	LINC00992	long intergenic non-protein coding RNA 992	Coding	-4.17	0.0001	0.0045	Cassette Exon	0.21	T
TC09000685.hg.1	-1.4	T	COQ4	coenzyme Q4	Coding	-2.33	2.33e-05	0.0019	Alternative 5' Donor Site	0.21	T
TC11001513.hg.1	1.26	T	BDNF	brain-derived neurotrophic factor	Coding	4.98	9.9e-06	0.0012	Cassette Exon	0.21	T
TC20000758.hg.1	-1	T	DUSP15; C20orf57	dual specificity phosphatase 15; chromosome 20 open reading frame 57	Coding	-3.31	0.0001	0.0046	Alternative 5' Donor Site	0.21	T
TC03003392.hg.1	-1.35	T	ZNF148	zinc finger protein 148	Coding	3.01	0.0001	0.0044	Alternative 3' Acceptor Site	0.21	T
TC10000941.hg.1	-1.24	T	DPYSL4	dihydropyrimidinase-like 4	Coding	-2.28	6.39e-05	0.0031	Cassette Exon	0.21	T
TC20000566.hg.1	-2.35	T	PCED1A	PC-esterase domain containing 1A	Coding	3.62	3.08e-06	0.0007	Cassette Exon	0.21	T
TC17000058.hg.1	-1	T	ENO3	enolase 3 (beta, muscle)	Coding	5.16	0.0002	0.0053	Alternative 5' Donor Site	0.21	T
TC21001065.hg.1	1.5	T	PWP2	PWP2 periodic tryptophan protein homolog (yeast)	Coding	-2.21	2.45e-05	0.0019	Alternative 3' Acceptor Site	0.21	T
TC07001565.hg.1	-1.22	T	PCLO	piccolo presynaptic cytomatrix protein	Coding	-3.28	1.42e-05	0.0015	Cassette Exon	0.21	T
TC02002136.hg.1	-1.47	T	AFF3	AF4/FMR2 family, member 3	Coding	-3.03	6.74e-05	0.0032	Cassette Exon	0.21	T
TC17000517.hg.1	-1.12	T	FKBP10	FK506 binding protein 10	Coding	-2.32	0.0004	0.008	Intron Retention	0.21	T
TC17000819.hg.1	4.78	T	SOX9	SRY box 9	Coding	24.34	7.31e-06	0.0011	Alternative 5' Donor Site	0.21	T
TC03000298.hg.1	-1.41	T	RNF123	ring finger protein 123	Coding	-2.99	0.0006	0.0107	Intron Retention	0.21	T
TC11002329.hg.1	-1.12	T	SIK3	SIK family kinase 3	Coding	-2.26	0.0004	0.0081	Alternative 3' Acceptor Site	0.21	T
TC03001948.hg.1	-3.96	T	LXN	latexin	Coding	-3.03	2.49e-05	0.0019	Cassette Exon	0.21	T
TC05001271.hg.1	-4.72	T	RANBP3L	RAN binding protein 3-like	Coding	2.27	0.0008	0.0119	Cassette Exon	0.21	T
TC03001528.hg.1	-1.08	T	MAGI1	membrane associated guanylate kinase, WW and PDZ domain containing 1	Coding	2.56	0.0002	0.0051	Cassette Exon	0.21	T
TC14000917.hg.1	-1.11	T	CHD8	chromodomain helicase DNA binding protein 8	Coding	-2.08	1.96e-05	0.0017	Alternative 5' Donor Site	0.21	T
TC17001682.hg.1	-1.27	T	COL1A1	collagen, type I, alpha 1	Coding	-3.03	0.0003	0.0077	Cassette Exon	0.21	T
TC01001266.hg.1	-1.19	T	RPS27	ribosomal protein S27	Coding	2.01	0.0009	0.0129	Intron Retention	0.21	T
TC12002384.hg.1	-1.42	T	BLOC1S1	biogenesis of lysosomal organelles complex-1, subunit 1	NonCoding	2.75	3.16e-05	0.0022	Cassette Exon	0.21	T
TC16000364.hg.1	-1.56	T	SETD1A	SET domain containing 1A	Coding	-3.66	9.35e-06	0.0012	Cassette Exon	0.21	T
TC10001276.hg.1	1.01	T	ERCC6; PGBD3; ERCC6-PGBD3	excision repair cross-complementation group 6; piggyBac transposable element derived 3; ERCC6-PGBD3 readthrough	Coding	-2.56	0.0019	0.0208	Alternative 5' Donor Site	0.21	T
TC09000695.hg.1	1.03	T	SPTAN1	spectrin, alpha, non-erythrocytic 1	Coding	-2.03	0.0001	0.0041	Cassette Exon	0.21	T
TC05000830.hg.1	1.19	T	TCOF1	Treacher Collins-Franceschetti syndrome 1	Coding	3.25	0.0003	0.0074	Cassette Exon	0.21	T
TC09001168.hg.1	1.59	T	LOC440896; RP11-58A12.2; BX255923.3	uncharacterized LOC440896	Coding	-2.12	0.005	0.0371	Cassette Exon	0.21	T
TC06001807.hg.1	-3.07	T	GSTA4	glutathione S-transferase alpha 4	Coding	-2.2	0.0032	0.028	Cassette Exon	0.21	T
TC04000066.hg.1	-2.21	T	LOC285484	uncharacterized LOC285484	Coding	-5.96	0.0003	0.0071	Cassette Exon	0.21	T
TC01003838.hg.1	-1.41	T	RAB3GAP2; AURKAPS1	RAB3 GTPase activating protein subunit 2 (non-catalytic); aurora kinase A pseudogene 1	Coding	-2.49	1.42e-05	0.0015	Cassette Exon	0.21	T
TC01000533.hg.1	-1.05	T	C1orf50	chromosome 1 open reading frame 50	Coding	-2.76	0.0001	0.0043	Complex Event	0.21	T
TC01001829.hg.1	-2.99	T	MIA3	melanoma inhibitory activity family, member 3	Coding	2.33	5.25e-05	0.0028	Cassette Exon	0.21	T
TC10000586.hg.1	-1.29	T	NRG3	neuregulin 3	Coding	7.5	0.036	0.1282	Alternative 3' Acceptor Site	0.21	T
TC07000953.hg.1	-1.42	T	CTAGE4	CTAGE family, member 4	Coding	6.6	0.0336	0.1227	Alternative 5' Donor Site	0.21	T
TC13000414.hg.1	1.08	T	MCF2L	MCF.2 cell line derived transforming sequence like	Coding	5.7	0.0199	0.0879	Alternative 3' Acceptor Site	0.21	T
TC04000086.hg.1	-1.05	T	SH3TC1	SH3 domain and tetratricopeptide repeats 1	Coding	5.34	0.028	0.1093	Alternative 5' Donor Site	0.21	T
TC14001149.hg.1	1.04	T	CNIH1	cornichon family AMPA receptor auxiliary protein 1	Coding	-4.57	0.0175	0.0811	Alternative 3' Acceptor Site	0.21	T
TC20000096.hg.1	-1	T	MACROD2	MACRO domain containing 2	Coding	-4.46	0.0162	0.0773	Alternative 3' Acceptor Site	0.21	T
TC06000966.hg.1	1.96	T	CENPW	centromere protein W	Coding	3.36	1.42e-05	0.0015	Cassette Exon	0.21	T
TC6_ssto_hap7000093.hg.1	-1.38	T	SYNGAP1	synaptic Ras GTPase activating protein 1	Coding	-3.26	0.0001	0.0047	Cassette Exon	0.21	T
TC05001934.hg.1	-1	T	CAMK2A	calcium/calmodulin-dependent protein kinase II alpha	Coding	-4.27	1.18e-05	0.0013	Cassette Exon	0.21	T
TC12000495.hg.1	1.03	T	DGKA	diacylglycerol kinase alpha	Coding	-2.04	0.0027	0.0252	Intron Retention	0.21	T
TC05002087.hg.1	1.64	T	THOC3	THO complex 3	Coding	-2.84	0.001	0.0138	Alternative 5' Donor Site	0.21	T
TC05000613.hg.1	1.38	T	SLC27A6	solute carrier family 27 (fatty acid transporter), member 6	Coding	3.25	0.0005	0.0093	Alternative 5' Donor Site	0.21	T
TC08001173.hg.1	-1.45	T	KAT6A	K(lysine) acetyltransferase 6A	Coding	-2.51	3.1e-07	0.0002	Cassette Exon	0.21	T
TC17000056.hg.1	1.29	T	GP1BA	glycoprotein Ib (platelet), alpha polypeptide	Coding	3.26	0.0005	0.0097	Alternative 3' Acceptor Site	0.21	T
TC01000936.hg.1	3.95	T	GPSM2	G-protein signaling modulator 2	Coding	-3.86	7.42e-08	0.0001	Cassette Exon	0.21	T
TC16000018.hg.1	-1.23	T	PIGQ; NHLRC4	phosphatidylinositol glycan anchor biosynthesis class Q; NHL repeat containing 4	Coding	-3.05	0.0001	0.0041	Cassette Exon	0.21	T
TC02000571.hg.1	-2.28	T	PROM2	prominin 2	Coding	2.28	8.66e-05	0.0037	Intron Retention	0.21	T
TC02000960.hg.1	1.53	T	PKP4	plakophilin 4	Coding	2.59	0.0006	0.0104	Cassette Exon	0.21	T
TC08000444.hg.1	1.73	T	MCMDC2	minichromosome maintenance domain containing 2	Coding	2.35	0.0097	0.0559	Alternative 5' Donor Site	0.21	T
TC18000458.hg.1	1.08	T	SLC39A6	solute carrier family 39 (zinc transporter), member 6	Coding	2.64	1.55e-06	0.0005	Cassette Exon	0.21	T
TC08001205.hg.1	-1.1	T	PCMTD1	protein-L-isoaspartate (D-aspartate) O-methyltransferase domain containing 1	Coding	2.42	0.0025	0.024	Cassette Exon	0.21	T
TC19001842.hg.1	-1.02	T	LILRB2	leukocyte immunoglobulin-like receptor, subfamily B (with TM and ITIM domains), member 2	Coding	-3.24	0.0055	0.0393	Alternative 3' Acceptor Site	0.21	T
TC13001005.hg.1	1.72	T			NonCoding	7.78	0.0139	0.0699	Alternative 5' Donor Site	0.2	T
TC09000515.hg.1	-1.56	T	PLPPR1	phospholipid phosphatase related 1	Coding	-2.78	0.0001	0.0043	Alternative 5' Donor Site	0.2	T
TC01003188.hg.1	1.03	T	HIST2H3D	histone cluster 2, H3d	Coding	-3.24	1e-05	0.0012	Alternative 5' Donor Site	0.2	T
TC14001260.hg.1	-1.09	T	ERH	enhancer of rudimentary homolog (Drosophila)	Coding	-2.89	9.36e-05	0.0038	Alternative 5' Donor Site	0.2	T
TC6_apd_hap1000094.hg.1	-2.17	T	AGPAT1	1-acylglycerol-3-phosphate O-acyltransferase 1	Coding	-3.46	5.76e-06	0.0009	Cassette Exon	0.2	T
TC6_ssto_hap7000155.hg.1	-2.17	T	AGPAT1	1-acylglycerol-3-phosphate O-acyltransferase 1	Coding	-3.46	5.76e-06	0.0009	Cassette Exon	0.2	T
TC01002412.hg.1	8.79	T	IFI6	interferon, alpha-inducible protein 6	Coding	-2.2	0.0011	0.0151	Cassette Exon	0.2	T
TC15000623.hg.1	1.62	T	IQCH	IQ motif containing H	Coding	3.85	0.0033	0.0287	Cassette Exon	0.2	T
TC17001039.hg.1	-2.92	T	CAMTA2	calmodulin binding transcription activator 2	Coding	2.28	0.0001	0.0046	Cassette Exon	0.2	T
TC0X000199.hg.1	1.81	T	DDX3X	DEAD (Asp-Glu-Ala-Asp) box helicase 3, X-linked	Coding	-3.65	0.0012	0.0157	Cassette Exon	0.2	T
TC22000013.hg.1	-1	T	TPTEP1	transmembrane phosphatase with tensin homology pseudogene 1	Coding	-4.28	6.48e-05	0.0032	Cassette Exon	0.2	T
TC03002118.hg.1	-3.13	T	MB21D2	Mab-21 domain containing 2	Coding	-3.7	2.24e-06	0.0006	Alternative 5' Donor Site	0.2	T
TC15000283.hg.1	2.31	T	KNSTRN	kinetochore-localized astrin/SPAG5 binding protein	Coding	2.81	0.0001	0.0042	Alternative 3' Acceptor Site	0.2	T
TC01003551.hg.1	-1.11	T	RFWD2	ring finger and WD repeat domain 2, E3 ubiquitin protein ligase	Coding	2.99	0.0002	0.0051	Alternative 3' Acceptor Site	0.2	T
TC08001179.hg.1	-1	T	SLC20A2	solute carrier family 20 (phosphate transporter), member 2	Coding	3.24	0.0007	0.0115	Cassette Exon	0.2	T
TC20000305.hg.1	-2.32	T	LPIN3	lipin 3	Coding	-2.38	0.0007	0.0115	Cassette Exon	0.2	T
TC07002395.hg.1	-1.28	T			NonCoding	-2.96	0.0054	0.0386	Alternative 5' Donor Site	0.2	T
TC03000873.hg.1	2.45	T	SMC4	structural maintenance of chromosomes 4	Coding	-3.25	4.41e-05	0.0026	Alternative 5' Donor Site	0.2	T
TC03001275.hg.1	-1.21	T	UBP1	upstream binding protein 1 (LBP-1a)	Coding	2.54	0.0044	0.0343	Cassette Exon	0.2	T
TC03001398.hg.1	-1.05	T	QRICH1	glutamine-rich 1	Coding	-2.5	0.0004	0.0088	Cassette Exon	0.2	T
TC02000910.hg.1	-1	T	ZEB2-AS1	ZEB2 antisense RNA 1	Coding	2.25	0.0031	0.0274	Intron Retention	0.2	T
TC13000707.hg.1	1.16	T	PCDH20	protocadherin 20	Coding	4.03	6.5e-06	0.001	Cassette Exon	0.2	T
TC12003246.hg.1	1.09	T	MYL6B	myosin light chain 6B	Coding	2.52	0.0002	0.0057	Cassette Exon	0.2	T
TC02002590.hg.1	1.13	T	PDE1A	phosphodiesterase 1A, calmodulin-dependent	Coding	3.89	6.5e-05	0.0032	Cassette Exon	0.2	T
TC15002804.hg.1	-1.06	T	GOLGA8K	golgin A8 family, member K	Coding	-2.79	9.35e-05	0.0038	Cassette Exon	0.2	T
TC04000628.hg.1	-1.19	T	IL21-AS1	IL21 antisense RNA 1	Coding	-4.54	4.35e-05	0.0026	Cassette Exon	0.2	T
TC02000148.hg.1	-1.22	T	GAREM2	GRB2 associated regulator of MAPK1 2	Coding	-4.05	0.0001	0.0044	Alternative 3' Acceptor Site	0.2	T
TC11001333.hg.1	-1	T	HBG2; HBG1; OR51B5; HBE1	hemoglobin, gamma G; hemoglobin, gamma A; olfactory receptor, family 51, subfamily B, member 5; hemoglobin, epsilon 1	Coding	4.26	4.16e-07	0.0003	Cassette Exon	0.2	T
TC07001722.hg.1	2.28	T	RELN	reelin	Coding	-2.54	0.0004	0.0081	Alternative 3' Acceptor Site	0.2	T
TC05000316.hg.1	-1.37	T	SERF1B; SERF1A	small EDRK-rich factor 1B (centromeric); small EDRK-rich factor 1A (telomeric)	Coding	-2.51	1.75e-05	0.0016	Cassette Exon	0.2	T
TC0X001063.hg.1	-1.39	T	IQSEC2	IQ motif and Sec7 domain 2	Coding	2.23	0.0018	0.0198	Cassette Exon	0.2	T
TC0X002343.hg.1	-2.01	T	IDS	iduronate 2-sulfatase	Coding	-2.31	0.004	0.0323	Alternative 3' Acceptor Site	0.2	T
TC14000463.hg.1	1.23	T	YLPM1	YLP motif containing 1	Coding	-3.18	2.66e-05	0.002	Cassette Exon	0.2	T
TC0X000212.hg.1	-1.55	T	KDM6A	lysine (K)-specific demethylase 6A	Coding	-2.57	5.93e-06	0.001	Cassette Exon	0.2	T
TC04000652.hg.1	2.01	T	JADE1	jade family PHD finger 1	Coding	3.08	0.0045	0.0345	Cassette Exon	0.2	T
TC06000424.hg.1	-1.36	T	SYNGAP1	synaptic Ras GTPase activating protein 1	Coding	-3.18	9.84e-05	0.0039	Cassette Exon	0.2	T
TC15001636.hg.1	-2.26	T	LOXL1-AS1	LOXL1 antisense RNA 1	Coding	-59.57	3.75e-09	2.71e-05	Cassette Exon	0.2	T
TC05000377.hg.1	1.27	T	AGGF1	angiogenic factor with G-patch and FHA domains 1	Coding	-3.04	0.0001	0.0042	Alternative 5' Donor Site	0.2	T
TC17000929.hg.1	-1.09	T	BAHCC1	BAH domain and coiled-coil containing 1	Coding	-3.19	0.0006	0.0109	Cassette Exon	0.2	T
TC22000217.hg.1	-1.42	T	OSBP2	oxysterol binding protein 2	Coding	-3.14	7.59e-06	0.0011	Cassette Exon	0.2	T
TC14001453.hg.1	-2.26	T	ITPK1	inositol-tetrakisphosphate 1-kinase	Coding	2.23	0.0048	0.0363	Cassette Exon	0.2	T
TC20000542.hg.1	1.08	T	CSNK2A1	casein kinase 2, alpha 1 polypeptide	Coding	2.42	0.001	0.0142	Cassette Exon	0.2	T
TC17001585.hg.1	1.71	T	GJC1	gap junction protein gamma 1	Coding	2.9	1.71e-06	0.0005	Cassette Exon	0.2	T
TC10000637.hg.1	1.15	T	IFIT3	interferon-induced protein with tetratricopeptide repeats 3	Coding	4.7	7.75e-07	0.0004	Intron Retention	0.2	T
TC01002093.hg.1	-1.48	T	MXRA8	matrix-remodelling associated 8	Coding	-2.87	0.0001	0.0043	Cassette Exon	0.2	T
TC08001660.hg.1	-1.47	T	ST3GAL1	ST3 beta-galactoside alpha-2,3-sialyltransferase 1	Coding	-2.46	5.86e-05	0.003	Intron Retention	0.2	T
TC01000939.hg.1	-1.91	T	KIAA1324	KIAA1324	Coding	-2.87	0.0016	0.0184	Cassette Exon	0.2	T
TC07001608.hg.1	-1	T	CALCR	calcitonin receptor	Coding	-14.63	0.0311	0.1169	Alternative 3' Acceptor Site	0.2	T
TC17000018.hg.1	-1.24	T	DPH1; OVCA2	diphthamide biosynthesis 1; ovarian tumor suppressor candidate 2	Coding	-2.07	0.0004	0.0079	Alternative 3' Acceptor Site	0.2	T
TC01000547.hg.1	-1.54	T	SZT2	seizure threshold 2 homolog (mouse)	Coding	-2.21	0.0003	0.0067	Cassette Exon	0.2	T
TC01003049.hg.1	1.83	T	ZNF697	zinc finger protein 697	Coding	3.21	0.0008	0.0121	Alternative 5' Donor Site	0.2	T
TC6_ssto_hap7000048.hg.1	1.62	T	HCP5	HLA complex P5 (non-protein coding)	Coding	2.3	0.0007	0.0118	Intron Retention	0.2	T
TC17002748.hg.1	-1.17	T	PLEKHM1P	pleckstrin homology domain containing, family M (with RUN domain) member 1 pseudogene	NonCoding	3.25	3.58e-06	0.0008	Alternative 5' Donor Site	0.2	T
TC01003314.hg.1	-1.59	T	RUSC1-AS1	RUSC1 antisense RNA 1	Coding	2.89	0.0037	0.0309	Cassette Exon	0.2	T
TC0Y000352.hg.1	1.07	T	XGY2; SRY	Xg pseudogene, Y-linked 2; sex determining region Y	Coding	2.82	0.0002	0.0059	Cassette Exon	0.2	T
TC19000028.hg.1	-1.38	T	ABCA7	ATP binding cassette subfamily A member 7	Coding	-2.68	9.78e-06	0.0012	Cassette Exon	0.2	T
TC01002327.hg.1	1.89	T	USP48	ubiquitin specific peptidase 48	Coding	2.58	5.39e-05	0.0029	Cassette Exon	0.2	T
TC20000194.hg.1	-3.51	T	ID1	inhibitor of DNA binding 1, dominant negative helix-loop-helix protein	Coding	2.1	0.0002	0.0064	Intron Retention	0.2	T
TC09000497.hg.1	1.62	T	NANS	N-acetylneuraminic acid synthase	Coding	3.01	5.17e-05	0.0028	Alternative 5' Donor Site	0.2	T
TC19001666.hg.1	-2.77	T	NAPA	N-ethylmaleimide-sensitive factor attachment protein, alpha	Coding	2.25	1.67e-05	0.0016	Alternative Last Exon	0.2	T
TC02000470.hg.1	1.27	T	POLE4	polymerase (DNA-directed), epsilon 4, accessory subunit	Coding	2.81	7.65e-05	0.0034	Cassette Exon	0.2	T
TC09000084.hg.1	-1	T	CNTLN	centlein, centrosomal protein	Coding	2.75	0.0045	0.0348	Alternative 5' Donor Site	0.2	T
TC11001947.hg.1	1.27	T	FIBP	fibroblast growth factor (acidic) intracellular binding protein	Coding	-2.49	0.0013	0.0161	Alternative 5' Donor Site	0.2	T
TC0X000648.hg.1	-1.26	T	ZNF449	zinc finger protein 449	Coding	4.45	0.005	0.0371	Alternative 5' Donor Site	0.2	T
TC06000035.hg.1	-1.13	T	PRPF4B	pre-mRNA processing factor 4B	Coding	2.82	8.51e-05	0.0036	Intron Retention	0.2	T
TC09001211.hg.1	2.29	T	ALDH1A1	aldehyde dehydrogenase 1 family, member A1	Coding	2.08	0.0018	0.0196	Cassette Exon	0.2	T
TC11000397.hg.1	1.32	T	MDK	midkine (neurite growth-promoting factor 2)	Coding	2.41	7.25e-05	0.0033	Alternative 5' Donor Site	0.2	T
TC12000297.hg.1	1.22	T	FGD4	FYVE, RhoGEF and PH domain containing 4	Coding	3.35	0.0019	0.0207	Alternative 3' Acceptor Site	0.2	T
TC01000346.hg.1	2.38	T	HMGN2	high mobility group nucleosomal binding domain 2	Coding	-2.22	0.0003	0.0078	Intron Retention	0.2	T
TC07000072.hg.1	-1.44	T	PMS2CL	PMS2 C-terminal like pseudogene	Coding	-2.99	2.92e-05	0.0021	Cassette Exon	0.2	T
TC0X000742.hg.1	-1.93	T	CSAG3; CSAG2	CSAG family, member 3; CSAG family, member 2	Coding	-2.62	0.0014	0.0169	Alternative 3' Acceptor Site	0.2	T
TC6_ssto_hap7000020.hg.1	1.1	T	HLA-A	major histocompatibility complex, class I, A	Coding	3.3	0.0001	0.0043	Cassette Exon	0.2	T
TC13000111.hg.1	4.91	T	BRCA2	breast cancer 2, early onset	Coding	2.01	0.0068	0.0449	Cassette Exon	0.2	T
TC03002039.hg.1	1.01	T	MRPL47	mitochondrial ribosomal protein L47	Coding	-3.2	4.83e-05	0.0027	Alternative 5' Donor Site	0.2	T
TC16000089.hg.1	-1.18	T	FLYWCH1	FLYWCH-type zinc finger 1	Coding	-9.94	8.19e-05	0.0036	Cassette Exon	0.2	T
[truncated: 65,716 more rows]

## Sheet: biculvsdht_splicing
#%result_name=BiculvsDHT
#%array_type=HTA-2_0
[truncated: 67,531 more rows]
