# Supplementary material for: Androgen receptor signaling regulates the transcriptome of prostate cancer cells by modulating global alternative splicing
Source: Oncogene. 2020 Aug 20;39(39):6172–89. doi: 10.1038/s41388-020-01429-2 (PMC7515832; doi:10.1038/s41388-020-01429-2)
Supplement: Supplementary file 4 — Data Set 3 [file 41388_2020_1429_MOESM4_ESM.xlsx]

## Sheet: RT-PCR primers for validation
Name	Sequence
SELENBP1-F	AAGGCCGGGCATCTATTCTC
SELENBP1-R	AGGTTAGCTGGCAGAGAGGT
SELENBP1-CF	GAGATCCGCTTCCTGCACAA
SELENBP1-CR	TGTAGAAGCGCTGGATGGTG
SLC7A8-F	AGTGCTGGAGAATGCTGGTT
SLC7A8-R	AGTTCAGCATAGCAGAGGGC
SLC7A8-CF	CCAGCGACATGTACACACTCA
SLC7A8-CR	GCTTCTTCCAGCGAAGGACT
IL32-F	GAAGGCCCGAATGCACCAG
IL32-R	GTCCACGTCCTGATTCTGCATTT
IL32-CF	CAGTTCCAGAGTTTCTGCTGCT
IL32-CR	GGGTGTCAGCTCCTCCTTGT
ATP1B1-F	CCAATTCCTCGGCTCCTGG
ATP1B1-R	TCAGAGAGGGAAGGACGGAC
ATP1B1-CF	TGGCTGGCATCTTCATCGGA
ATP1B1-CR	TCGGTCCTGATATGTGGGCTTA
RANBP3L-F	TGTCAACCTTGTCTCAGAAGCA
RANBP3L-R	CCAGAATGGGGGAAGGTTGG
RANBP3L-CF	TCACCCAGCCTCAACTTGAAA
RANBP3L-CR	AGTTGACAGGAAATTTCGGAATGG
AAK1-F	AATGTCATGAGAGAGCTGGCA
AAK1-R	AGCTGCATGGTGAAGTGGTG
AAK1-CF	GCGCGATTGACACGCATATT
AAK1-CR	ATTTCACCTCGGAGAGGAGC
TTBK2-F	CAGCTTTGGCTCTGGCATGG
TTBK2-R	CTTCCCATCACGGGTTTCGAT
TTBK2-CF	TCGAACTTCGCTATGGGTCG
TTBK2-CR	GAGCCAAGCCAAAATCAAGCA
SYNE4-F	GATGATGCCCCACTCACCTC
SYNE4-R	TGTTTGGAGGTCACGACAGG
SYNE4-CF	CTGAGCACTTCCAGGGTGG
SYNE4-CR	GGTCCTCGTAGGAAGAGGGT
DOCK7-F	TTCCTGGGTTAACACTGGTGG
DOCK7-R	TGATTCTGCACTTGGACTGGG
DOCK7-CF	GCAAAAAGGTTTGCCAAAACAAG
DOCK7-CR	ATCATCCTGGTAGCTGTTGCC
IDH1-F	GCCTGCGGGCCTAAAATTG
IDH1-R	GACAGCCCAGTTTATCCGGT
IDH1-CF	TGCTGGTTTGTCCAGATGGC
IDH1-CR	CATGCGGTAGTGACGGGTTA
ABCA1_DHT FWD Set 1	GTG CAG CTA CTG GAA AGA AAT G
ABCA1_DHT REV Set 1	CCT GCC TGA ATA GGG AAG TAA A
ABCA1_Bicul FWD Set 3	ACC TTC TCT GGG TTC CTG TA
ABCA1_Bicul REV Set 3	AAT GGC CTT GTG GAG AAT GA
MAN1A1_DHT FWD Set 2	TAT GAG GTG GGA TAT CAT TGG C
MAN1A1_DHT REV Set 2	GGC AAT ATC AGG GTA AGA GGA G
MAN1A1_Bicul FWD Set 1	TAC CTT GGG CAT TGC TGA ATA
MAN1A1_Bicul REV Set 1	CAA ATG CAG GGT TCC AAA TTC T
CCDC74A_DHT FWD Set 4	CTC CAT GTC AAG CTT CCA GTC
CCDC74A_DHT REV Set 4	TTC CAG GTC CGC CTT CT
CCDC74A_Bicul FWD Set 1	CAC CCT CAG AAC CAC ATT GA
CCDC74A_Bicul REV Set 1	CAG CTG TGT GTA CCC AAG AA
ABCA1_Bicul REV Set 3	AAT GGC CTT GTG GAG AAT GA
MAN1A1_DHT FWD Set 2	TAT GAG GTG GGA TAT CAT TGG C
MAN1A1_DHT REV Set 2	GGC AAT ATC AGG GTA AGA GGA G
MAN1A1_Bicul FWD Set 1	TAC CTT GGG CAT TGC TGA ATA
MAN1A1_Bicul REV Set 1	CAA ATG CAG GGT TCC AAA TTC T
CCDC74A_DHT FWD Set 4	CTC CAT GTC AAG CTT CCA GTC
CCDC74A_DHT REV Set 4	TTC CAG GTC CGC CTT CT
CCDC74A_Bicul FWD Set 1	CAC CCT CAG AAC CAC ATT GA
CCDC74A_Bicul REV Set 1	CAG CTG TGT GTA CCC AAG AA
ARID1A_Bicul FWD Set 1	CCC TCA TTC CCA GGC AAG
ARID1A_Bicul REV Set 1	CTG CTC CCG GCT CTG TA
ARID1A_C FWD Set 1	GAG TGA GCA CAT CAG GGA TTT
ARID1A_C REV Set 1	GGA GGT ATG AGG AGA GAA AGG A
