# Supplementary material for: Androgen receptor signaling regulates the transcriptome of prostate cancer cells by modulating global alternative splicing
Source: Oncogene. 2020 Aug 20;39(39):6172–89. doi: 10.1038/s41388-020-01429-2 (PMC7515832; doi:10.1038/s41388-020-01429-2)
Supplement: Supplementary file 5 — Data Set 4 [file 41388_2020_1429_MOESM5_ESM.xlsx]

## Sheet: LNCaP
			Set 1		GAPDH	HPRT	GAPDH	HPRT1	Average	Gene Level	Exon Level	Exon Level		Set 2		GAPDH	HPRT	GAPDH	HPRT1	Average	Gene Level	Exon Level	Exon Level		Set 3		GAPDH	HPRT	GAPDH	HPRT1	Average	Gene Level	Exon Level	Exon Level	Average	Std Error	Affy
Sample Name	Target Name	CT	Ct Mean	Ct SD	Delta Ct	Delta Ct	Delta Delta	Delta Delta	Delta Delta	Fold Change	Fold Change Ratio	Splice Index	CT	Ct Mean	Ct SD	Delta Ct	Delta Ct	Delta Delta	Delta Delta	Delta Delta	Fold Change	Fold Change Ratio	Splice Index	CT	Ct Mean	Ct SD	Delta Ct	Delta Ct	Delta Delta	Delta Delta	Delta Delta	Fold Change	Fold Change Ratio	Splice Index	Splice Index		Splice Index	Target Name
LNCaP-DMSO3	SELENBP1-F&R	21.8226	21.7825	0.0566535	-5.86345	1.00803	-1.79034	-2.12283	-1.95658	0.257638	0.89284	-1.12002	21.576	21.5941	0.0255106	-5.96861	1.50699	-2.11986	-2.44456	-2.28221	0.205583	0.532622	-1.8775	22.1898	22.1972	0.0104511	-6.2925	0.687599	-1.71312	-2.19191	-1.95252	0.258365	0.794408	-1.2588	-1.41877	0.232837		SELENBP1-F&R
LNCaP-DMSO3	SELENBP1-CF&R	17.7013	17.7823	0.114581	-1.86322	5.00826	-1.62681	-1.9593	-1.79306	0.28856			17.7191	17.4658	0.358301	-1.84029	5.63531	-1.21105	-1.53574	-1.37339	0.385982			17.8924	17.9305	0.0538994	-2.02583	4.95427	-1.38107	-1.85987	-1.62047	0.32523						SELENBP1-CF&R
LNCaP-DMSO3	SLC7A8-F&R	26.9869	26.9257	0.0865474	-11.0066	-4.13509	-1.97855	-2.31103	-2.14479	0.226128	0.203464	-4.91488	26.8206	26.7389	0.11548	-11.1135	-3.63788	-1.05725	-1.38195	-1.2196	0.429402	0.373681	-2.67608	27.6545	27.5902	0.0910129	-11.6855	-4.70541	-1.77815	-2.25694	-2.01754	0.246979	0.232067	-4.30909	-3.96668	0.668577		SLC7A8-F&R
LNCaP-DMSO3	SLC7A8-CF&R	19.1849	19.1451	0.0562354	-3.22601	3.64548	0.318608	-0.0138779	0.152365	1.11139			19.0189	19.009	0.0139294	-3.38356	4.09205	0.362871	0.0381737	0.200522	1.14911			19.0009	18.9793	0.0305089	-3.07469	3.90541	0.329238	-0.149555	0.0898414	1.06425						SLC7A8-CF&R
LNCaP-DMSO3	IL32-F&R	25.1916	24.986	0.290747	-9.06696	-2.19547	-0.583119	-0.915606	-0.749362	0.594866	1.45275	1.45275	24.599	24.5862	0.0180941	-8.9607	-1.4851	-0.53861	-0.863308	-0.700959	0.615163	1.24088	1.24088	25.0086	25.0142	0.00794788	-9.10956	-2.12946	-0.660659	-1.13945	-0.900055	0.535866	1.1655	1.1655	1.28638	0.0859851		IL32-F&R
LNCaP-DMSO3	IL32-CF&R	24.9742	24.9476	0.0376044	-9.02852	-2.15703	-1.12191	-1.45439	-1.28815	0.409476			24.8425	24.8541	0.0163557	-9.22858	-1.75298	-0.849979	-1.17468	-1.01233	0.495746			25.3695	25.3611	0.0118429	-9.45644	-2.47634	-0.881608	-1.3604	-1.121	0.459774						IL32-CF&R
LNCaP-DMSO3	ATP1B1-F&R	18.0968	17.9859	0.156844	-2.0668	4.80468	-0.820355	-1.15284	-0.986598	0.504666	0.970324	-1.03058	19.0513	19.0683	0.0240702	-3.44287	4.03274	-0.643967	-0.968664	-0.806315	0.57184	0.938561	-1.06546	18.5824	18.631	0.0687108	-2.72633	4.25378	-0.555423	-1.03422	-0.794819	0.576415	0.95423	-1.04797	-1.048	0.0100683		ATP1B1-F&R
LNCaP-DMSO3	ATP1B1-CF&R	16.0278	15.998	0.0422116	-0.0788994	6.79259	-0.776895	-1.10938	-0.943138	0.520101			15.8666	15.8994	0.0464276	-0.273976	7.20163	-0.552489	-0.877187	-0.714838	0.609274			15.9735	15.9725	0.00136353	-0.0678606	6.91224	-0.487832	-0.966625	-0.727229	0.604063						ATP1B1-CF&R
LNCaP-DMSO3	RANBP3L-F&R	24.6328	24.8993	0.376847	-8.98022	-2.10873	-0.0836515	-0.416138	-0.249895	0.840958	0.911639	-1.09692	24.2878	24.2957	0.0111982	-8.67025	-1.19464	0.0491104	-0.275587	-0.113238	0.924511	0.850333	-1.17601	24.8883	24.9321	0.0619336	-9.02744	-2.04733	-0.00822163	-0.487015	-0.247618	0.842286	0.82915	-1.20605	-1.15966	0.0325458		RANBP3L-F&R
LNCaP-DMSO3	RANBP3L-CF&R	21.3478	21.1617	0.263207	-5.24262	1.62886	0.0498133	-0.282673	-0.11643	0.922468			20.7089	20.6953	0.0192405	-5.06979	2.40582	0.28301	-0.041687	0.120662	1.08723			21.3654	21.3503	0.0213809	-5.44566	1.53445	0.262073	-0.216721	0.022676	1.01584						RANBP3L-CF&R
LNCaP-DMSO3	AAK1-F&R	25.4027	25.4729	0.0992629	-9.55379	-2.6823	2.50403	2.17155	2.33779	5.05528	4.63975	4.63975	25.415	25.4238	0.0123905	-9.79832	-2.32272	2.36721	2.04251	2.20486	4.6103	4.74301	4.74301	25.8405	25.8676	0.0384056	-9.96299	-2.98289	2.78438	2.30558	2.54498	5.836	6.03765	6.03765	5.14014	0.449745		AAK1-F&R
LNCaP-DMSO3	AAK1-CF&R	21.4272	21.4536	0.0372147	-5.53446	1.33703	0.289987	-0.0424995	0.123744	1.08956			21.3153	21.3094	0.00842263	-5.68391	1.7917	0.121407	-0.203291	-0.0409422	0.97202			21.325	21.3528	0.0392606	-5.44813	1.53197	0.190391	-0.288403	-0.049006	0.966602						AAK1-CF&R
LNCaP-DMSO3	TTBK2-F&R	25.1861	25.2915	0.149118	-9.37244	-2.50096	0.217868	-0.114618	0.0516248	1.03643	1.48641	1.48641	26.6692	26.6663	0.00413916	-11.0408	-3.56524	-0.0531769	-0.377874	-0.215526	0.861232	1.29114	1.29114	26.082	26.1263	0.0625675	-10.2216	-3.24152	0.429782	-0.0490112	0.190385	1.14107	1.62622	1.62622	1.46792	0.0971685		TTBK2-F&R
LNCaP-DMSO3	TTBK2-CF&R	22.9143	22.8481	0.0936105	-6.92899	-0.0575027	-0.353963	-0.686449	-0.520206	0.697272			22.8742	22.8648	0.0133602	-7.23933	0.236273	-0.421824	-0.746521	-0.584172	0.667032			22.7136	22.6933	0.0286787	-6.78869	0.191414	-0.271737	-0.75053	-0.511134	0.701671						TTBK2-CF&R
LNCaP-DMSO3	SYNE4-F&R	23.9825	23.954	0.0402695	-8.03493	-1.16345	-0.288924	-0.62141	-0.455167	0.729426	0.72085	-1.38725	23.817	23.8292	0.0172	-8.20372	-0.728113	-0.612514	-0.937212	-0.774863	0.584444	0.729168	-1.37143	24.1346	24.1353	0.000869911	-8.2306	-1.2505	-0.208056	-0.68685	-0.447453	0.733336	0.821723	-1.21695	-1.32521	0.0543204		SYNE4-F&R
LNCaP-DMSO3	SYNE4-CF&R	23.547	23.4582	0.125619	-7.53911	-0.667624	0.183305	-0.149181	0.0170617	1.0119			23.1994	23.2406	0.0582773	-7.61514	-0.139536	-0.156837	-0.481535	-0.319186	0.801522			23.3507	23.3958	0.0636451	-7.49109	-0.510988	0.0752192	-0.403574	-0.164177	0.892437						SYNE4-CF&R
LNCaP-DMSO3	DOCK7-F&R	22.9529	22.9503	0.00368465	-7.03124	-0.15975	-0.377109	-0.709595	-0.543352	0.686175	0.689807	-1.44968	23.0408	23.0827	0.0593859	-7.45728	0.0183258	-0.478146	-0.802843	-0.640494	0.641493	0.673134	-1.48559	22.9568	22.9534	0.00489308	-7.04871	-0.0686092	-0.183002	-0.661795	-0.422398	0.746183	0.713282	-1.40197	-1.44575	0.0242184		DOCK7-F&R
LNCaP-DMSO3	DOCK7-CF&R	21.3014	21.3313	0.0423046	-5.41223	1.45925	0.158628	-0.173859	-0.00761557	0.994735			20.9515	20.9575	0.00852513	-5.33204	2.14357	0.0928879	-0.23181	-0.0694609	0.952994			21.3922	21.3959	0.00523565	-5.49123	1.48888	0.304454	-0.174339	0.0650573	1.04613						DOCK7-CF&R
LNCaP-DMSO3	IDH1-F&R	24.0959	24.1059	0.0140804	-8.18676	-1.31528	-0.387935	-0.720421	-0.554178	0.681045	0.424225	-2.35724	24.0335	24.0236	0.0139874	-8.39811	-0.922503	-0.40834	-0.733038	-0.570689	0.673295	0.420059	-2.38062	24.3806	24.3766	0.00572927	-8.47192	-1.49182	-0.441115	-0.919909	-0.680512	0.623944	0.408908	-2.44554	-2.39446	0.026413		IDH1-F&R
LNCaP-DMSO3	IDH1-CF&R	20.1441	20.1499	0.00816368	-4.23077	2.64071	0.849164	0.516678	0.682921	1.60539			20.037	20.1184	0.115134	-4.49295	2.98265	0.842995	0.518297	0.680646	1.60286			20.3626	20.3298	0.0464425	-4.42514	2.55496	0.849036	0.370243	0.60964	1.52588						IDH1-CF&R
LNCaP-DMSO3	PARP2-F&R	26.4336	26.4712	0.0530929	-10.5521	-3.68058	0.191175	-0.141312	0.0249314	1.01743	0.868921	-1.15085	26.5569	26.5844	0.0389262	-10.9589	-3.48333	0.239046	-0.0856514	0.0766973	1.0546	0.876741	-1.14059	27.0813	26.9878	0.132251	-11.0831	-4.10303	0.526092	0.0472984	0.286695	1.21984	0.916279	-1.09137	-1.1276	0.0183574		PARP2-F&R
LNCaP-DMSO3	PARP2-CF&R	22.0775	22.0734	0.00576299	-6.15433	0.717157	0.393878	0.0613918	0.227635	1.17091			22.0171	22.0626	0.0644462	-6.43717	1.03843	0.428823	0.104126	0.266475	1.20286			22.1989	22.2268	0.0394171	-6.32214	0.657963	0.652232	0.173439	0.412836	1.3313						PARP2-CF&R
LNCaP-DMSO3	S100A7-CF&R	27.0381	27.024	0.0199756	-11.1049	-4.23343	-6.27101	-6.6035	-6.43726	0.0115396	0.248539	-4.02352	27.5092	27.3935	0.163715	-11.768	-4.29239	-6.47863	-6.80332	-6.64097	0.01002	0.000780923	-1280.54	27.6196	27.4863	0.188485	-11.5817	-4.60155	-5.36551	-5.8443	-5.6049	0.0205474	0.0510639	-19.5833				S100A7-CF&R
LNCaP-DMSO3	S100A7-F&R1	33.6719	33.5519	0.169731	-17.6328	-10.7613	-4.26256	-4.59504	-4.4288	0.04643			33.1813	35.7332	3.60897	-20.1077	-12.6321	3.84391	3.51921	3.68156	12.831			32.8072	32.8072		-16.9026	-9.92248	-1.07395	-1.55275	-1.31335	0.402386						S100A7-F&R1
LNCaP-DMSO3	ABCA1-DHT-F&R	28.9508	28.9023	0.0685719	-12.9832	-6.1117	-4.84851	-5.18099	-5.01475	0.0309322	3.15471	3.15471	29.9132	29.8761	0.0525763	-14.2506	-6.775	-3.29522	-3.61992	-3.45757	0.0910266	2.68519	2.68519	29.396	29.5608	0.232985	-13.6561	-6.676	-4.69564	-5.17444	-4.93504	0.0326892	4.89739	4.89739	3.5791	0.672937		ABCA1-DHT-F&R
LNCaP-DMSO3	ABCA1-BICUL-F&R	27.6938	27.8814	0.265303	-11.9623	-5.09084	-3.191	-3.52349	-3.35724	0.0975819			29.2504	29.1171	0.188442	-13.4917	-6.01605	-1.87019	-2.19489	-2.03254	0.244424			28.4296	28.4652	0.0502782	-12.5605	-5.58043	-2.40363	-2.88242	-2.64303	0.160092						ABCA1-BICUL-F&R
LNCaP-DMSO3	MAN1A1-DHT-F&R	28.2577	28.5112	0.358397	-12.5921	-5.72057	-0.372041	-0.704527	-0.538284	0.68859	0.47916	-2.08699	27.7329	27.5261	0.29246	-11.9006	-4.42501	-0.0390415	-0.363739	-0.20139	0.869712	0.442921	-2.25774	27.8259	27.8283	0.00335017	-11.9237	-4.94355	-0.432815	-0.911608	-0.672211	0.627544	0.646233	-1.54743	-1.96405	0.214063		MAN1A1-DHT-F&R
LNCaP-DMSO3	MAN1A1-BICUL-F&R	22.2167	22.2569	0.0569367	-6.33782	0.533665	-1.43346	-1.76595	-1.5997	0.329945			22.0889	22.108	0.0269929	-6.48255	0.993057	-1.21392	-1.53862	-1.37627	0.385214			22.4283	22.4394	0.0157083	-6.53476	0.445343	-1.06269	-1.54148	-1.30208	0.40554						MAN1A1-BICUL-F&R
LNCaP-DMSO3	CCDC74A-DHT-F&R	20.917	20.9731	0.0793669	-5.054	1.81749	0.278523	-0.0539627	0.11228	1.08094	0.450955	-2.21752	20.698	20.7175	0.0275445	-5.09203	2.38357	0.296715	-0.0279827	0.134366	1.09761	0.328501	-3.04413	21.947	21.9179	0.0411084	-6.01325	0.966852	0.305188	-0.173605	0.0657916	1.04666	0.432073	-2.31442	-2.52536	0.260892		CCDC74A-DHT-F&R
LNCaP-DMSO3	CCDC74A-BICUL-F&R	25.2854	25.329	0.0616436	-9.40992	-2.53843	-0.870421	-1.20291	-1.03666	0.487453			25.1913	25.1632	0.039676	-9.53777	-2.06217	-1.30932	-1.63401	-1.47167	0.360566			25.5997	25.5743	0.0358606	-9.66966	-2.68956	-0.905465	-1.38426	-1.14486	0.452233						CCDC74A-BICUL-F&R
LNCaP-DMSO3	ARID1A-BICUL-F&R	26.6354	26.7468	0.157531	-10.8277	-3.95622	-0.18517	-0.517656	-0.351413	0.783816	0.812322	-1.23104	27.6539	27.5745	0.112216	-11.9491	-4.47345	0.162384	-0.162313	3.52859e-05	1.00002	1.02866	1.02866	26.6232	26.6356	0.017529	-10.7309	-3.75084	0.20312	-0.275673	-0.0362763	0.975169	0.961335	-1.04022	-0.4142	0.723529		ARID1A-BICUL-F&R
LNCaP-DMSO3	ARID1A-CF&R	20.2976	20.3258	0.0399147	-4.40673	2.46475	0.114707	-0.217779	-0.0515361	0.964908			20.3677	20.3584	0.0131148	-4.73298	2.74263	0.12162	-0.203077	-0.0407286	0.972164			20.2515	20.2407	0.0152363	-4.33603	2.64407	0.260009	-0.218784	0.0206122	1.01439						ARID1A-CF&R
LNCaP-DMSO3	GAPDH-F&R	15.9169	15.9191	0.00307706	0	6.87149	0	-0.332486	-0.166243	0.89116			15.6073	15.6255	0.0256907	0	7.4756	0	-0.324697	-0.162349	0.893569			15.9283	15.9047	0.0334167	0	6.9801	0	-0.478793	-0.239397	0.8471						GAPDH-F&R
LNCaP-DMSO3	HPRT-F&R	22.785	22.7906	0.00790877	-6.87149	0	0.332486	0	0.166243	1.12213			23.1205	23.1011	0.0274919	-7.4756	0	0.324697	0	0.162349	1.11911			22.9167	22.8848	0.0452084	-6.9801	0	0.478793	0	0.239397	1.1805						HPRT-F&R			YES	NO	Total	% Validated	%Not validated
LNCap-Bicul3	SELENBP1-F&R	22.0131	22.0486	0.0501662	-5.87967	1.26225	-1.77413	-2.37705	-2.07559	0.237239	0.848444	-1.17863	22.3018	22.3275	0.0363501	-6.20505	1.33845	-1.88342	-2.27601	-2.07972	0.236561	0.762675	-1.31117	23.2939	23.305	0.0157407	-6.8261	0.423698	-1.17952	-1.92801	-1.55377	0.340619	1.19971	1.19971	-0.430031	0.815768	6.11	SELENBP1-F&R	Included in DHT	NO	7	8	15	46.6667	53.3333
LNCap-Bicul3	SELENBP1-CF&R	18.1803	18.1219	0.082508	-1.95301	5.1889	-1.53702	-2.13994	-1.83848	0.279616			17.686	17.6812	0.00678126	-1.55878	5.98472	-1.49256	-1.88515	-1.68886	0.310173			18.4674	18.4436	0.033619	-1.9647	5.2851	-1.44221	-2.1907	-1.81645	0.283919						SELENBP1-CF&R
LNCap-Bicul3	SLC7A8-F&R	27.9528	27.9739	0.0298049	-11.805	-4.66306	-1.18014	-1.78306	-1.4816	0.358091	0.534411	-1.87122	27.3215	27.3442	0.0320316	-11.2217	-3.67823	-0.948994	-1.34159	-1.14529	0.452098	0.613224	-1.63073	29.0221	28.969	0.0750834	-12.4901	-5.2403	-0.973558	-1.72205	-1.3478	0.39289	0.60872	-1.64279	-1.71491	0.078231	-60.65	SLC7A8-F&R	Included in Bicultamide	YES
LNCap-Bicul3	SLC7A8-CF&R	18.7992	18.8001	0.00134061	-2.63124	4.51068	-0.276166	-0.879084	-0.577625	0.670066			18.9305	18.8997	0.0435562	-2.77721	4.7663	-0.243479	-0.636076	-0.439777	0.737248			18.9831	18.9669	0.0228807	-2.48804	4.76176	-0.25741	-1.0059	-0.631656	0.645435						SLC7A8-CF&R
LNCap-Bicul3	IL32-F&R	25.3722	25.338	0.0483185	-9.16915	-2.02723	-0.480927	-1.08385	-0.782386	0.581404	1.01797	1.01797	24.9861	25.0091	0.0325293	-8.88663	-1.34313	-0.612677	-1.00527	-0.808975	0.570787	0.92865	-1.07683	25.817	25.8349	0.0253137	-9.35602	-2.10622	-0.414204	-1.16269	-0.788449	0.578966	1.03117	1.03117	0.324103	0.700477	-26.13	IL32-F&R	Included in Biculatamide	NO
LNCap-Bicul3	IL32-CF&R	25.8344	25.8127	0.0306883	-9.6438	-2.50188	-0.506625	-1.10954	-0.808084	0.57114			25.558	25.6951	0.193962	-9.57268	-2.02918	-0.505884	-0.898481	-0.702183	0.614642			26.4078	26.3585	0.0698302	-9.87957	-2.62976	-0.458483	-1.20697	-0.832728	0.561466						IL32-CF&R
LNCap-Bicul3	ATP1B1-F&R	21.6502	21.5768	0.103701	-5.40795	1.73397	2.52079	1.91787	2.21933	4.65676	1.91128	1.91128	22.48	22.3816	0.139043	-6.25918	1.28432	2.17235	1.77975	1.97605	3.93414	1.43263	1.43263	22.4806	22.3917	0.125853	-5.91275	1.33705	2.631	1.88251	2.25676	4.77917	1.75509	1.75509	1.69967	0.140926	-7.27	ATP1B1-F&R	Included in Biculatamide	NO ( Opposite Direction)
LNCap-Bicul3	ATP1B1-CF&R	18.6575	18.6109	0.0659096	-2.44204	4.69987	1.58625	0.983332	1.28479	2.43647			18.6583	18.6026	0.0787101	-2.48015	5.06335	1.65368	1.26109	1.45739	2.7461			18.9277	18.854	0.104174	-2.37515	4.87465	1.81946	1.07096	1.44521	2.72303						ATP1B1-CF&R
LNCap-Bicul3	RANBP3L-F&R	26.1143	26.1739	0.0842627	-10.005	-2.86307	0.941123	0.338205	0.639664	1.55797	0.457933	-2.18373	24.9585	24.9638	0.00745156	-8.84134	-1.29783	0.2202	-0.172398	0.023901	1.0167	0.280769	-3.56165	26.1834	26.1253	0.0821466	-9.64642	-2.39662	0.61076	-0.137732	0.236514	1.17814	0.369167	-2.7088	-2.81806	0.401504	-4.28	RANBP3L-F&R	Included in Bicultamide	YES
LNCap-Bicul3	RANBP3L-CF&R	23.4367	23.4296	0.0100087	-7.26073	-0.118809	2.06792	1.465	1.76646	3.40217			22.9495	22.962	0.0176639	-6.83952	0.703983	2.05274	1.66015	1.85645	3.62114			23.6878	23.7109	0.0326439	-7.232	0.0178013	2.04842	1.29992	1.67417	3.19136						RANBP3L-CF&R
LNCap-Bicul3	AAK1-F&R	27.2568	27.349	0.130484	-11.1801	-4.03821	4.13037	3.52745	3.82891	14.2108	51.8129	51.8129	26.9587	26.8746	0.119015	-10.7521	-3.20859	3.32098	2.92838	3.12468	8.72215	32.1957	32.1957	27.9602	27.7294	0.326439	-11.2505	-4.00067	4.07186	3.32336	3.69761	12.9745	53.4734	53.4734	45.8273	6.83266	22.61	AAK1-F&R	Included in DHT	YES
LNCap-Bicul3	AAK1-CF&R	19.836	19.8485	0.0177003	-3.67961	3.46231	-1.56487	-2.16779	-1.86633	0.274271			19.9881	19.9971	0.0128261	-3.87469	3.66882	-1.68781	-2.08041	-1.88411	0.270911			20.0472	20.0677	0.0290267	-3.58885	3.66095	-1.66889	-2.41739	-2.04314	0.242635						AAK1-CF&R
LNCap-Bicul3	TTBK2-F&R	24.6829	24.7258	0.0606726	-8.55693	-1.41501	-0.59765	-1.20057	-0.899108	0.536218	1.87209	1.87209	26.5362	26.5147	0.0303349	-10.3923	-2.84878	-0.701736	-1.09433	-0.898035	0.536617	1.7081	1.7081	25.6833	25.6265	0.080342	-9.14762	-1.89781	-0.644226	-1.39272	-1.01847	0.493639	1.82054	1.82054	1.80024	0.0484155	7.74	TTBK2-F&R	Included in DHT	YES
LNCap-Bicul3	TTBK2-CF&R	21.9389	21.9496	0.0150515	-5.78065	1.36126	-1.5023	-2.10522	-1.80376	0.286428			22.3291	22.3095	0.0277212	-6.18703	1.35648	-1.47413	-1.86672	-1.67043	0.314161			22.0542	22.0307	0.0332333	-5.55183	1.69797	-1.50859	-2.25708	-1.88284	0.27115						TTBK2-CF&R
LNCap-Bicul3	SYNE4-F&R	24.7157	24.7082	0.0105913	-8.53926	-1.39734	0.215404	-0.387514	-0.0860553	0.942095	1.1216	1.1216	24.7988	24.7844	0.0203276	-8.66195	-1.11845	-0.154276	-0.546873	-0.350574	0.784272	0.932214	-1.07272	25.5188	25.4965	0.0315447	-9.01761	-1.76781	0.578949	-0.169542	0.204703	1.15245	1.34366	1.34366	0.464182	0.771117	4.62	SYNE4-F&R	Included in DHT	NO
LNCap-Bicul3	SYNE4-CF&R	23.595	23.5745	0.0289674	-7.40565	-0.263727	0.04984	-0.553078	-0.251619	0.839953			23.8517	23.8414	0.0145646	-7.71897	-0.175465	-0.053009	-0.445606	-0.249308	0.8413			24.0715	24.0476	0.0338159	-7.56866	-0.318855	0.152784	-0.595707	-0.221461	0.857696						SYNE4-CF&R
LNCap-Bicul3	DOCK7-F&R	23.9068	23.8777	0.0411245	-7.70879	-0.566868	0.300441	-0.302477	-0.00101805	0.999295	1.30914	1.30914	24.1511	24.1784	0.038624	-8.05593	-0.512428	0.120508	-0.272089	-0.0757904	0.948822	1.27228	1.27228	24.1075	24.0953	0.0171838	-7.61642	-0.366623	0.38471	-0.363781	0.0104647	1.00728	1.36311	1.36311	1.31484	0.0263742	-5.97	DOCK7-F&R	Included in Biculatamide	NO
LNCap-Bicul3	DOCK7-CF&R	21.3306	21.3343	0.0052397	-5.16543	1.97649	-0.0881777	-0.691095	-0.389637	0.763322			21.147	21.1347	0.0174508	-5.01224	2.53126	-0.226906	-0.619503	-0.423204	0.745766			21.6302	21.6035	0.037804	-5.12459	2.12522	-0.0621872	-0.810678	-0.436433	0.738959						DOCK7-CF&R
LNCap-Bicul3	IDH1-F&R	19.0558	19.0886	0.0464384	-2.91975	4.22217	-5.65495	-6.25786	-5.95641	0.0161044	0.0487165	-20.5269	19.0787	19.0995	0.0294259	-2.97706	4.56645	-5.82939	-6.22199	-6.02569	0.0153492	0.0489849	-20.4145	19.7041	19.7232	0.0270819	-3.24435	4.00545	-5.66869	-6.41718	-6.04294	0.0151668	0.0522977	-19.1213	-20.0209	0.45097	-6.06	IDH1-F&R	Included in Biculatamide	YES
LNCap-Bicul3	IDH1-CF&R	18.3051	18.255	0.0708202	-2.08611	5.05581	-1.2955	-1.89842	-1.59696	0.330573			18.3288	18.2945	0.0484507	-2.17209	5.37142	-1.47787	-1.87047	-1.67417	0.313347			18.6458	18.6434	0.0033178	-2.16452	5.08528	-1.41158	-2.16007	-1.78583	0.29001						IDH1-CF&R
LNCap-Bicul3	PARP2-F&R	25.764	25.8518	0.124289	-9.68295	-2.54103	-0.677941	-1.28086	-0.9794	0.507191	1.14961	1.14961	25.9916	26.0424	0.0717926	-9.91995	-2.37645	-0.799938	-1.19254	-0.996237	0.501306	1.00865	1.00865	26.5493	26.5396	0.0138255	-10.0607	-2.81086	-0.496378	-1.24487	-0.870624	0.54691	1.11507	1.11507	1.09111	0.0424182	501.99	PARP2-F&R	Included in DHT	NO
LNCap-Bicul3	PARP2-CF&R	21.031	21.0503	0.0273071	-4.88136	2.26056	-0.879088	-1.48201	-1.18055	0.441184			21.2918	21.3184	0.0376516	-5.19598	2.34752	-0.812366	-1.20496	-1.00867	0.497006			21.4545	21.4953	0.0577095	-5.0164	2.2334	-0.653509	-1.402	-1.02775	0.490473						PARP2-CF&R
LNCap-Bicul3	S100A7-CF&R	32.5626	32.2349	0.463433	-16.066	-8.9241	-1.30991	-1.91283	-1.61137	0.327287	#VALUE!		32.1207	31.9899	0.184957	-15.8675	-8.32398	-2.37914	-2.77173	-2.57543	0.167771	0.0705888		32.6294	33.113	0.683901	-16.6341	-9.38428	-0.31307	-1.06156	-0.687316	0.621008	#VALUE!				392.15	S100A7-CF&R	Included in DHT
LNCap-Bicul3	S100A7-F&R1	Undetermined			#VALUE!	#VALUE!	#VALUE!	#VALUE!	#VALUE!	#VALUE!			33.8316	33.8316		-17.7091	-10.1656	1.44528	1.05268	1.24898	2.37674			Undetermined			#VALUE!	#VALUE!	#VALUE!	#VALUE!	#VALUE!	#VALUE!						S100A7-F&R1
LNCap-Bicul3	ABCA1-DHT-F&R	31.5701	31.7807	0.297754	-15.6118	-8.46987	-2.21991	-2.82282	-2.52137	0.174178	2.35262	2.35262	32.709	32.8335	0.176067	-16.7111	-9.16759	-0.834732	-1.22733	-1.03103	0.48936	2.84474	2.84474	33.0656	34.1368	1.51498	-17.6579	-10.4081	-0.693804	-1.4423	-1.06805	0.476963	4.70538	4.70538	3.30091	0.716458	10.24	ABCA1-DHT-F&R	Included in DHT	YES
LNCap-Bicul3	ABCA1-BICUL-F&R	27.9657	27.868	0.138115	-11.6991	-4.55723	-3.45418	-4.05709	-3.75564	0.0740357			29.1717	29.1413	0.0430882	-13.0188	-5.47532	-2.34303	-2.73562	-2.53933	0.172023			28.4771	28.5149	0.0535717	-12.0361	-4.78625	-2.92811	-3.67661	-3.30236	0.101366						ABCA1-BICUL-F&R
LNCap-Bicul3	MAN1A1-DHT-F&R	28.7961	28.3959	0.565969	-12.227	-5.0851	-0.737082	-1.34	-1.03854	0.486819	5.58723	5.58723	27.3445	27.1719	0.244078	-11.0494	-3.50591	-0.890236	-1.28283	-1.08653	0.470891	4.36855	4.36855	28.9434	28.7247	0.30929	-12.2458	-4.99604	-0.110628	-0.859119	-0.484874	0.71456	7.46295	7.46295	5.80624	0.899963	153.1	MAN1A1-DHT-F&R	Included in DHT	YES
LNCap-Bicul3	MAN1A1-BICUL-F&R	20.6701	20.721	0.0719949	-4.55207	2.58985	-3.21922	-3.82213	-3.52068	0.0871307			20.779	20.8015	0.0318981	-4.67907	2.86443	-3.01739	-3.40999	-3.21369	0.107791			21.0803	21.066	0.020302	-4.58707	2.66273	-3.01037	-3.75887	-3.38462	0.0957476						MAN1A1-BICUL-F&R
LNCap-Bicul3	CCDC74A-DHT-F&R	20.8239	20.9941	0.240756	-4.82524	2.31668	0.0497675	-0.55315	-0.251691	0.839911	0.390461	-2.56108	20.8597	20.8843	0.0348531	-4.76187	2.78164	-0.0334511	-0.426048	-0.22975	0.852783	0.457337	-2.18657	22.2835	22.321	0.0529634	-5.84208	1.40772	0.134014	-0.614477	-0.240232	0.846609	0.329766	-3.03245	-2.59337	0.244718	29.79	CCDC74A-DHT-F&R	Included in Biculatamide	NO ( Opposite direction)
LNCap-Bicul3	CCDC74A-BICUL-F&R	27.7435	27.8558	0.158773	-11.6869	-4.54494	1.40652	0.8036	1.10506	2.15108			27.922	28.0648	0.201956	-11.9423	-4.3988	1.09522	0.702621	0.89892	1.86467			28.7288	28.7885	0.0844178	-12.3096	-5.05982	1.7345	0.986008	1.36025	2.5673						CCDC74A-BICUL-F&R
LNCap-Bicul3	ARID1A-BICUL-F&R	26.3226	26.3103	0.0175304	-10.1414	-2.99943	-0.871524	-1.47444	-1.17298	0.443503	0.923052	-1.08336	27.34	27.3156	0.0344026	-11.1932	-3.64967	-0.593494	-0.986092	-0.789793	0.578427	1.16003	1.16003	26.7886	26.8042	0.0220539	-10.3253	-3.07552	-0.202503	-0.950994	-0.576749	0.670473	1.49879	1.49879	0.525152	0.810181	-3.17	ARID1A-BICUL-F&R	Included in Biculatamide	NO
LNCap-Bicul3	ARID1A-CF&R	19.7275	19.7049	0.0319035	-3.53602	3.6059	-0.756007	-1.35892	-1.05747	0.480475			19.9456	19.9262	0.0274892	-3.8037	3.73981	-0.807657	-1.20025	-1.00396	0.498631			19.7698	19.7686	0.00165351	-3.28972	3.96008	-0.786301	-1.53479	-1.16055	0.447343						ARID1A-CF&R
LNCap-Bicul3	GAPDH-F&R	16.2196	16.1689	0.071655	0	7.14192	0	-0.602918	-0.301459	0.811431			16.1307	16.1225	0.0116582	0	7.5435	0	-0.392597	-0.196299	0.872787			16.4771	16.4789	0.0025949	0	7.2498	0	-0.748491	-0.374246	0.771509						GAPDH-F&R
LNCap-Bicul3	HPRT-F&R	23.2441	23.3108	0.0943604	-7.14192	0	0.602918	0	0.301459	1.23239			23.7017	23.666	0.0505533	-7.5435	0	0.392597	0	0.196299	1.14576			23.725	23.7287	0.00524914	-7.2498	0	0.748491	0	0.374246	1.29616						HPRT-F&R
LNCaP-DHT3	SELENBP1-F&R	23.3867	23.4035	0.0237182	-7.65379	-1.11479	0	0	0	1			23.6099	23.6052	0.00659649	-8.08847	-0.937565	0	0	0	1			23.9214	23.9048	0.0234471	-8.00562	-1.50431	0	0	0	1						SELENBP1-F&R
LNCaP-DHT3	SELENBP1-CF&R	19.1607	19.2397	0.111705	-3.49004	3.04897	0	0	0	1			18.5346	18.5681	0.0473488	-3.05134	4.09957	0	0	0	1			19.2407	19.3061	0.0924682	-3.4069	3.09441	0	0	0	1						SELENBP1-CF&R
LNCaP-DHT3	SLC7A8-F&R	28.3377	28.7348	0.561598	-12.9851	-6.44613	0	0	0	1			27.7379	27.6875	0.071326	-12.1707	-5.01982	0	0	0	1			29.3234	29.3628	0.0558078	-13.4637	-6.96235	0	0	0	1						SLC7A8-F&R
LNCaP-DHT3	SLC7A8-CF&R	18.6341	18.6571	0.0325684	-2.9074	3.6316	0	0	0	1			18.5534	18.5375	0.0225395	-3.02069	4.13022	0	0	0	1			18.6322	18.6446	0.0175088	-2.74545	3.75586	0	0	0	1						SLC7A8-CF&R
LNCaP-DHT3	IL32-F&R	25.434	25.3998	0.0483468	-9.65007	-3.11107	0	0	0	1			25.0197	25.0161	0.00516822	-9.49931	-2.34841	0	0	0	1			25.6359	25.6694	0.0473609	-9.77022	-3.26891	0	0	0	1						IL32-F&R
LNCaP-DHT3	IL32-CF&R	25.9305	25.9001	0.042948	-10.1504	-3.61142	0	0	0	1			25.5847	25.5953	0.0149962	-10.0786	-2.92766	0	0	0	1			26.2645	26.2372	0.0385998	-10.338	-3.83674	0	0	0	1						IL32-CF&R
LNCaP-DHT3	ATP1B1-F&R	18.582	18.6369	0.0776042	-2.88716	3.65184	0	0	0	1			19.6532	19.6036	0.0701742	-4.08683	3.06407	0	0	0	1			19.1694	19.1809	0.0163004	-3.28175	3.21956	0	0	0	1						ATP1B1-F&R
LNCaP-DHT3	ATP1B1-CF&R	16.5838	16.6055	0.0306762	-0.855794	5.68321	0	0	0	1			16.3252	16.3432	0.025454	-0.826466	6.32444	0	0	0	1			16.457	16.4549	0.002955	-0.555693	5.94562	0	0	0	1						ATP1B1-CF&R
LNCaP-DHT3	RANBP3L-F&R	24.7168	24.8136	0.136795	-9.06387	-2.52487	0	0	0	1			24.159	24.1379	0.0298615	-8.62114	-1.47023	0	0	0	1			24.9015	24.9348	0.0472018	-9.03566	-2.53435	0	0	0	1						RANBP3L-F&R
LNCaP-DHT3	RANBP3L-CF&R	20.9074	20.9425	0.0496551	-5.19281	1.34619	0	0	0	1			20.3054	20.3036	0.00256792	-4.78678	2.36413	0	0	0	1			21.0691	21.0828	0.0193754	-5.18358	1.31773	0	0	0	1						RANBP3L-CF&R
LNCaP-DHT3	AAK1-F&R	22.8121	22.7994	0.0179202	-7.04975	-0.510752	0	0	0	1			22.9638	22.9479	0.0224707	-7.43111	-0.280209	0	0	0	1			23.1003	23.0778	0.0318967	-7.17861	-0.677301	0	0	0	1						AAK1-F&R
LNCaP-DHT3	AAK1-CF&R	20.9723	20.9942	0.0309027	-5.24447	1.29453	0	0	0	1			21.0775	21.0793	0.00251667	-5.5625	1.58841	0	0	0	1			21.1032	21.1569	0.0759938	-5.25774	1.24357	0	0	0	1						AAK1-CF&R
LNCaP-DHT3	TTBK2-F&R	24.971	24.9043	0.0943658	-9.15458	-2.61558	0	0	0	1			26.6479	26.6108	0.0524509	-11.094	-3.94311	0	0	0	1			25.5412	25.691	0.211889	-9.79184	-3.29053	0	0	0	1						TTBK2-F&R
LNCaP-DHT3	TTBK2-CF&R	23.0468	23.0326	0.019981	-7.28295	-0.743952	0	0	0	1			23.2024	23.1779	0.0345699	-7.66115	-0.510248	0	0	0	1			22.9526	22.9596	0.00990215	-7.06043	-0.559116	0	0	0	1						TTBK2-CF&R
LNCaP-DHT3	SYNE4-F&R	24.0259	24.0736	0.0674511	-8.32386	-1.78486	0	0	0	1			24.283	24.333	0.0706988	-8.81623	-1.66533	0	0	0	1			24.3134	24.3378	0.0345914	-8.43866	-1.93735	0	0	0	1						SYNE4-F&R
LNCaP-DHT3	SYNE4-CF&R	22.9632	23.1055	0.201173	-7.35581	-0.816805	0	0	0	1			23.1324	23.2888	0.221149	-7.77198	-0.621071	0	0	0	1			23.2474	23.315	0.0956956	-7.41587	-0.914562	0	0	0	1						SYNE4-CF&R
LNCaP-DHT3	DOCK7-F&R	23.1478	23.158	0.0144864	-7.40835	-0.869345	0	0	0	1			23.4485	23.4522	0.00519519	-7.93542	-0.784517	0	0	0	1			23.1349	23.1309	0.00562812	-7.23171	-0.730404	0	0	0	1						DOCK7-F&R
LNCaP-DHT3	DOCK7-CF&R	21.0238	21.0033	0.028939	-5.25361	1.28539	0	0	0	1			20.734	20.7559	0.031074	-5.23915	1.91176	0	0	0	1			21.0645	21.0859	0.0302904	-5.18677	1.31454	0	0	0	1						DOCK7-CF&R
LNCaP-DHT3	IDH1-F&R	24.338	24.3244	0.0192271	-8.5747	-2.0357	0	0	0	1			24.3251	24.3232	0.00270279	-8.80645	-1.65554	0	0	0	1			24.8587	24.8122	0.0657815	-8.91304	-2.41173	0	0	0	1						IDH1-F&R
LNCaP-DHT3	IDH1-CF&R	19.0864	19.1313	0.0634442	-3.38161	3.15739	0	0	0	1			19.1413	19.1667	0.0360089	-3.64996	3.50095	0	0	0	1			19.4532	19.4753	0.0312237	-3.57611	2.92521	0	0	0	1						IDH1-CF&R
LNCaP-DHT3	PARP2-F&R	26.1657	26.1106	0.0780128	-10.3609	-3.82189	0	0	0	1			25.9743	26.2367	0.370997	-10.7199	-3.56898	0	0	0	1			26.4667	26.4562	0.0148195	-10.557	-4.05573	0	0	0	1						PARP2-F&R
LNCaP-DHT3	PARP2-CF&R	21.5855	21.5101	0.106501	-5.76045	0.778549	0	0	0	1			21.6235	21.5251	0.139132	-6.00835	1.14256	0	0	0	1			21.6237	21.5691	0.0772683	-5.66991	0.831402	0	0	0	1						PARP2-CF&R
LNCaP-DHT3	S100A7-CF&R	34.5789	33.1256	2.05522	-17.3759	-10.8369	0	0	0	1			32.565	33.7634	1.69479	-18.2466	-11.0957	0	0	0	1			32.6679	32.8463	0.252298	-16.9472	-10.4458	0	0	0	1						S100A7-CF&R
LNCaP-DHT3	S100A7-F&R1	Undetermined	37.6451		-21.8954	-15.3564	0	0	0	1			31.7806	31.7806		-16.2638	-9.11293	0	0	0	1			33.8757	33.8757		-17.9765	-11.4752	0	0	0	1						S100A7-F&R1
LNCaP-DHT3	ABCA1-DHT-F&R	33.5946	33.5814	0.0187442	-17.8317	-11.2927	0	0	0	1			33.0626	33.0626		-17.5458	-10.3949	0	0	0	1			33.1566	34.2509	1.54762	-18.3518	-11.8504	0	0	0	1						ABCA1-DHT-F&R
LNCaP-DHT3	ABCA1-BICUL-F&R	30.9745	30.903	0.101074	-15.1533	-8.61432	0	0	0	1			30.9056	30.8786	0.0381129	-15.3618	-8.21094	0	0	0	1			31.147	30.8633	0.401169	-14.9642	-8.46286	0	0	0	1						ABCA1-BICUL-F&R
LNCaP-DHT3	MAN1A1-DHT-F&R	28.7792	28.7138	0.0925612	-12.9641	-6.4251	0	0	0	1			28.0752	27.4564	0.875143	-11.9397	-4.78875	0	0	0	1			28.3141	28.2556	0.0827009	-12.3565	-5.85516	0	0	0	1						MAN1A1-DHT-F&R
LNCaP-DHT3	MAN1A1-BICUL-F&R	23.5065	23.521	0.020476	-7.77128	-1.23228	0	0	0	1			23.2084	23.2132	0.00681093	-7.69646	-0.545559	0	0	0	1			23.4986	23.4966	0.00286194	-7.59745	-1.09614	0	0	0	1						MAN1A1-BICUL-F&R
LNCaP-DHT3	CCDC74A-DHT-F&R	20.5994	20.5252	0.105014	-4.77547	1.76353	0	0	0	1			20.2874	20.3121	0.0348841	-4.79532	2.35559	0	0	0	1			21.68	21.6072	0.102929	-5.70806	0.793247	0	0	0	1						CCDC74A-DHT-F&R
LNCaP-DHT3	CCDC74A-BICUL-F&R	26.0599	26.03	0.0422251	-10.2803	-3.74134	0	0	0	1			26.3076	26.3639	0.0796151	-10.8471	-3.69618	0	0	0	1			26.5005	26.4743	0.0370919	-10.5751	-4.07381	0	0	0	1						CCDC74A-BICUL-F&R
LNCaP-DHT3	ARID1A-BICUL-F&R	26.7078	26.7626	0.077414	-11.0129	-4.47388	0	0	0	1			27.3301	27.3034	0.0377541	-11.7867	-4.63577	0	0	0	1			26.419	26.427	0.0112684	-10.5278	-4.02652	0	0	0	1						ARID1A-BICUL-F&R
LNCaP-DHT3	ARID1A-CF&R	20.0459	20.0417	0.00594776	-4.29203	2.24697	0	0	0	1			20.1265	20.1281	0.00231841	-4.61135	2.53955	0	0	0	1			19.9939	19.9752	0.0264628	-4.07602	2.42529	0	0	0	1						ARID1A-CF&R
LNCaP-DHT3	GAPDH-F&R	15.6553	15.7497	0.133528	0	6.539	0	0	0	1			15.4275	15.5168	0.126243	0	7.15091	0	0	0	1			15.8182	15.8992	0.114475	0	6.50131	0	0	0	1						GAPDH-F&R
LNCaP-DHT3	HPRT-F&R	22.2824	22.2887	0.00895267	-6.539	0	0	0	0	1			22.6503	22.6677	0.0245477	-7.15091	0	0	0	0	1			22.4087	22.4005	0.011557	-6.50131	0	0	0	0	1						HPRT-F&R

## Sheet: PC3
			Set 1		GAPDH	HPRT	GAPDH	HPRT1	Average	Gene Level	Exon Level	Exon Level		Set 2		GAPDH	HPRT	GAPDH	HPRT1	Average	Gene Level	Exon Level	Exon Level		Set 3		GAPDH	HPRT	GAPDH	HPRT1	Average	Gene Level	Exon Level	Exon Level	Average	Std Error	Affy
SAMPLE	Target Name	CT	Ct Mean	Ct SD	Delta Ct	Delta Ct	Delta Delta	Delta Delta	Delta Delta	Fold Change	Fold Change Ratio	Splice Index	CT	Ct Mean	Ct SD	Delta Ct	Delta Ct	Delta Delta	Delta Delta	Delta Delta	Fold Change	Fold Change Ratio	Splice Index	CT	Ct Mean	Ct SD	Delta Ct	Delta Ct	Delta Delta	Delta Delta	Delta Delta	Fold Change	Fold Change Ratio	Splice Index	Splice Index		Splice Index	Target Name
PC3-DMSO1	SELENBP1-F&R		27.3957		-12.3818	-6.29293	-0.159664	-0.182531	-0.171098	0.888167	0.91925	-1.08784		26.9011		-11.6999	-5.90563	-0.267481	-0.182323	-0.224902	0.855653	0.929381	-1.07598		25.9877		-10.9739	-4.81504	-0.0943069	-0.157568	-0.125937	0.916408	0.94256	-1.06094	-1.07492	0.00778431		SELENBP1-F&R
PC3-DMSO1	SELENBP1-CF&R		24.9903		-9.97636	-3.88746	-0.0381927	-0.06106	-0.0496264	0.966187				25.0577		-9.8565	-4.06221	-0.161823	-0.0766659	-0.119245	0.92067				24.9038		-9.89005	-3.73119	-0.00896263	-0.0722237	-0.0405931	0.972255						SELENBP1-CF&R
PC3-DMSO1	SLC7A8-F&R		24.917		-9.9031	-3.81421	0.0542755	0.0314083	0.0428419	1.03014	0.987037	-1.01313		24.8593		-9.65813	-3.86383	-0.357447	-0.272289	-0.314868	0.803925	0.854939	-1.16967		24.2828		-9.26905	-3.1102	-0.270594	-0.333855	-0.302224	0.811001	0.789056	-1.26734	-1.15005	0.0740357		SLC7A8-F&R
PC3-DMSO1	SLC7A8-CF&R		24.0146		-9.0007	-2.9118	0.0730991	0.0502319	0.0616655	1.04367				24.5038		-9.30258	-3.50829	-0.13134	-0.0461826	-0.0887613	0.94033				24.7211		-9.70735	-3.54849	0.071207	0.00794601	0.0395765	1.02781						SLC7A8-CF&R
PC3-DMSO1	IL32-F&R		22.8035		-7.78956	-1.70066	-0.230854	-0.253721	-0.242288	0.845404	0.95242	-1.04996		23.3939		-8.19266	-2.39837	-0.000932693	0.0842247	0.041646	1.02929	1.02056	1.02056		23.3088		-8.29506	-2.13621	-0.160355	-0.223616	-0.191985	0.8754	0.842724	-1.18663	-0.40534	0.714043		IL32-F&R
PC3-DMSO1	IL32-CF&R		22.9571		-7.94321	-1.85432	-0.160524	-0.183392	-0.171958	0.887637				23.3857		-8.1845	-2.39021	-0.0303001	0.0548573	0.0122786	1.00855				23.5155		-8.50177	-2.34291	0.0865135	0.0232525	0.054883	1.03877						IL32-CF&R
PC3-DMSO1	ATP1B1-F&R		22.3465		-7.33256	-1.24366	-0.0337563	-0.0566235	-0.0451899	0.969162	0.534078	-1.87239		22.4879		-7.28667	-1.49238	-0.0629864	0.022171	-0.0204077	0.985954	0.87372	-1.14453		22.1423		-7.12849	-0.969639	0.0932808	0.0300198	0.0616503	1.04366	0.953593	-1.04867	-1.35519	0.260073		ATP1B1-F&R
PC3-DMSO1	ATP1B1-CF&R		18.3876		-4.79236	1.27471	0.654016	1.06536	0.859688	1.81465				19.7947		-4.59352	1.20077	0.131771	0.216928	0.17435	1.12846				19.6079		-4.59412	1.56474	0.161835	0.0985737	0.130204	1.09445						ATP1B1-CF&R
PC3-DMSO1	RANBP3L-F&R		26.4176		-11.4036	-5.31474	-0.3298	-0.352667	-0.341233	0.789366	0.828291	-1.2073		25.2593		-10.0581	-4.26379	0.136358	0.221516	0.178937	1.13205	1.17318	1.17318		25.8962		-10.8825	-4.72361	0.896088	0.832827	0.864457	1.82065	1.76999	1.76999	0.578623	0.909432		RANBP3L-F&R
PC3-DMSO1	RANBP3L-CF&R		28.8644		-13.8505	-7.76156	-0.0580101	-0.0808773	-0.0694437	0.953005				28.1091		-12.9079	-7.11357	-0.0940685	-0.00891113	-0.0514898	0.964939				28.6892		-13.6754	-7.51654	0.0723457	0.0090847	0.0407152	1.02862						RANBP3L-CF&R
PC3-DMSO1	AAK1-F&R		28.1495		-13.1356	-7.0467	-0.460268	-0.483135	-0.471702	0.721114	0.54836	-1.82362		27.0725		-11.8713	-6.07704	-0.0406303	0.0445271	0.00194836	1.00135	1.0536	1.0536		27.1436		-12.1298	-5.97097	-0.0536232	-0.116884	-0.0852537	0.942619	0.811629	-1.23209	-0.66737	0.877265		AAK1-F&R
PC3-DMSO1	AAK1-CF&R		21.3788		-6.36484	-0.27594	0.406538	0.383671	0.395104	1.31504				21.1296		-5.92843	-0.134134	-0.115957	-0.0307999	-0.0733786	0.95041				21.4438		-6.43002	-0.271168	0.247484	0.184223	0.215854	1.16139						AAK1-CF&R
PC3-DMSO1	TTBK2-F&R		24.935		-9.92113	-3.83224	-0.0723038	-0.095171	-0.0837374	0.94361	0.853198	-1.17206		24.0333		-8.83208	-3.03779	0.181534	0.266691	0.224113	1.16806	1.1697	1.1697		23.9118		-8.89801	-2.73915	-0.0622864	-0.125547	-0.0939169	0.936975	0.838602	-1.19246	-0.398276	0.784008		TTBK2-F&R
PC3-DMSO1	TTBK2-CF&R		23.2058		-8.19191	-2.10302	0.156744	0.133877	0.14531	1.10597				23.1929		-7.99168	-2.19739	-0.0445995	0.0405579	-0.00202084	0.9986				23.2009		-8.18716	-2.02831	0.191656	0.128395	0.160026	1.11731						TTBK2-CF&R
PC3-DMSO1	SYNE4-F&R		28.2503		-13.2364	-7.14752	0.00409317	-0.018774	-0.00734043	0.994925	0.319354	-3.13132		28.2169		-13.0157	-7.22142	-0.0302162	0.0549412	0.0123625	1.00861	1.17796	1.17796		27.6277		-12.6139	-6.45505	-0.278811	-0.342072	-0.310441	0.806395	0.742381	-1.34702	-1.10013	1.25009		SYNE4-F&R
PC3-DMSO1	SYNE4-CF&R		28.0032		-14.4079	-8.34087	1.43376	1.8451	1.63943	3.11543				28.7387		-13.5375	-7.74322	-0.266508	-0.181351	-0.223929	0.85623				28.3429		-13.3291	-7.17026	0.150957	0.0876961	0.119327	1.08623						SYNE4-CF&R
PC3-DMSO1	DOCK7-F&R		25.7819		-10.768	-4.6791	-0.0668278	-0.089695	-0.0782614	0.947198	0.907258	-1.10222		25.9591		-10.7579	-4.96359	-0.153795	-0.0686378	-0.111217	0.925807	0.982456	-1.01786		25.1239		-10.1102	-3.9513	-0.467096	-0.530357	-0.498727	0.707731	0.578828	-1.72763	-1.28257	0.223858		DOCK7-F&R
PC3-DMSO1	DOCK7-CF&R		20.8847		-5.87079	0.218105	0.0735874	0.0507202	0.0621538	1.04402				20.8222		-5.62099	0.173307	-0.12826	-0.0431023	-0.085681	0.94234				21.1903		-6.17649	-0.0176315	0.321697	0.258436	0.290067	1.2227						DOCK7-CF&R
PC3-DMSO1	IDH1-F&R		26.2076		-11.1937	-5.10477	-0.153608	-0.176476	-0.165042	0.891903	0.8747	-1.14325		26.7606		-11.5594	-5.76514	-0.201372	-0.116215	-0.158793	0.895774	0.892297	-1.1207		26.833		-11.8192	-5.66034	0.241497	0.178236	0.209867	1.15658	1.29351	1.29351	-0.323482	0.80852		IDH1-F&R
PC3-DMSO1	IDH1-CF&R		21.8189		-6.80497	-0.716074	0.0395317	0.0166645	0.0280981	1.01967				21.8983		-6.69709	-0.902796	-0.0369682	0.0481892	0.00561047	1.0039				21.667		-6.65326	-0.4944	-0.129789	-0.19305	-0.16142	0.894145						IDH1-CF&R
PC3-DMSO1	PARP2-F&R		26.0666		-11.0527	-4.96379	0.145987	0.123119	0.134553	1.09775	1.2031	1.2031		26.0063		-10.8051	-5.01081	-0.156271	-0.0711136	-0.113692	0.92422	0.97255	-1.02822		26.1287		-11.1149	-4.95604	0.0685349	0.00527382	0.0369043	1.02591	1.0787	1.0787	0.41786	0.723934		PARP2-F&R
PC3-DMSO1	PARP2-CF&R		21.2122		-6.19825	-0.109348	-0.120771	-0.143639	-0.132205	0.912436				21.0543		-5.85311	-0.0588131	-0.116116	-0.0309582	-0.0735369	0.950305				20.975		-5.96119	0.197666	-0.0407639	-0.104025	-0.0723944	0.951058						PARP2-CF&R
PC3-DMSO1	S100A7-CF&R		32.3264		-17.3125	-11.2236	1.17299	1.15013	1.16156	2.23699	0.823164	-1.21482		31.6623		-16.4611	-10.6668	-0.0190067	0.0661507	0.023572	1.01647	2.92734	2.92734		33.4365		-19.892	-13.6973	0.585058	0.485949	0.535503	1.44945	1.31149	1.31149				S100A7-CF&R
PC3-DMSO1	S100A7-F&R1		33.8863		-18.8724	-12.7835	1.45374	1.43087	1.44231	2.71755				33.802		-18.6008	-12.8065	-1.5686	-1.48344	-1.52602	0.347234				32.3953		-18.8508	-12.6561	-0.0155048	0.304108	0.144301	1.1052						S100A7-F&R1
PC3-DMSO1	ABCA1-DHT-F&R		32.3028		-17.2889	-11.2	-1.87871	-1.90158	-1.89015	0.26978	4.32317	4.32317		32.707		-19.3458	-13.1232	1.61526	1.27216	1.44371	2.72019	0.393273	-2.54276		Re-do		#VALUE!	#VALUE!	#VALUE!	#VALUE!	#VALUE!	#VALUE!	#VALUE!	#VALUE!	0.890207	#VALUE!		ABCA1-DHT-F&R
PC3-DMSO1	ABCA1-BICUL-F&R		27.9237		-12.9098	-6.82088	0.233377	0.21051	0.221944	1.1663				27.6295		-12.4283	-6.63398	0.0547333	0.139891	0.097312	1.06978				28.016		-13.0022	-6.84338	0.283848	0.220587	0.252217	1.19104						ABCA1-BICUL-F&R
PC3-DMSO1	MAN1A1-DHT-F&R		27.9715		-12.9576	-6.86867	-0.179426	-0.202293	-0.19086	0.876083	1.04274	1.04274		26.213		-11.0118	-5.21747	-0.688595	-0.603437	-0.646016	0.639043	1.31125	1.31125		24.037		-9.02325	-2.86439	-3.98659	-3.63113	-3.80886	0.0713541	13.0052	13.0052	5.11974	3.9435		MAN1A1-DHT-F&R
PC3-DMSO1	MAN1A1-BICUL-F&R		20.2638		-5.24985	0.83905	-0.119043	-0.141911	-0.130477	0.913529				19.9282		-4.72699	1.06731	-0.297647	-0.21249	-0.255069	0.837947				20.0224		-5.0086	1.15025	-0.0762119	-0.139473	-0.107842	0.927975						MAN1A1-BICUL-F&R
PC3-DMSO1	CCDC74A-DHT-F&R		22.9833		-7.96936	-1.88046	0.0144844	-0.0083828	0.0030508	1.00212	1.03039	1.03039		23.3001		-8.09891	-2.30461	-0.0101738	0.0749836	0.0324049	1.02272	0.826953	-1.20926		23.7564		-8.74267	-2.58382	-0.100168	-0.163429	-0.131799	0.912693	1.16387	1.16387	0.328334	0.769761		CCDC74A-DHT-F&R
PC3-DMSO1	CCDC74A-BICUL-F&R		27.1194		-12.1055	-6.01661	0.0576725	0.0348053	0.0462389	1.03257				27.3751		-12.1739	-6.37959	-0.284296	-0.199139	-0.241717	0.845738				27.7703		-12.7565	-6.59767	0.118763	0.0555019	0.0871325	1.06226						CCDC74A-BICUL-F&R
PC3-DMSO1	ARID1A-BICUL-F&R		26.6101		-11.5961	-5.50725	0.0755978	0.0527306	0.0641642	1.04548	0.886232	-1.12837		26.2413		-11.0401	-5.24581	-0.443317	-0.35816	-0.400739	0.75747	1.45752	1.45752		26.1569		-11.1431	-4.98427	0.00669479	-0.0565662	-0.0249357	0.982864	0.843212	-1.18594	-0.285598	0.871718		ARID1A-BICUL-F&R
PC3-DMSO1	ARID1A-CF&R		19.8395		-4.82563	1.26327	0.249842	0.226974	0.238408	1.17969				18.4612		-3.25999	2.53431	-0.986834	-0.901676	-0.944255	0.519698				20.1854		-5.1716	0.987259	0.252728	0.189466	0.221097	1.16562						ARID1A-CF&R
PC3-DMSO1	GAPDH-F&R		15.0139		0	6.0889	0	-0.0228672	-0.0114336	0.992106				15.2012		0	5.79429	0	0.0851574	0.0425787	1.02995				15.0138		0	6.15886	0	-0.063261	-0.0316305	0.978314						GAPDH-F&R
PC3-DMSO1	HPRT-F&R		21.1028		-6.0889	0	0.0228672	0	0.0114336	1.00796				20.9955		-5.79429	0	-0.0851574	0	-0.0425787	0.970918				21.1726		-6.15886	0	0.063261	0	0.0316305	1.02217						HPRT-F&R
PC3-Bicul1	SELENBP1-F&R		26.0388		-10.4634	-4.10783	-2.07808	-2.36764	-2.22286	0.214216	0.431169	-2.31928		25.6279		-9.95632	-3.80272	-2.01108	-2.28524	-2.14816	0.2256	0.480338	-2.08187		26.1342		-10.6952	-4.18508	-0.373053	-0.787531	-0.580292	0.668829	1.01582	1.01582	-1.12844	1.07432	6.11	SELENBP1-F&R
PC3-Bicul1	SELENBP1-CF&R		24.7255		-9.15015	-2.79456	-0.864408	-1.15396	-1.00919	0.496826				24.7367		-9.06512	-2.91151	-0.953203	-1.22736	-1.09028	0.469669				24.9424		-9.50331	-2.99324	-0.395699	-0.810177	-0.602938	0.658412						SELENBP1-CF&R
PC3-Bicul1	SLC7A8-F&R		24.1855		-8.61011	-2.25452	-1.23872	-1.52827	-1.3835	0.383289	0.728465	-1.37275		24.062		-8.39043	-2.23682	-1.62515	-1.89931	-1.76223	0.294793	0.757039	-1.32094		23.9831		-8.54403	-2.03396	-0.995619	-1.4101	-1.20286	0.434414	1.02032	1.02032	-0.557789	0.789195	-60.65	SLC7A8-F&R
PC3-Bicul1	SLC7A8-CF&R		23.7213		-8.14595	-1.79037	-0.781649	-1.07121	-0.926427	0.52616				23.8819		-8.21033	-2.05672	-1.22359	-1.49775	-1.36067	0.389402				24.0506		-8.6115	-2.10143	-1.02464	-1.43912	-1.23188	0.425763						SLC7A8-CF&R
PC3-Bicul1	IL32-F&R		23.0369		-7.4615	-1.10592	-0.558914	-0.848471	-0.703692	0.613999	1.10857	1.10857		23.3496		-7.67808	-1.52447	-0.515512	-0.789671	-0.652592	0.636137	1.28928	1.28928		23.3956		-7.95653	-1.44646	-0.498886	-0.913364	-0.706125	0.612964	1.08727	1.08727	1.16171	0.0640834	-26.13	IL32-F&R
PC3-Bicul1	IL32-CF&R		22.9715		-7.39613	-1.04054	-0.707609	-0.997166	-0.852387	0.553867				23.0043		-7.33272	-1.17912	-0.88208	-1.15624	-1.01916	0.493404				23.2347		-7.79566	-1.28559	-0.619596	-1.03407	-0.826836	0.563764						IL32-CF&R
PC3-Bicul1	ATP1B1-F&R		22.3501		-6.77472	-0.419128	-0.591602	-0.881159	-0.736381	0.600243	0.373501	-2.67737		22.4063		-6.73472	-0.581108	-0.614941	-0.889099	-0.75202	0.593772	0.661862	-1.51089		22.2429		-6.80387	-0.293795	-0.231346	-0.645824	-0.438585	0.737858	1.13195	1.13195	-1.01877	1.12685	-7.27	ATP1B1-F&R
PC3-Bicul1	ATP1B1-CF&R		17.8628		-4.69009	1.52295	0.551744	0.817127	0.684435	1.60707				17.8379		-4.47668	1.74587	0.0149288	-0.328173	-0.156622	0.897123				19.4612		-4.02213	2.48794	-0.410154	-0.824633	-0.617393	0.651848						ATP1B1-CF&R
PC3-Bicul1	RANBP3L-F&R		25.7215		-10.1461	-3.79055	-1.58731	-1.87686	-1.73208	0.301017	4.17066	4.17066		24.6003		-8.92871	-2.7751	-0.993019	-1.26718	-1.1301	0.456885	3.86985	3.86985		25.0258		-9.58675	-3.07668	-0.39963	-0.814108	-0.606869	0.65662	2.768	2.768	3.60284	0.426357	-4.28	RANBP3L-F&R
PC3-Bicul1	RANBP3L-CF&R		25.8363		-10.2609	-3.9053	-3.64758	-3.93714	-3.79236	0.0721749				25.7282		-10.0566	-3.90303	-2.9453	-3.21946	-3.08238	0.118063				27.1736		-11.7346	-5.22451	-1.86847	-2.28295	-2.07571	0.237219						RANBP3L-CF&R
PC3-Bicul1	AAK1-F&R		26.6698		-11.0944	-4.7388	-2.50148	-2.79104	-2.64626	0.159734	0.178247	-5.61019		25.7874		-10.1158	-3.96222	-1.79613	-2.07028	-1.9332	0.261847	0.436129	-2.2929		26.9218		-11.4828	-4.97269	-0.700684	-1.11516	-0.907923	0.532952	0.923091	-1.08332	-2.99547	1.35319	22.61	AAK1-F&R
PC3-Bicul1	AAK1-CF&R		21.5203		-5.94487	0.410721	-0.0134335	-0.30299	-0.158212	0.896135				21.117		-5.44543	0.708178	-0.598953	-0.873112	-0.736032	0.600388				21.0364		-5.59731	0.912762	-0.585228	-0.999706	-0.792467	0.577356						AAK1-CF&R
PC3-Bicul1	TTBK2-F&R		25.0226		-9.44723	-3.09164	-0.546211	-0.835768	-0.690989	0.619429	1.09405	1.09405		23.9615		-8.28994	-2.13633	-0.360605	-0.634764	-0.497684	0.708243	1.46558	1.46558		24.3057		-8.8666	-2.35653	-0.0936928	-0.508171	-0.300932	0.811728	1.59357	1.59357	1.3844	0.149802	7.74	TTBK2-F&R
PC3-Bicul1	TTBK2-CF&R		22.9347		-7.35928	-1.00369	-0.675894	-0.96545	-0.820672	0.566178				22.7958		-7.1242	-0.970592	-0.912077	-1.18624	-1.04916	0.483251				22.6686		-7.22955	-0.719475	-0.765957	-1.18044	-0.973196	0.509376						TTBK2-CF&R
PC3-Bicul1	SYNE4-F&R		26.9981		-11.4227	-5.06716	-1.80958	-2.09914	-1.95436	0.258035	0.0825358	-12.116		26.7066		-11.0351	-4.88145	-2.01087	-2.28503	-2.14795	0.225633	1.37547	1.37547		27.6054		-12.1663	-5.65627	-0.726376	-1.14085	-0.933615	0.523545	1.04029	1.04029	-3.2334	4.44233	4.62	SYNE4-F&R
PC3-Bicul1	SYNE4-CF&R		27.6586		-14.486	-8.27294	1.51178	1.77717	1.64447	3.12634				27.0048		-11.3332	-5.17962	-2.4708	-2.74496	-2.60788	0.16404				27.8339		-12.3948	-5.88472	-0.783365	-1.19784	-0.990604	0.503267						SYNE4-CF&R
PC3-Bicul1	DOCK7-F&R		25.1162		-9.54082	-3.18524	-1.294	-1.58356	-1.43878	0.36888	0.452079	-2.212		25.1582		-9.4866	-3.33299	-1.42508	-1.69924	-1.56216	0.338643	0.51293	-1.94959		25.0049		-9.56582	-3.05575	-1.01142	-1.4259	-1.21866	0.429681	0.596175	-1.67736	-1.94632	0.154347	-5.97	DOCK7-F&R
PC3-Bicul1	DOCK7-CF&R		21.2239		-5.64856	0.707027	-0.148645	-0.438202	-0.293424	0.815963				20.9589		-5.28733	0.86628	-0.461916	-0.736074	-0.598995	0.660214				21.0286		-5.58956	0.920513	-0.26523	-0.679708	-0.472469	0.72073						DOCK7-CF&R
PC3-Bicul1	IDH1-F&R		22.6344		-7.05904	-0.703457	-4.28824	-4.57779	-4.43301	0.0462945	0.0993338	-10.0671		22.9876		-7.31602	-1.16241	-4.44479	-4.71895	-4.58187	0.041756	0.08459	-11.8217		23.1092		-7.6701	-1.16003	-3.90759	-4.32207	-4.11483	0.0577181	0.125169	-7.98922	-9.95934	1.10766	-6.06	IDH1-F&R
PC3-Bicul1	IDH1-CF&R		21.3842		-5.80877	0.546812	-0.956665	-1.24622	-1.10144	0.46605				21.5242		-5.85263	0.300976	-0.881424	-1.15558	-1.0185	0.493628				21.3126		-5.87351	0.636566	-0.909538	-1.32402	-1.11678	0.461123						IDH1-CF&R
PC3-Bicul1	PARP2-F&R		27.1091		-11.5337	-5.17814	0.627028	0.337471	0.482249	1.39692	1.29173	1.29173		26.9538		-11.2822	-5.12859	0.320824	0.0466652	0.183744	1.13583	0.975542	-1.02507		27.234		-11.795	-5.2849	0.748606	0.334127	0.541367	1.45535	1.27537	1.27537	0.514011	0.769556	501.99	PARP2-F&R
PC3-Bicul1	PARP2-CF&R		22.1521		-6.57674	-0.221153	0.257723	-0.0318336	0.112945	1.08143				21.9973		-6.32577	-0.172161	0.356548	0.0823898	0.219469	1.16431				21.8387		-6.39964	0.110434	0.397686	-0.0167923	0.190447	1.14112						PARP2-CF&R
PC3-Bicul1	S100A7-CF&R		24.5703		-8.99492	-2.63933	-7.14454	-7.4341	-7.28932	0.00639288	0.00636455	-157.12		25.3972		-9.72561	-3.572	-6.75445	-7.02861	-6.89153	0.00842255	0.0322382	-31.0191		27.0924		-11.6534	-5.14329	-7.6536	-8.06808	-7.86084	0.00430181	0.00564842	-177.041			392.15	S100A7-CF&R
PC3-Bicul1	S100A7-F&R1		33.1453		-17.5699	-11.2143	0.151186	-0.138371	0.00640774	1.00445				34.0416		-18.3701	-12.2165	-1.79936	-2.07352	-1.93644	0.26126				33.9104		-18.4713	-11.9612	-0.395025	-0.390781	-0.392903	0.761595						S100A7-F&R1
PC3-Bicul1	ABCA1-DHT-F&R		27.3992		-11.8238	-5.46822	-7.34377	-7.63332	-7.48855	0.00556831	0.0501982	-19.921		27.5941		-11.9226	-5.76895	-5.80795	-6.0821	-5.94502	0.0162319	0.159483	-6.27026		31.5466		-18.2613	-11.985	0.350664	0.169971	0.260318	1.19774	0.390828	-2.55867	-9.58331	5.27873	10.24	ABCA1-DHT-F&R
PC3-Bicul1	ABCA1-BICUL-F&R		25.2242		-9.64886	-3.29327	-3.02755	-3.3171	-3.17233	0.110926				24.8857		-9.21412	-3.06051	-3.15942	-3.43358	-3.2965	0.101778				27.7098		-14.4244	-8.14816	1.70606	1.52536	1.61571	3.06462						ABCA1-BICUL-F&R
PC3-Bicul1	MAN1A1-DHT-F&R		27.7845		-12.2091	-5.85347	-0.927931	-1.21749	-1.07271	0.475425	0.421229	-2.374		26.709		-11.0374	-4.8838	-0.662956	-0.937115	-0.800035	0.574335	0.522222	-1.91489		25.3023		-12.017	-5.74069	-0.992865	-0.754835	-0.87385	0.545689	0.38927	-2.56891	-2.28593	0.193865	153.1	MAN1A1-DHT-F&R
PC3-Bicul1	MAN1A1-BICUL-F&R		21.2637		-5.68828	0.667305	0.319391	0.0298347	0.174613	1.12866				20.9705		-5.29894	0.854668	0.274307	0.000148773	0.137228	1.09979				18.9478		-5.66247	0.613821	0.577652	0.396959	0.487306	1.40182						MAN1A1-BICUL-F&R
PC3-Bicul1	CCDC74A-DHT-F&R		23.5732		-7.99783	-1.64224	0.0429497	-0.246607	-0.101829	0.931851	4.55471	4.55471		23.7594		-8.08785	-1.93424	-0.0212326	-0.295391	-0.158312	0.896073	6.54924	6.54924		21.8855		-8.60018	-2.32389	-0.242661	-0.423353	-0.333007	0.79388	0.632185	-1.58182	3.17404	2.44664	29.79	CCDC74A-DHT-F&R
PC3-Bicul1	CCDC74A-BICUL-F&R		25.4788		-9.90342	-3.54783	-2.14441	-2.43397	-2.28919	0.204591				25.3972		-9.72562	-3.57201	-2.73256	-3.00672	-2.86964	0.136821				26.342		-13.0567	-6.7804	0.418921	0.238228	0.328574	1.25577						CCDC74A-BICUL-F&R
PC3-Bicul1	ARID1A-BICUL-F&R		27.3194		-11.744	-5.38841	0.223442	-0.0661144	0.0786638	1.05604	0.939899	-1.06394		26.7707		-11.0991	-4.94552	-0.384296	-0.658455	-0.521376	0.696707	0.741451	-1.34871		Re-do		#VALUE!	#VALUE!	#VALUE!	#VALUE!	#VALUE!	#VALUE!	#VALUE!	#VALUE!	-1.20632	#VALUE!	-3.17	ARID1A-BICUL-F&R
PC3-Bicul1	ARID1A-CF&R		20.464		-4.88865	1.46693	0.312864	0.0233078	0.168086	1.12357				19.9657		-4.2941	1.85951	0.0472794	-0.226879	-0.0897999	0.939653				19.0202		-5.73493	0.541361	0.816057	0.635365	0.725711	1.65372						ARID1A-CF&R
PC3-Bicul1	GAPDH-F&R		15.5754		0	6.35559	0	-0.289557	-0.144778	0.904518				15.6716		0	6.15361	0	-0.274158	-0.137079	0.909358				15.4391		0	6.51007	0	-0.414478	-0.207239	0.866193						GAPDH-F&R
PC3-Bicul1	HPRT-F&R		21.931		-6.35559	0	0.289557	0	0.144778	1.10556				21.8252		-6.15361	0	0.274158	0	0.137079	1.09968				21.9491		-6.51007	0	0.414478	0	0.207239	1.15448						HPRT-F&R
PC3-10nMDHT-Set1	SELENBP1-F&R		27.582		-12.5415	-6.47547	0	0	0	1				27.1891		-11.9674	-6.08796	0	0	0	1				26.1472		-11.0682	-4.97261	0	0	0	1						SELENBP1-F&R
PC3-10nMDHT-Set1	SELENBP1-CF&R		25.0551		-10.0146	-3.94852	0	0	0	1				25.24		-10.0183	-4.13888	0	0	0	1				24.978		-9.89901	-3.80342	0	0	0	1						SELENBP1-CF&R
PC3-10nMDHT-Set1	SLC7A8-F&R		24.8894		-9.84883	-3.7828	0	0	0	1				25.2372		-10.0156	-4.13612	0	0	0	1				24.6187		-9.53965	-3.44405	0	0	0	1						SLC7A8-F&R
PC3-10nMDHT-Set1	SLC7A8-CF&R		23.9681		-8.9276	-2.86157	0	0	0	1				24.6556		-9.43392	-3.55447	0	0	0	1				24.7152		-9.63614	-3.54055	0	0	0	1						SLC7A8-CF&R
PC3-10nMDHT-Set1	IL32-F&R		23.0609		-8.02042	-1.95439	0	0	0	1				23.4152		-8.19359	-2.31414	0	0	0	1				23.5344		-8.45542	-2.35982	0	0	0	1						IL32-F&R
PC3-10nMDHT-Set1	IL32-CF&R		23.1443		-8.10374	-2.03771	0	0	0	1				23.4365		-8.2148	-2.33535	0	0	0	1				23.4943		-8.41526	-2.31966	0	0	0	1						IL32-CF&R
PC3-10nMDHT-Set1	ATP1B1-F&R		22.4069		-7.36632	-1.30029	0	0	0	1				22.5713		-7.34966	-1.47021	0	0	0	1				22.1142		-7.03521	-0.939619	0	0	0	1						ATP1B1-F&R
PC3-10nMDHT-Set1	ATP1B1-CF&R		17.924		-4.13835	2.34007	0	0	0	1				19.6834		-4.46175	1.4177	0	0	0	1				19.5113		-4.43229	1.66331	0	0	0	1						ATP1B1-CF&R
PC3-10nMDHT-Set1	RANBP3L-F&R		26.774		-11.7334	-5.66741	0	0	0	1				25.1434		-9.92172	-4.04227	0	0	0	1				25.0654		-9.98638	-3.89079	0	0	0	1						RANBP3L-F&R
PC3-10nMDHT-Set1	RANBP3L-CF&R		28.949		-13.9085	-7.84243	0	0	0	1				28.2236		-13.0019	-7.12248	0	0	0	1				28.6821		-13.6031	-7.50746	0	0	0	1						RANBP3L-CF&R
PC3-10nMDHT-Set1	AAK1-F&R		28.6364		-13.5959	-7.52984	0	0	0	1				27.1336		-11.912	-6.03251	0	0	0	1				27.2625		-12.1834	-6.08785	0	0	0	1						AAK1-F&R
PC3-10nMDHT-Set1	AAK1-CF&R		20.9988		-5.9583	0.107731	0	0	0	1				21.266		-6.04438	-0.164934	0	0	0	1				21.2616		-6.18254	-0.0869446	0	0	0	1						AAK1-CF&R
PC3-10nMDHT-Set1	TTBK2-F&R		25.034		-9.99344	-3.92741	0	0	0	1				23.8722		-8.65055	-2.7711	0	0	0	1				24.0393		-8.96029	-2.8647	0	0	0	1						TTBK2-F&R
PC3-10nMDHT-Set1	TTBK2-CF&R		23.0757		-8.03517	-1.96914	0	0	0	1				23.2579		-8.03628	-2.15683	0	0	0	1				23.0745		-7.9955	-1.89991	0	0	0	1						TTBK2-CF&R
PC3-10nMDHT-Set1	SYNE4-F&R		28.2729		-13.2323	-7.1663	0	0	0	1				28.2676		-13.0459	-7.16648	0	0	0	1				27.9717		-12.8927	-6.79712	0	0	0	1						SYNE4-F&R
PC3-10nMDHT-Set1	SYNE4-CF&R		26.7598		-12.9742	-6.49577	0	0	0	1				29.0257		-13.804	-7.92457	0	0	0	1				28.2572		-13.1782	-7.08256	0	0	0	1						SYNE4-CF&R
PC3-10nMDHT-Set1	DOCK7-F&R		25.8754		-10.8348	-4.76879	0	0	0	1				26.1333		-10.9117	-5.03223	0	0	0	1				25.6563		-10.5772	-4.48165	0	0	0	1						DOCK7-F&R
PC3-10nMDHT-Set1	DOCK7-CF&R		20.8377		-5.7972	0.268826	0	0	0	1				20.9709		-5.74924	0.130205	0	0	0	1				20.9338		-5.85479	0.240805	0	0	0	1						DOCK7-CF&R
PC3-10nMDHT-Set1	IDH1-F&R		26.3878		-11.3473	-5.28125	0	0	0	1				26.9825		-11.7608	-5.88136	0	0	0	1				26.6567		-11.5777	-5.4821	0	0	0	1						IDH1-F&R
PC3-10nMDHT-Set1	IDH1-CF&R		21.806		-6.76544	-0.699409	0	0	0	1				21.9557		-6.73406	-0.854607	0	0	0	1				21.8621		-6.78304	-0.68745	0	0	0	1						IDH1-CF&R
PC3-10nMDHT-Set1	PARP2-F&R		25.9472		-10.9067	-4.84067	0	0	0	1				26.183		-10.9614	-5.08192	0	0	0	1				26.1254		-11.0464	-4.95077	0	0	0	1						PARP2-F&R
PC3-10nMDHT-Set1	PARP2-CF&R		21.3596		-6.31902	-0.252987	0	0	0	1				21.1909		-5.96922	-0.0897713	0	0	0	1				21.081		-6.00195	0.0936413	0	0	0	1						PARP2-CF&R
PC3-10nMDHT-Set1	S100A7-CF&R		31.18		-16.1395	-10.0734	0	0	0	1				31.7017		-16.4801	-10.6006	0	0	0	1				34.386		-19.307	-13.2114	0	0	0	1						S100A7-CF&R
PC3-10nMDHT-Set1	S100A7-F&R1		32.4592		-17.4187	-11.3527	0	0	0	1				35.3911		-20.1694	-14.29	0	0	0	1				32.2301		-18.8663	-12.352	0	0	0	1						S100A7-F&R1
PC3-10nMDHT-Set1	ABCA1-DHT-F&R		34.2081		-19.1676	-13.1015	0	0	0	1				32.9521		-17.7305	-11.8511	0	0	0	1				32.9897		-17.9106	-11.815	0	0	0	1						ABCA1-DHT-F&R
PC3-10nMDHT-Set1	ABCA1-BICUL-F&R		27.7169		-12.6764	-6.61037	0	0	0	1				27.5952		-12.3735	-6.49409	0	0	0	1				27.7974		-12.7184	-6.6228	0	0	0	1						ABCA1-BICUL-F&R
PC3-10nMDHT-Set1	MAN1A1-DHT-F&R		28.1775		-13.137	-7.07096	0	0	0	1				26.922		-11.7004	-5.82091	0	0	0	1				26.3736		-13.0098	-6.49552	0	0	0	1						MAN1A1-DHT-F&R
PC3-10nMDHT-Set1	MAN1A1-BICUL-F&R		20.4094		-5.36889	0.69714	0	0	0	1				20.2463		-5.02463	0.854816	0	0	0	1				20.1638		-5.08481	1.01078	0	0	0	1						MAN1A1-BICUL-F&R
PC3-10nMDHT-Set1	CCDC74A-DHT-F&R		22.9954		-7.95488	-1.88885	0	0	0	1				23.3307		-8.10908	-2.22963	0	0	0	1				23.9219		-8.84284	-2.74725	0	0	0	1						CCDC74A-DHT-F&R
PC3-10nMDHT-Set1	CCDC74A-BICUL-F&R		27.0884		-12.0478	-5.9818	0	0	0	1				27.6798		-12.4582	-6.57873	0	0	0	1				27.7168		-12.6378	-6.54217	0	0	0	1						CCDC74A-BICUL-F&R
PC3-10nMDHT-Set1	ARID1A-BICUL-F&R		26.5611		-11.5206	-5.45452	0	0	0	1				26.7051		-11.4834	-5.60397	0	0	0	1				26.2155		-11.1364	-5.04083	0	0	0	1						ARID1A-BICUL-F&R
PC3-10nMDHT-Set1	ARID1A-CF&R		19.6163		-4.57579	1.49024	0	0	0	1				19.4685		-4.24682	1.63263	0	0	0	1				19.9979		-4.91887	1.17673	0	0	0	1						ARID1A-CF&R
PC3-10nMDHT-Set1	GAPDH-F&R		15.0405		0	6.06603	0	0	0	1				15.2216		0	5.87945	0	0	0	1				15.079		0	6.09559	0	0	0	1						GAPDH-F&R
PC3-10nMDHT-Set1	HPRT-F&R		21.1066		-6.06603	0	0	0	0	1				21.1011		-5.87945	0	0	0	0	1				21.1746		-6.09559	0	0	0	0	1						HPRT-F&R
PC3 repeats
Sample		Mean Ct	Sample		Mean Ct	Sample		Mean Ct
PC3-DMSO-Set1	ATP1B1CF+R	18.3876	PC3-DMSO-Set2	ABCA1-DHT-F+R	32.7074	PC3-DMSO-Set3	ABCA1-DHT-F+R	33.3788
PC3-DMSO-Set1	ARID1A-Bicul-F+R	26.2647	PC3-DMSO-Set2	GAPDH	13.3612	PC3-DMSO-Set3	S100A7-F+R	33.4365
PC3-DMSO-Set1	SYNE4-CF+R	28.0032	PC3-DMSO-Set2	HPRT	19.5838	PC3-DMSO-Set3	S100A7-CF+R	32.3953
PC3-DMSO-Set1	GAPDH	13.5953	PC3-100uMBicul-Set2	ATP1B1CF+R	17.8379	PC3-DMSO-Set3	GAPDH	13.5445
PC3-DMSO-Set1	HPRT	19.6623	PC3-100uMBicul-Set2	GAPDH	12.9999	PC3-DMSO-Set3	HPRT	19.7392
PC3-Bicul1	ATP1B1CF+R	17.8628	PC3-100uMBicul-Set2	HPRT	19.1609	PC3-100uMBicul-Set3	ABCA1-DHT-F+R	31.5466
PC3-Bicul1	ARID1A-Bicul-F+R	26.1754				PC3-100uMBicul-Set3	ABCA1-Bicul-F+R	27.7098
PC3-Bicul1	SYNE4-CF+R	27.6586				PC3-100uMBicul-Set3	MAN1A1-DHT-F+R	25.3023
PC3-Bicul1	GAPDH	13.1727				PC3-100uMBicul-Set3	MAN1A1-Bicul-F+R	18.9478
PC3-Bicul1	HPRT	19.3857				PC3-100uMBicul-Set3	CCDC74A-DHT-F+R	21.8855
PC3-10nMDHT-Set1	ATP1B1CF+R	17.924				PC3-100uMBicul-Set3	CCDC74A-Bicul-F+R	26.342
PC3-10nMDHT-Set1	ARID1A-Bicul-F+R	26.9016				PC3-100uMBicul-Set3	ARID1A-C-F+R	19.0202
PC3-10nMDHT-Set1	SYNE4-CF+R	26.7598				PC3-100uMBicul-Set3	GAPDH	13.2853
PC3-10nMDHT-Set1	GAPDH	13.7856				PC3-100uMBicul-Set3	HPRT	19.5616
PC3-10nMDHT-Set1	HPRT	20.264				PC3-10nMDHT-Set3	S100A7-F+R	32.2301
						PC3-10nMDHT-Set3	MAN1A1-DHT-F+R	26.3736
PC3-DMSO-Set2	ABCA1-DHT-F+R	32.7074				PC3-10nMDHT-Set3	GAPDH	13.3638
PC3-DMSO-Set2	GAPDH	13.3612				PC3-10nMDHT-Set3	HPRT	19.8781
PC3-DMSO-Set2	HPRT	19.5838
PC3-100uMBicul-Set2	ATP1B1CF+R	17.8379
PC3-100uMBicul-Set2	GAPDH	12.9999
PC3-100uMBicul-Set2	HPRT	19.1609

## Sheet: 22RV1
		Set 1		GAPDH	HPRT	GAPDH	HPRT1	Average	Gene Level	Exon Level	Exon Level	Set 2		GAPDH	HPRT	GAPDH	HPRT1	Average	Gene Level	Exon Level	Exon Level	Set 3		GAPDH	HPRT	GAPDH	HPRT1	Average	Gene Level	Exon Level	Exon Level	Average	Std Error	Affy
Sample Name	Target Name	Ct Mean	Ct SD	Delta Ct	Delta Ct	Delta Delta	Delta Delta	Delta Delta	Fold Change	Fold Change Ratio	Splice Index	Ct Mean	Ct SD	Delta Ct	Delta Ct	Delta Delta	Delta Delta	Delta Delta	Fold Change	Fold Change Ratio	Splice Index	Ct Mean	Ct SD	Delta Ct	Delta Ct	Delta Delta	Delta Delta	Delta Delta	Fold Change	Fold Change Ratio	Splice Index	Splice Index		Splice Index
22RV1-DMSO	SELENBP1-F&R	24.4832	0.0121531	-8.30014	-2.3769	-0.476618	-0.137701	-0.307159	0.808232	0.964848	-1.03643	25.1266	0.103283	-8.92967	-2.70654	-0.0692673	-0.0740471	-0.0716572	0.951544	1.14739	-0.87154	24.7	0.000766061	-8.18129	-2.02202	-0.371046	-0.272243	-0.321645	0.800157	0.974593	-1.02607	-0.978014	0.0533208
22RV1-DMSO	SELENBP1-CF&R	21.4963	0.0210168	-5.31323	0.610004	-0.424992	-0.0860748	-0.255533	0.837677			21.5342	0.0423896	-5.33723	0.885902	-0.267628	-0.272408	-0.270018	0.829309			21.9274	0.0227107	-5.40867	0.750597	-0.333918	-0.235115	-0.284516	0.821017
22RV1-DMSO	SLC7A8-F&R	22.0193	0.0303956	-5.83631	0.0869293	-0.143646	0.195271	0.0258121	1.01805	0.957116	-1.04481	22.2613	0.0284872	-6.06437	0.15876	-0.458328	-0.463108	-0.460718	0.726624	0.769926	-1.29883	21.8161	0.00376961	-5.29738	0.861891	-0.368238	-0.269436	-0.318837	0.801716	0.889543	-1.12417	-1.15593	0.0750296
22RV1-DMSO	SLC7A8-CF&R	21.8578	0.00282418	-5.67476	0.248472	-0.0804119	0.258505	0.0890465	1.06367			21.7621	0.0232839	-5.56516	0.65797	-0.0811195	-0.0858994	-0.0835094	0.943759			21.7354	0.0120277	-5.21671	0.942562	-0.199375	-0.100573	-0.149974	0.901267
22RV1-DMSO	IL32-F&R	32.3874	0.421358	-16.2044	-10.2812	-0.104139	0.234778	0.0653198	1.04632	1.26143	1.26143	33.24	0.188	-17.0431	-10.8199	2.42563	2.42085	2.42324	5.36376	5.28248	5.28248	30.9889	0.155224	-14.4702	-8.31097	-0.278738	-0.179935	-0.229337	0.853027	0.964763	0.964763	2.50289	1.39243
22RV1-DMSO	IL32-CF&R	30.7659	0.0321827	-14.5829	-8.65965	-0.439203	-0.100286	-0.269745	0.829466			31.0962	0.273451	-14.8992	-8.67609	0.0244179	0.0196381	0.022028	1.01539			31.2169	0.111199	-14.6981	-8.53887	-0.226984	-0.128181	-0.177583	0.884183
22RV1-DMSO	ATP1B1-F&R	25.9488	0.0424611	-9.76576	-3.84252	-0.122677	0.21624	0.0467815	1.03296	0.969322	-1.03165	25.8354	0.0533869	-9.63845	-3.41533	-0.155499	-0.160278	-0.157888	0.896336	0.895196	-1.11707	26.3854	0.0345968	-9.86668	-3.70741	-0.691425	-0.592623	-0.642024	0.640813	0.75277	-1.32843	-1.15905	0.0882059
22RV1-DMSO	ATP1B1-CF&R	22.0399	0.0866458	-5.8569	0.0663319	-0.0777245	0.261192	0.0917339	1.06565			22.3292	0.0726234	-6.13221	0.0909233	0.00422668	-0.000553131	0.00183678	1.00127			22.37	0.0062728	-5.85132	0.307951	-0.281706	-0.182903	-0.232305	0.851274
22RV1-DMSO	RANBP3L-F&R	29.411	0.0055499	-13.228	-7.30479	-0.537304	-0.198387	-0.367846	0.774939	0.658166	-1.51937	28.5014	0.12975	-12.3044	-6.08129	-0.333944	-0.338724	-0.336334	0.792051	0.671387	-1.48945	28.8853	0.0372349	-12.3666	-6.20736	-1.76706	-1.66825	-1.71766	0.304042	0.419241	-2.38526	-1.79803	0.293743
22RV1-DMSO	RANBP3L-CF&R	27.7729	0.0434537	-11.5899	-5.66665	0.0661736	0.40509	0.235632	1.17742			28.3203	0.085169	-12.1233	-5.9002	0.240839	0.236059	0.238449	1.17972			27.8219	0.016736	-11.3032	-5.1439	-0.512909	-0.414106	-0.463508	0.725221
22RV1-DMSO	AAK1-F&R	25.437	0.0115017	-9.25397	-3.33073	-0.199409	0.139507	-0.0299511	0.979453	1.02621	1.02621	25.0119	0.203289	-8.81493	-2.5918	0.163012	0.158232	0.160622	1.11777	1.13794	1.13794	25.3628	0.120487	-8.84413	-2.68486	-0.651634	-0.552832	-0.602233	0.658734	1.38556	1.38556	1.18324	0.10618
22RV1-DMSO	AAK1-CF&R	23.1297	0.00816502	-6.9467	-1.02346	-0.236731	0.102186	-0.0672722	0.954441			23.3316	0.15176	-7.13467	-0.911545	-0.0234146	-0.0281944	-0.0258045	0.982273			23.463	0.271167	-6.9443	-0.785034	-1.1221	-1.0233	-1.0727	0.475427
22RV1-DMSO	TTBK2-F&R	27.9946	0.0488984	-11.8116	-5.88834	-0.313885	0.025032	-0.144426	0.904739	0.877604	0.877604	27.8778	0.0996068	-11.6809	-5.45777	-0.0567608	-0.0615406	-0.0591507	0.959829	1.02315	1.02315	28.1446	0.0666419	-11.6259	-5.46659	-0.0674686	0.0313339	-0.0180674	0.987555	1.59678	1.59678	1.16584	0.219525
22RV1-DMSO	TTBK2-CF&R	22.7414	0.0244357	-6.55838	-0.635143	-0.125526	0.21339	0.043932	1.03092			22.8459	0.0283173	-6.64898	-0.42585	-0.0897751	-0.0945549	-0.092165	0.938114			22.8578	0.00280799	-6.33905	-0.179781	-0.74263	-0.643827	-0.693229	0.618468
22RV1-DMSO	SYNE4-F&R	25.7432	0.0398257	-9.56014	-3.6369	-0.347374	-0.00845718	-0.177916	0.883979	0.82744	-1.20855	26.2981	0.0503415	-10.1011	-3.878	0.0730629	0.0682831	0.070673	1.05021	1.47332	-0.678737	26.0415	0.0198542	-9.52279	-3.36352	-0.432077	-0.333275	-0.382676	0.767013	1.19231	-0.838708	-0.908664	0.156892
22RV1-DMSO	SYNE4-CF&R	25.0347	0.0245787	-8.85169	-2.92845	-0.0741005	0.264816	0.0953579	1.06833			25.2707	0.210068	-9.07377	-2.85065	-0.486012	-0.490792	-0.488402	0.712814			25.2386	0.0785981	-8.71991	-2.56064	-0.685837	-0.587034	-0.636436	0.6433
22RV1-DMSO	DOCK7-F&R	23.9612	0.00816637	-7.77818	-1.85494	-0.168886	0.170031	0.000572205	1.0004	0.942232	-1.06131	24.2548	0.026715	-8.0579	-1.83477	-0.0754642	-0.0802441	-0.0778542	0.947466	1.00004	-0.99996	24.39	0.0106696	-7.87133	-1.71206	-0.10671	-0.00790787	-0.0573092	0.961055	1.3621	-0.734159	-0.93181	0.1004
22RV1-DMSO	DOCK7-CF&R	21.6955	0.0510874	-5.51249	0.410748	-0.0830402	0.255877	0.0864182	1.06173			21.7897	0.031975	-5.59273	0.6304	-0.0755215	-0.0803013	-0.0779114	0.947428			21.9193	0.0177206	-5.40062	0.758654	-0.552546	-0.453743	-0.503144	0.705567
22RV1-DMSO	IDH1-F&R	27.1553	0.187905	-10.9723	-5.04906	0.0542641	0.393181	0.223722	1.16774	0.958221	-1.0436	27.1681	0.037564	-10.9712	-4.74806	-0.090641	-0.0954208	-0.0930309	0.937551	0.851959	-1.17377	27.2389	0.0708404	-10.7202	-4.56094	0.0138931	0.112696	0.0632944	1.04485	1.22557	-0.815947	-1.0111	0.104563
22RV1-DMSO	IDH1-CF&R	20.2883	0.248916	-4.10528	1.81796	0.115833	0.45475	0.285292	1.21866			20.2487	0.189135	-4.05177	2.17136	0.140503	0.135723	0.138113	1.10046			20.4856	0.0437113	-3.96687	2.1924	-0.27956	-0.180758	-0.230159	0.852541
22RV1-DMSO	PARP2-F&R	26.7765	0.0620105	-10.5935	-4.67028	0.333263	0.67218	0.502722	1.41688	1.06098	-0.942521	26.9698	0.0353845	-10.7729	-4.54976	0.13039	0.12561	0.128	1.09278	1.06185	-0.941749	26.7759	0.0197112	-10.2572	-4.09796	0.258234	0.357037	0.307635	1.23768	1.32665	-0.753778	-0.879349	0.0627861
22RV1-DMSO	PARP2-CF&R	22.2165	0.171661	-6.03351	-0.110275	0.24786	0.586777	0.417318	1.33544			22.5981	0.229712	-6.4012	-0.178066	0.0438042	0.0390244	0.0414143	1.02912			22.3927	0.0662036	-5.874	0.285265	-0.149555	-0.0507526	-0.100154	0.932933
22RV1-DMSO	S100A7-CF&R	UD	UD	#VALUE!	#VALUE!	#VALUE!	#VALUE!	#VALUE!	#VALUE!	#VALUE!	#VALUE!	35.5494		-19.3525	-13.1293	#VALUE!	#VALUE!	#VALUE!	#VALUE!	#VALUE!	#VALUE!	33.7066		-17.1879	-11.0287	0.81949	0.918293	0.868892	1.82626	2.14351	-0.466524
22RV1-DMSO	S100A7-F&R1	34.8876	1.57653	-18.7045	-12.7813	2.4608	2.79972	2.63026	6.19137			31.9797	0.0875198	-15.7828	-9.55964	-0.389668	-0.394447	-0.392057	0.762042			33.5498		-17.0311	-10.8718	-0.280485	-0.181683	-0.231084	0.851995
22RV1-DMSO	ABCA1-DHT-F&R	33.1017	UD	-16.9187	-10.9954	-0.445137	-0.10622	-0.275679	0.826062	1.06624	1.06624	33.5808	0.470968	-17.3838	-11.1607	-0.256409	-0.261189	-0.258799	0.835784	1.05033	1.05033	34.4895	0.714336	-17.9708	-11.8116	0.833536	0.932339	0.882937	1.84413	0.50171	0.50171	0.87276	0.185582
22RV1-DMSO	ABCA1-BICUL-F&R	31.1991	0.206986	-15.0161	-9.09289	-0.352598	-0.0136814	-0.18314	0.880784			31.7117	0.00918734	-15.5147	-9.29162	-0.185572	-0.190351	-0.187962	0.877845			31.0731	0.416512	-14.5544	-8.39517	-0.161537	-0.0627346	-0.112136	0.925217
22RV1-DMSO	MAN1A1-DHT-F&R	29.9517	0.0270117	-13.7687	-7.84541	-0.933033	-0.594116	-0.763575	0.589035	1.81168	-0.551974	28.2042	0.230845	-12.0073	-5.78415	-0.399862	-0.404642	-0.402252	0.756676	1.2473	-0.80173	29.2953	0.0748933	-12.7766	-6.61737	-0.610811	-0.512009	-0.56141	0.67764	1.38123	-0.72399	-0.692565	0.0737905
22RV1-DMSO	MAN1A1-BICUL-F&R	23.0035	0.0593724	-6.82045	-0.897209	-0.0757065	0.26321	0.0937519	1.06714			23.3851	0.0163907	-7.18818	-0.965054	-0.0810509	-0.0858307	-0.0834408	0.943804			23.0289	0.00478384	-6.5102	-0.350935	-0.144854	-0.046051	-0.0954523	0.935979
22RV1-DMSO	CCDC74A-DHT-F&R	21.2634	0.387801	-5.08042	0.842819	0.0826664	0.421583	0.252125	1.19096	0.867291	-1.15302	20.75	0.0009	-4.55305	1.67008	-0.814056	-0.818836	-0.816446	0.567839	2.04599	-0.48876	20.8413	0.177586	-4.32263	1.83664	-0.171944	-0.0731411	-0.122542	0.918567	1.14166	-0.875918	-0.839231	0.19263
22RV1-DMSO	CCDC74A-BICUL-F&R	24.9218	0.0328826	-8.73875	-2.81552	-0.122746	0.216171	0.0467129	1.03291			24.7839	0.084229	-8.58694	-2.36381	0.218746	0.213966	0.216356	1.1618			24.9651	0.0936712	-8.44643	-2.28716	0.0191879	0.11799	0.0685892	1.04869
22RV1-DMSO	ARID1A-BICUL-F&R	19.0075	0.0557323	-2.82449	3.09874	-0.0287037	0.310213	0.140755	1.10248	2.18188	-0.45832	19.3105	0.0385714	-3.11352	3.10961	-0.13822	-0.143	-0.14061	0.907136	2900.94	2900.94	19.2109	0.152247	-2.6922	3.46707	-0.0572968	0.0415058	-0.00789547	0.994542	0.000898031	-1113.55	595.645	1196.6
22RV1-DMSO	ARID1A-CF&R	27.7786	0.208593	-11.5955	-5.6723	-1.15428	-0.815359	-0.984818	0.50529			18.037	0.08	-1.84005	4.38308	-11.6405	-11.6453	-11.6429	0.000312704			30.4268	0.29774	-13.9081	-7.74883	10.0637	10.1625	10.1131	1107.47
22RV1-DMSO	GAPDH-F&R	16.183	0.066329	0	5.92324	0	0.338917	0.169458	1.12464			16.1969	0.172562	0	6.22313	0	-0.00477982	-0.00238991	0.998345			16.5187	0.0947663	0	6.15927	0	0.0988026	0.0494013	1.03484
22RV1-DMSO	HPRT-F&R	22.1063	0.163928	-5.92324	0	-0.338917	0	-0.169458	0.889176			22.4201	0.183168	-6.22313	0	0.00477982	0	0.00238991	1.00166			22.678	0.0161412	-6.15927	0	-0.0988026	0	-0.0494013	0.966337
22RV1-Bicul	SELENBP1-F&R	24.7866	0.136507	-8.28633	-1.99384	-0.490419	-0.520756	-0.505588	0.704373	0.827273	-1.20879	24.601	0.014	-8.23183	-1.82849	-0.767105	-0.952099	-0.859602	0.551105	0.694598	-1.43968	24.296	0.0932949	-7.40105	-1.08086	-1.15129	-1.21341	-1.18235	0.440633	0.594192	0.594192	-0.68476	0.64294	6.11	SELENBP1-F&R
22RV1-Bicul	SELENBP1-CF&R	22.0217	0.0268634	-5.52137	0.77112	-0.216854	-0.24719	-0.232022	0.851441			21.7327	0.0138538	-5.3635	1.03984	-0.241356	-0.42635	-0.333853	0.793415			22.2373	0.0443075	-5.3423	0.977892	-0.400291	-0.46241	-0.431351	0.741567
22RV1-Bicul	SLC7A8-F&R	23.1533	0.119302	-6.65298	-0.360495	0.673031	0.642694	0.657863	1.57774	1.3944	-0.717152	22.7791	0.00118416	16.2499	22.6532	-22.7726	-22.9576	-22.8651	1.30897e-07	1.31956e-07	-7.5783e+06	22.3942	0.178376	-5.49919	0.820997	-0.166424	-0.228542	-0.197483	0.872071	1.02779	-0.972959	-2.5261e+06	2.5261e+06	-60.65	SLC7A8-F&R
22RV1-Bicul	SLC7A8-CF&R	22.4489	0.0710117	-5.94856	0.343931	0.193382	0.163046	0.178214	1.13148			22.0963	0.0172701	-5.72716	0.676188	0.0808773	-0.104116	-0.0116196	0.991978			22.1051	0.0114599	-5.21011	1.11008	-0.205973	-0.268091	-0.237032	0.848489
22RV1-Bicul	IL32-F&R	32.7737	0.411523	-16.2734	-9.98087	-0.035165	-0.0655014	-0.0503332	0.965713	1.45724	1.45724	30.5235	0.377862	-14.1543	-7.75096	-0.46311	-0.648104	-0.555607	0.680371	1.01489	-0.985325	30.9735	0.00613254	-14.0785	-7.75832	-0.670469	-0.732588	-0.701529	0.61492	1.91442	1.91442	0.795444	0.900113	-26.13	IL32-F&R
22RV1-Bicul	IL32-CF&R	30.944	0.0141802	-14.4437	-8.1512	-0.5784	-0.608736	-0.593568	0.662702			30.7595	0.435622	-14.3904	-7.98702	-0.484438	-0.669432	-0.576935	0.670387			30.2127	0.108469	-13.3177	-6.99756	-1.60738	-1.6695	-1.63844	0.321204
22RV1-Bicul	ATP1B1-F&R	26.26	0.0966653	-9.7597	-3.46721	-0.128731	-0.159067	-0.143899	0.90507	1.11479	1.11479	26.1499	0.27859	-9.7807	-3.37736	-0.0132542	-0.198248	-0.105751	0.929321	1.28854	1.28854		0.125853	16.895	23.2152	-27.4531	-27.5152	-27.4842	5.32651e-09	0.0465497	0.0465497	0.816627	0.388292	-7.27	ATP1B1-F&R
22RV1-Bicul	ATP1B1-CF&R	22.1494	0.0505115	-5.64913	0.643358	-0.285498	-0.315834	-0.300666	0.811878			22.1182	0.0668132	-5.74898	0.65436	-0.378996	-0.56399	-0.471493	0.721218				0.104174	16.895	23.2152	-23.028	-23.0901	-23.0591	1.14426e-07
22RV1-Bicul	RANBP3L-F&R	29.5923	0.106356	-13.092	-6.79947	-0.673368	-0.703705	-0.688537	0.620483	0.652188	-1.5333	28.5078	0.00539345	-12.1386	-5.73529	-0.499731	-0.684725	-0.592228	0.663318	0.832343	-1.20143		0.0821466	16.895	23.2152	-31.0287	-31.0908	-31.0597	4.46772e-10	0.2006	-4.98505	-2.57326	1.20969	-4.28	RANBP3L-F&R
22RV1-Bicul	RANBP3L-CF&R	27.9673	0.408048	-11.467	-5.17449	-0.0567284	-0.0870647	-0.0718966	0.951386			28.0167	0.0807857	-11.6475	-5.24417	-0.234982	-0.419975	-0.327478	0.796928				0.0326439	16.895	23.2152	-28.7111	-28.7732	-28.7421	2.22718e-09
22RV1-Bicul	AAK1-F&R	25.82	0.0234053	-9.31973	-3.02724	-0.133648	-0.163984	-0.148816	0.90199	1.81797	1.81797	25.5271	0.105418	-9.15798	-2.75463	0.506056	0.321062	0.413559	1.33197	2.18583	2.18583		0.326439	16.895	23.2152	-26.3908	-26.4529	-26.4218	1.11235e-08	0.371298	0.371298	1.45836	0.55381	22.61	AAK1-F&R
22RV1-Bicul	AAK1-CF&R	22.6877	0.153382	-6.18745	0.105038	-0.995974	-1.02631	-1.01114	0.496153			22.9051	0.0680122	-6.53596	-0.132622	-0.622124	-0.807117	-0.714621	0.609365				0.0290267	16.895	23.2152	-24.9614	-25.0235	-24.9925	2.99584e-08
22RV1-Bicul	TTBK2-F&R	29.0314	0.166514	-12.5311	-6.23865	0.405674	0.375338	0.390506	1.31085	1.81803	1.81803	28.1977	0.149714	-11.8286	-5.42521	0.0908947	-0.094099	-0.00160217	0.99889	1.40679	1.40679		0.080342	16.895	23.2152	-28.5883	-28.6504	-28.6194	2.42498e-09	0.0409032	0.0409032	1.08857	0.537119	7.74	TTBK2-F&R
22RV1-Bicul	TTBK2-CF&R	22.7275	0.053043	-6.2272	0.0652866	-0.456703	-0.48704	-0.471871	0.721029			22.7064	0.0119238	-6.33724	0.0660992	-0.40151	-0.586504	-0.494007	0.71005				0.0332333	16.895	23.2152	-23.9767	-24.0388	-24.0077	5.92859e-08
22RV1-Bicul	SYNE4-F&R	26.1374	0.0466205	-9.63712	-3.34463	-0.270397	-0.300734	-0.285565	0.82042	0.960266	0.960266	26.1109	0.0349906	-9.7417	-3.33836	-0.286364	-0.471357	-0.37886	0.769045	1.35979	-0.735407		0.0315447	16.895	23.2152	-26.8499	-26.912	-26.8809	8.09165e-09	0.683439	0.683439	0.302766	0.525202	4.62	SYNE4-F&R
22RV1-Bicul	SYNE4-CF&R	25.2142	0.0334747	-8.71389	-2.4214	-0.211903	-0.242239	-0.227071	0.854368			25.1992	0.0312291	-8.83004	-2.42669	-0.729748	-0.914742	-0.822245	0.565561				0.0338159	16.895	23.2152	-26.3007	-26.3629	-26.3318	1.18396e-08
22RV1-Bicul	DOCK7-F&R	24.5084	0.0555637	-8.00808	-1.71559	0.0610104	0.030674	0.0458422	1.03229	1.04702	1.04702	24.7091	0.0360737	-8.33991	-1.93657	0.206554	0.0215607	0.114058	1.08227	1.07623	1.07623		0.0171838	16.895	23.2152	-24.873	-24.9352	-24.9041	3.18507e-08	0.245725	0.245725	0.789658	0.272097	-5.97	DOCK7-F&R
22RV1-Bicul	DOCK7-CF&R	22.0906	0.0468187	-5.59025	0.702236	-0.00527573	-0.0356121	-0.0204439	0.985929			22.138	0.0612255	-5.76882	0.634527	0.100565	-0.0844288	0.00806808	1.00561				0.037804	16.895	23.2152	-22.8482	-22.9103	-22.8792	1.29619e-07
22RV1-Bicul	IDH1-F&R	23.6142	0.228168	-7.11389	-0.821404	-3.80414	-3.83448	-3.81931	0.070839	0.101746	-9.82839	22.8353	0.012903	-6.46613	-0.0627842	-4.59571	-4.7807	-4.6882	0.0387892	0.0608122	-16.4441	21.8331	0.0363866	-4.9381	1.38209	-5.76822	-5.83033	-5.79927	0.0179574	0.0467239	-21.4023	-15.8916	3.3525	-6.06	IDH1-F&R
22RV1-Bicul	IDH1-CF&R	19.9826	0.0244465	-3.48226	2.81023	-0.507189	-0.537525	-0.522357	0.696233			19.7242	0.0148114	-3.35506	3.04829	-0.55621	-0.741203	-0.648706	0.637852			19.7929	0.0588856	-2.89791	3.42228	-1.34852	-1.41064	-1.37958	0.384331
22RV1-Bicul	PARP2-F&R	27.6884	0.329757	-11.1881	-4.89563	0.92787	0.897533	0.912702	1.88257	1.53943	1.53943	27.9649	0.0538333	-11.5957	-5.19237	0.953215	0.768221	0.860718	1.81594	1.92569	1.92569	27.5523	0.015301	-10.6573	-4.33709	0.658285	0.596167	0.627226	1.54459	1.94139	1.94139	1.80217	0.131446	501.99	PARP2-F&R
22RV1-Bicul	PARP2-CF&R	22.5914	0.0498088	-6.09112	0.201368	0.30547	0.275133	0.290301	1.2229			22.7344	0.00611635	-6.36523	0.0381107	0.00784111	-0.177153	-0.0846558	0.94301			22.6198	0.00485667	-5.72475	0.595436	-0.298805	-0.360924	-0.329865	0.795611
22RV1-Bicul	S100A7-CF&R	35.5021		-19.0018	-12.7093	0.564915	0.534578	0.549747	1.46383	0.59003		32.1474	0.818052	-15.7782	-9.37484	#VALUE!	#VALUE!	#VALUE!	#VALUE!	#VALUE!		34.1247	0.92422	-17.2297	-10.9095	0.861242	0.799124	0.830183	1.77791	1.60995				392.15	S100A7-CF&R
22RV1-Bicul	S100A7-F&R1	34.0701	0.34131	-17.5698	-11.2773	1.32605	1.29572	1.31089	2.48094			33.4095	1.06352	-17.0403	-10.637	0.867872	0.682878	0.775375	1.71164			34.3808	2.16541	-17.4858	-11.1656	0.174231	0.112112	0.143171	1.10433
22RV1-Bicul	ABCA1-DHT-F&R	31.9762	0.0048189	-15.4759	-9.18344	-1.88788	-1.91822	-1.90305	0.267377	1.65207	1.65207	31.6812	0.323738	-15.3121	-8.90874	-2.32816	-2.51315	-2.42066	0.186771	2.20253	2.20253	31.1021	0.3531	-14.2071	-7.88687	-2.93023	-2.99235	-2.96129	0.128399	2.79892	2.79892	2.21784	0.331155	10.24	ABCA1-DHT-F&R
22RV1-Bicul	ABCA1-BICUL-F&R	29.2569	0.0686353	-12.7566	-6.46408	-2.61216	-2.64249	-2.62732	0.161844			28.6022	0.134684	-12.233	-5.82965	-3.46733	-3.65232	-3.55982	0.0847982			27.1959	0.0676899	-10.3009	-3.98069	-4.4151	-4.47722	-4.44616	0.0458746
22RV1-Bicul	MAN1A1-DHT-F&R	32.5788	0.349189	-16.0785	-9.78603	1.37684	1.3465	1.36167	2.56983	5.17233	5.17233	28.8481	0.156987	-12.4789	-6.07555	0.0717506	-0.113243	-0.0207462	0.985723	2.57693	2.57693	30.4124	0.26523	-13.5174	-7.1972	0.129948	0.0678291	0.0988884	1.07095	4.03371	4.03371	3.92766	0.751103	153.1	MAN1A1-DHT-F&R
22RV1-Bicul	MAN1A1-BICUL-F&R	22.4025	0.102585	-5.90218	0.390314	-0.993977	-1.02431	-1.00914	0.496841			22.3445	0.0202507	-5.97533	0.428011	-1.2939	-1.4789	-1.3864	0.382519			21.6679	0.0197895	-4.7729	1.54729	-1.88216	-1.94428	-1.91322	0.2655
22RV1-Bicul	CCDC74A-DHT-F&R	21.5685	0.0651219	-5.06819	1.2243	0.0704365	0.0401001	0.0552683	1.03905	0.980617	-1.01977	21.6369	0.00610826	-5.26778	1.13556	-0.099329	-0.284323	-0.191826	0.875497	0.740992	-1.34954	21.2102	0.0610489	-4.31517	2.00502	-0.179396	-0.241514	-0.210455	0.864265	0.842026	-1.18761	-1.18564	0.0952033	29.79	CCDC74A-DHT-F&R
22RV1-Bicul	CCDC74A-BICUL-F&R	25.4605	0.0272774	-8.96017	-2.66768	0.0986748	0.0683384	0.0835066	1.05959			25.0705	0.331841	-8.70134	-2.29799	0.333141	0.148148	0.240644	1.18152			25.3909	0.0246232	-8.49591	-2.17572	0.0686684	0.00654984	0.0376091	1.02641
22RV1-Bicul	ARID1A-BICUL-F&R	18.9379	0.000142962	-2.43765	3.85484	-0.41555	-0.445887	-0.430718	0.741892	1.68037	-0.595107	19.3017	0.036396	-2.93257	3.47078	-0.31917	-0.504164	-0.411667	0.751754	1.47338	1.47338	18.8987	0.0330944	-2.00372	4.31647	-0.745777	-0.807896	-0.776836	0.583645	1.04399e+06	1.04399e+06	347996	347996	-3.17	ARID1A-BICUL-F&R
22RV1-Bicul	ARID1A-CF&R	28.0858	0.234745	-11.5855	-5.293	-1.16433	-1.19467	-1.1795	0.441505			28.9714	0.10319	-12.6023	-6.19893	-0.878302	-1.0633	-0.970798	0.510224				0.00165351	16.895	23.2152	-20.7395	-20.8016	-20.7705	5.59054e-07
22RV1-Bicul	GAPDH-F&R	16.5003	0.0896629	0	6.29249	0	-0.0303364	-0.0151682	0.989541			16.3692	0.031948	0	6.40334	0	-0.184994	-0.0924969	0.937898			16.895	0.00838621	0	6.32019	0	-0.0621185	-0.0310593	0.978701						GAPDH-F&R
22RV1-Bicul	HPRT-F&R	22.7928	0.172539	-6.29249	0	0.0303364	0	0.0151682	1.01057			22.7725	0.00317214	-6.40334	0	0.184994	0	0.0924969	1.06621			23.2152	0.0181306	-6.32019	0	0.0621185	0	0.0310593	1.02176						HPRT-F&R
22RV1-DHT	SELENBP1-F&R	24.9842	0.033642	-8.77675	-2.5146	0	0	0	1			25.1031	0.152458	-8.99894	-2.78059	0	0	0	1			24.7657	0.115815	-8.55234	-2.29427	0	0	0	1
22RV1-DHT	SELENBP1-CF&R	21.9457	0.0506018	-5.73822	0.52393	0	0	0	1			21.7091	0.142888	-5.60485	0.613495	0	0	0	1			21.9559	0.00377636	-5.74259	0.515482	0	0	0	1
22RV1-DHT	SLC7A8-F&R	22.1874	0.126606	-5.97995	0.2822	0	0	0	1			22.6269	0.00768893	-6.5227	-0.304348	0	0	0	1			21.879	0.0977901	-5.66562	0.592455	0	0	0	1
22RV1-DHT	SLC7A8-CF&R	21.9627	0.019571	-5.75518	0.506977	0	0	0	1			21.7505	0.00505627	-5.64628	0.572071	0	0	0	1			21.6294	0.0262996	-5.41608	0.84199	0	0	0	1
22RV1-DHT	IL32-F&R	32.516	0.019	-16.3085	-10.0464	0	0	0	1			30.7216	0.242731	-14.6174	-8.39907	0	0	0	1			30.9623	0.02101	-14.749	-8.4909	0	0	0	1
22RV1-DHT	IL32-CF&R	31.2296	0.255783	-15.0221	-8.75993	0	0	0	1			30.979	0.0151526	-14.8748	-8.65646	0	0	0	1			31.1385	0.217282	-14.9251	-8.66706	0	0	0	1
22RV1-DHT	ATP1B1-F&R	26.0959	0.10653	-9.88844	-3.62628	0	0	0	1			25.8982	0.0794667	-9.79395	-3.5756	0	0	0	1			26.7714	0.160478	-10.5581	-4.30004	0	0	0	1
22RV1-DHT	ATP1B1-CF&R	22.1421	0.0704695	-5.93463	0.327524	0	0	0	1			22.2322	0.0817527	-6.12798	0.0903702	0	0	0	1			22.3464	0.07314	-6.13302	0.125048	0	0	0	1
22RV1-DHT	RANBP3L-F&R	29.9728	0.359055	-13.7653	-7.50318	0	0	0	1			28.7426	0.293097	-12.6384	-6.42001	0	0	0	1			30.347	0.575582	-14.1337	-7.87561	0	0	0	1
22RV1-DHT	RANBP3L-CF&R	27.7312	0.155837	-11.5237	-5.26155	0	0	0	1			27.9867	0.0618513	-11.8825	-5.66414	0	0	0	1			28.0294	0.175566	-11.8161	-5.55801	0	0	0	1
22RV1-DHT	AAK1-F&R	25.6609	0.70122	-9.45338	-3.19123	0	0	0	1			24.7561	0.273505	-8.65192	-2.43357	0	0	0	1			25.7091	0.00905382	-9.49576	-3.23769	0	0	0	1
22RV1-DHT	AAK1-CF&R	23.3909	0.130106	-7.18343	-0.921272	0	0	0	1			23.2623	0.0373306	-7.15809	-0.939739	0	0	0	1			24.2797	0.0188022	-8.06641	-1.80834	0	0	0	1
22RV1-DHT	TTBK2-F&R	28.3329	0.14934	-12.1255	-5.86331	0	0	0	1			27.8419	0.15407	-11.7377	-5.51931	0	0	0	1			27.9067	0.0586455	-11.6933	-5.43525	0	0	0	1
22RV1-DHT	TTBK2-CF&R	22.8914	0.0106884	-6.68391	-0.421753	0	0	0	1			22.843	0.0264399	-6.73875	-0.520405	0	0	0	1			23.295	0.00026974	-7.08168	-0.823608	0	0	0	1
22RV1-DHT	SYNE4-F&R	26.115	0.0226689	-9.90751	-3.64536	0	0	0	1			26.1323	0.0581114	-10.0281	-3.80972	0	0	0	1			26.1682	0.0476239	-9.95486	-3.69679	0	0	0	1
22RV1-DHT	SYNE4-CF&R	25.1333	0.0270765	-8.92579	-2.66364	0	0	0	1			25.664	0.039	-9.55979	-3.34144	0	0	0	1			25.6191	0.0317106	-9.40575	-3.14767	0	0	0	1
22RV1-DHT	DOCK7-F&R	24.1545	0.00446959	-7.94707	-1.68491	0	0	0	1			24.2376	0.00837542	-8.13336	-1.91501	0	0	0	1			24.1914	0.1452	-7.97804	-1.71997	0	0	0	1
22RV1-DHT	DOCK7-CF&R	21.803	0.0555071	-5.59553	0.666624	0	0	0	1			21.7725	0.0365996	-5.66825	0.550098	0	0	0	1			22.1665	0.233321	-5.95316	0.304911	0	0	0	1
22RV1-DHT	IDH1-F&R	27.1255	0.0480042	-10.918	-4.65588	0	0	0	1			27.166	0.00455995	-11.0618	-4.84348	0	0	0	1			26.9197	0.0321287	-10.7063	-4.44824	0	0	0	1
22RV1-DHT	IDH1-CF&R	20.1969	0.0244101	-3.98944	2.27271	0	0	0	1			20.0155	0.00571174	-3.91127	2.30708	0	0	0	1			20.4598	0.0601938	-4.24643	2.01164	0	0	0	1
22RV1-DHT	PARP2-F&R	26.4677	0.102618	-10.2603	-3.9981	0	0	0	1			26.7467	0.0388088	-10.6425	-4.42415	0	0	0	1			26.2123	0.0261688	-9.99899	-3.74092	0	0	0	1
22RV1-DHT	PARP2-CF&R	21.9931	0.0144945	-5.78565	0.476501	0	0	0	1			22.4616	0.439198	-6.35739	-0.139042	0	0	0	1			22.2369	0.116762	-6.02356	0.234512	0	0	0	1
22RV1-DHT	S100A7-CF&R	34.6444	1.21989	-18.4369	-12.1748	0	0	0	1			UD	UD	#VALUE!	#VALUE!	#VALUE!	#VALUE!	#VALUE!	#VALUE!			32.5818		-16.3684	-10.1104	0	0	0	1
22RV1-DHT	S100A7-F&R1	32.4512		-16.2437	-9.98159	0	0	0	1			32.2766	0.213032	-16.1724	-9.95409	0	0	0	1			33.5249	0.0854617	-17.3116	-11.0535	0	0	0	1
22RV1-DHT	ABCA1-DHT-F&R	33.5713	0.10696	-17.3638	-11.1017	0	0	0	1			33.7445	1.64775	-17.6402	-11.4219	0	0	0	1			33.3506	0.223331	-17.1373	-10.8792	0	0	0	1
22RV1-DHT	ABCA1-BICUL-F&R	31.5762	0.190326	-15.3687	-9.10657	0	0	0	1			31.8045	0.000791686	-15.7003	-9.48197	0	0	0	1			30.9293	0.27675	-14.716	-8.4579	0	0	0	1
22RV1-DHT	MAN1A1-DHT-F&R	30.9092	0.453949	-14.7017	-8.43953	0	0	0	1			28.5114	0.00664639	-12.4071	-6.18879	0	0	0	1			29.6008	0.189198	-13.3874	-7.12938	0	0	0	1
22RV1-DHT	MAN1A1-BICUL-F&R	23.1036	0.0669184	-6.89615	-0.633999	0	0	0	1			23.3734	0.0518386	-7.26923	-1.05088	0	0	0	1			22.8684	0.0148802	-6.65506	-0.396986	0	0	0	1
22RV1-DHT	CCDC74A-DHT-F&R	21.2052	0.0781625	-4.99775	1.2644	0	0	0	1			21.4713	0.0307382	-5.36711	0.851242	0	0	0	1			20.7079	0.072413	-4.49457	1.7635	0	0	0	1
22RV1-DHT	CCDC74A-BICUL-F&R	25.069	0.0204935	-8.8615	-2.59935	0	0	0	1			24.4724	0.0300625	-8.3682	-2.14985	0	0	0	1			24.6406	0.0266206	-8.42724	-2.16917	0	0	0	1
22RV1-DHT	ARID1A-BICUL-F&R	19.0607	0.111322	-2.8532	3.40896	0	0	0	1			19.356	0.0401211	-3.25174	2.96661	0	0	0	1			18.9628	0.00121383	-2.7495	3.50857	0	0	0	1
22RV1-DHT	ARID1A-CF&R	28.9573	0.332987	-12.7498	-6.48766	0	0	0	1			29.5848	0.0597258	-13.4806	-7.26223	0	0	0	1			20.0578	0.0939558	-3.84445	2.41362	0	0	0	1
22RV1-DHT	GAPDH-F&R	16.2075	0.116524	0	6.26215	0	0	0	1			16.1042	0.116654	0	6.21835	0	0	0	1			16.2133	0.107327	0	6.25807	0	0	0	1
22RV1-DHT	HPRT-F&R	22.4696	0.362658	-6.26215	0	0	0	0	1			22.3226	0.0168965	-6.21835	0	0	0	0	1			22.4714	0.133705	-6.25807	0	0	0	0	1
From 2017-12-20 154048_22RV1_2nd_repeats
Sample	Repeats	GAPDH	HPRT
22RV1-Bicul-1	SLC7A8-F+R		23
22RV1-DHT-2	SLC7A8-F+R		22.5807
22RV1-DHT-2	ABC1-DHT-F+R		22.5807
22RV1-DHT-3	ARID1A-CF+R		22.64
Sample	Repeats	GAPDH	Stdev
22RV1-1_BICULT	GAPDH-F+R	17.1211	0.0254203
22RV1-1_BICULT	HPRT-F+R	23.0533	0.141269
22RV1-1_DHT	GAPDH-F+R	16.8796	0.0150758
22RV1-1_DHT	HPRT-F+R	22.594	0.0201415
22RV1-2_DMSO	GAPDH-F+R	17.0897	0.178893
22RV1-2_DMSO	HPRT-F+R	22.7231	0.0180834
22RV1-2_BICULT	GAPDH-F+R	17.1594	0.0281487
22RV1-2_BICULT	HPRT-F+R	22.9721	0.0242833
22RV1-2_BICULT	GAPDH-F+R	17.1594	0.0281487
22RV1-2_BICULT	HPRT-F+R	22.9721	0.0242833
22RV1-3_DHT	GAPDH-F+R	16.7525	0.0243076
22RV1-3_DHT	HPRT-F+R	22.4943	0.0891113

## Sheet: Comparison
Target Name	LNCaP-DMSO	LNCaP-Bicul	LNCaP-DHT	PC3-DMSO	PC3-Bicul	PC3-DHT	LNCaP-DMSO-SE	LNCaP-Bicul-SE	LNCaP-DHT-SE	PC3-DMSO-SE	PC3-Bicul-SE	PC3-DHT-SE
SELENBP1-F&R	-1.41877	-0.430031	1	-1.07492	-1.12844	1	0.232837	0.815768	0	0.00778431	1.07432	0
SLC7A8-F&R	-3.96668	-1.71491	1	-1.15005	-0.557789	1	0.668577	0.078231	0	0.0740357	0.789195	0
IL32-F&R	1.28638	0.324103	1	-0.40534	1.16171	1	0.0859851	0.700477	0	0.714043	0.0640834	0
ATP1B1-F&R	-1.048	1.69967	1	-1.35519	-1.01877	1	0.0100683	0.140926	0	0.260073	1.12685	0
RANBP3L-F&R	-1.15966	-2.81806	1	0.578623	3.60284	1	0.0325458	0.401504	0	0.909432	0.426357	0
AAK1-F&R	5.14014	45.8273	1	-0.66737	-2.99547	1	0.449745	6.83266	0	0.877265	1.35319	0
TTBK2-F&R	1.46792	1.80024	1	-0.398276	1.3844	1	0.0971685	0.0484155	0	0.784008	0.149802	0
SYNE4-F&R	-1.32521	0.464182	1	-1.10013	-3.2334	1	0.0543204	0.771117	0	1.25009	4.44233	0
DOCK7-F&R	-1.44575	1.31484	1	-1.28257	-1.94632	1	0.0242184	0.0263742	0	0.223858	0.154347	0
IDH1-F&R	-2.39446	-20.0209	1	-0.323482	-9.95934	1	0.026413	0.45097	0	0.80852	1.10766	0
PARP2-F&R	-1.1276	1.09111	1	0.41786	0.514011	1	0.0183574	0.0424182	0	0.723934	0.769556	0
S100A7-CF&R	0	0	1	0	0	1	0	0	0	0	0	0
ABCA1-DHT-F&R	3.5791	3.30091	1	0.890207	-9.58331	1	0.672937	0.716458	0	NA	5.27873	0
MAN1A1-DHT-F&R	-1.96405	5.80624	1	5.11974	-2.28593	1	0.214063	0.899963	0	3.9435	0.193865	0
CCDC74A-DHT-F&R	-2.52536	-2.59337	1	0.328334	3.17404	1	0.260892	0.244718	0	0.769761	2.44664	0
ARID1A-BICUL-F&R	-0.4142	0.525152	1	-0.285598	-1.20632	1	0.723529	0.810181	0	0.871718	NA	0

## Sheet: LNCaP-ARKD
		Set 1		GAPDH	HPRT	GAPDH	HPRT1	Average	Gene Level	Exon Level	Exon Level	Set 2		GAPDH	HPRT	GAPDH	HPRT1	Average	Gene Level	Exon Level	Exon Level	Set 3		GAPDH	HPRT	GAPDH	HPRT1	Average	Gene Level	Exon Level	Exon Level	Average	Std Error	Ttest
Sample Name	Target Name	Ct Mean	Ct SD	Delta Ct	Delta Ct	Delta Delta	Delta Delta	Delta Delta	Fold Change	Fold Change Ratio	Splice Index	Ct Mean	Ct SD	Delta Ct	Delta Ct	Delta Delta	Delta Delta	Delta Delta	Fold Change	Fold Change Ratio	Splice Index	Ct Mean	Ct SD	Delta Ct	Delta Ct	Delta Delta	Delta Delta	Delta Delta	Fold Change	Fold Change Ratio	Splice Index	Splice Index			Target Name
22RV1 SCRAMBLE-1	SELENBP1-F&R	24.6354	0.111605	6.64447	-1.71876	0	0	0	1	1	1	23.6484	0.227615	6.6001	-0.996466	0	0	0	1	1	1	24.836	0.0915969	5.8093	-1.59256	0	0	0	1	1	1	1	0		SELENBP1-F&R
22RV1 SCRAMBLE-1	SELENBP1-CF&R	22.3169	0.137806	8.96303	0.599808	0	0	0	1			22.0091	0.35012	8.23943	0.64287	0	0	0	1			22.4142	0.00232516	8.23111	0.829252	0	0	0	1						SELENBP1-CF&R
22RV1 SCRAMBLE-1	SLC7A8-F&R	23.8829	0.0835775	7.39694	-0.966282	0	0	0	1	1	1	23.5811	0.0388897	6.66737	-0.929195	0	0	0	1	1	1	24.7388	0.00665313	5.90646	-1.4954	0	0	0	1	1	1	1	0		SLC7A8-F&R
22RV1 SCRAMBLE-1	SLC7A8-CF&R	23.4776	0.0658759	7.80231	-0.560915	0	0	0	1			23.1702	0.0220863	7.07833	-0.518227	0	0	0	1			24.012	0.0494986	6.63332	-0.768543	0	0	0	1						SLC7A8-CF&R
22RV1 SCRAMBLE-1	IL32-F&R	31.7353	0.246127	-0.455395	-8.81862	0	0	0	1	1	1	31.6057	0.0321112	-1.35724	-8.9538	0	0	0	1	1	1	31.887	0.149603	-1.24173	-8.64359	0	0	0	1	1	1	1	0		IL32-F&R
22RV1 SCRAMBLE-1	IL32-CF&R	30.2266	0.744215	1.05333	-7.3099	0	0	0	1			31.111	0.260013	-0.862545	-8.45911	0	0	0	1			31.5802	0.159157	-0.934917	-8.33678	0	0	0	1						IL32-CF&R
22RV1 SCRAMBLE-1	ATP1B1-F&R	27.9551	0.320876	3.32479	-5.03844	0	0	0	1	#VALUE!	#VALUE!	28.1466	0.228135	2.10187	-5.49469	0	0	0	1	#VALUE!	#VALUE!	27.4414	0.0501015	3.20387	-4.19799	0	0	0	1	#VALUE!	#VALUE!	#VALUE!	#VALUE!		ATP1B1-F&R
22RV1 SCRAMBLE-1	ATP1B1-CF&R			#VALUE!	#VALUE!	#VALUE!	#VALUE!	#VALUE!	#VALUE!					#VALUE!	#VALUE!	#VALUE!	#VALUE!	#VALUE!	#VALUE!					#VALUE!	#VALUE!	#VALUE!	#VALUE!	#VALUE!	#VALUE!						ATP1B1-CF&R
22RV1 SCRAMBLE-1	RANBP3L-F&R	29.7802	0.0599955	1.49967	-6.86355	0	0	0	1	1	1	30.4684	0.414733	-0.219923	-7.81648	0	0	0	1	1	1	31.6836	0.238503	-1.03833	-8.44019	0	0	0	1	1	1	1	0		RANBP3L-F&R
22RV1 SCRAMBLE-1	RANBP3L-CF&R	28.2708	0.142926	3.00913	-5.35409	0	0	0	1			28.388	0.374272	1.86052	-5.73604	0	0	0	1			29.0356	0.177474	1.60968	-5.79218	0	0	0	1						RANBP3L-CF&R
22RV1 SCRAMBLE-1	AAK1-F&R	27.3889	0.0616585	3.89102	-4.47221	0	0	0	1	1	1	26.9464	0.0210599	3.30206	-4.2945	0	0	0	1	1	1	28.0302	0.15593	2.61509	-4.78677	0	0	0	1	1	1	1	0		AAK1-F&R
22RV1 SCRAMBLE-1	AAK1-CF&R	25.9614	0.325326	5.31852	-3.0447	0	0	0	1			25.077	0.281513	5.17147	-2.42509	0	0	0	1			25.7495	0.130469	4.8958	-2.50606	0	0	0	1						AAK1-CF&R
22RV1 SCRAMBLE-1	TTBK2-F&R	27.661	0.586231	3.61891	-4.74431	0	0	0	1	1	1	27.6373	0.174651	2.6112	-4.98536	0	0	0	1	1	1	28.5194	0.329057	2.12586	-5.276	0	0	0	1	1	1	1	0		TTBK2-F&R
22RV1 SCRAMBLE-1	TTBK2-CF&R	22.6373	0.0162694	8.64257	0.279343	0	0	0	1			21.9816	0.0048742	8.26688	0.670322	0	0	0	1			22.5201	0.0916455	8.12516	0.723305	0	0	0	1						TTBK2-CF&R
22RV1 SCRAMBLE-1	SYNE4-F&R	26.7025	0.338236	4.57737	-3.78585	0	0	0	1	1	1	25.3984	0.110647	4.85011	-2.74645	0	0	0	1	1	1	25.8959	0.0592875	4.74941	-2.65245	0	0	0	1	1	1	1	0		SYNE4-F&R
22RV1 SCRAMBLE-1	SYNE4-CF&R	25.7822	0.399111	5.49768	-2.86554	0	0	0	1			24.9906	0.0216952	5.25785	-2.33871	0	0	0	1			25.5327	0.0109393	5.11258	-2.28928	0	0	0	1						SYNE4-CF&R
22RV1 SCRAMBLE-1	DOCK7-F&R	24.7057	0.0947272	6.57416	-1.78906	0	0	0	1	1	1	24.1335	0.0286679	6.115	-1.48156	0	0	0	1	1	1	25.1203	0.0865649	5.52492	-1.87694	0	0	0	1	1	1	1	0		DOCK7-F&R
22RV1 SCRAMBLE-1	DOCK7-CF&R	22.6203	0.923495	8.6596	0.296373	0	0	0	1			22.0957	0.347399	8.15282	0.556259	0	0	0	1			22.7404	0.0357176	7.90483	0.502972	0	0	0	1						DOCK7-CF&R
22RV1 SCRAMBLE-1	IDH1-F&R	28.02	0.829604	3.25985	-5.10338	0	0	0	1	1	1	27.7028	0.116293	2.54571	-5.05085	0	0	0	1	1	1	28.0388	0.0861886	2.60646	-4.7954	0	0	0	1	1	1	1	0		IDH1-F&R
22RV1 SCRAMBLE-1	IDH1-CF&R	20.3996	0.164633	10.8803	2.51704	0	0	0	1			20.0609	0.0741326	10.1876	2.59099	0	0	0	1			20.2114	0.330651	10.4339	3.03203	0	0	0	1						IDH1-CF&R
22RV1 SCRAMBLE-1	PARP2-F&R	26.4153	0.229129	4.8646	-3.49862	0	0	0	1	1	1	26.0717	0.0764685	4.17681	-3.41975	0	0	0	1	1	1	26.645	0.231179	4.00031	-3.40155	0	0	0	1	1	1	1	0		PARP2-F&R
22RV1 SCRAMBLE-1	PARP2-CF&R	22.0536	0.16046	9.22625	0.863024	0	0	0	1			22.0442	0.30122	8.2043	0.607735	0	0	0	1			22.306	0.0407671	8.33932	0.937462	0	0	0	1						PARP2-CF&R
22RV1 SCRAMBLE-1	S100A7-CF&R	29.7557	0.0908241	1.52415	-6.83907	0	0	0	1	1	1	34.2219	1.22372	-3.97342	-11.57	0	0	0	1	1	1	36.3955	3.72516	-5.75027	-13.1521	0	0	0	1	1	1				S100A7-CF&R
22RV1 SCRAMBLE-1	S100A7-F&R1	34.059		1.52415	-6.83907	0	0	0	1			34.6982	0.70189	-4.44974	-12.0463	0	0	0	1			34.1027	0.119384	-3.45743	-10.8593	0	0	0	1						S100A7-F&R1
22RV1 SCRAMBLE-1	ABCA1-DHT-F&R	30.3473	0.135761	0.93259	-7.43063	0	0	0	1	1	1	33.5096	0.204862	-3.26107	-10.8576	0	0	0	1	1	1			#VALUE!	#VALUE!	#VALUE!	#VALUE!	#VALUE!	#VALUE!	#VALUE!	#VALUE!	#VALUE!	#VALUE!		ABCA1-DHT-F&R
22RV1 SCRAMBLE-1	ABCA1-BICUL-F&R	30.8813	0.0399754	0.398548	-7.96468	0	0	0	1			30.1203	0.10693	0.12817	-7.46839	0	0	0	1			31.3165	0.291562	-0.671227	-8.07309	0	0	0	1						ABCA1-BICUL-F&R
22RV1 SCRAMBLE-1	MAN1A1-DHT-F&R	31.5549	0.216833	-0.274979	-8.6382	0	0	0	1	1	1	30.9206	1.79308	-0.672108	-8.26867	0	0	0	1	1	1	31.0785	0.851873	-0.433184	-7.83504	0	0	0	1	1	1	1	0		MAN1A1-DHT-F&R
22RV1 SCRAMBLE-1	MAN1A1-BICUL-F&R	23.1274	0.134065	8.15253	-0.210697	0	0	0	1			22.9022	0.115098	7.34632	-0.250238	0	0	0	1			23.0073	0.425752	7.63795	0.236088	0	0	0	1						MAN1A1-BICUL-F&R
22RV1 SCRAMBLE-1	CCDC74A-DHT-F&R	20.8516	0.0749364	10.4283	2.06507	0	0	0	1	1	1	20.5847	0.172968	9.66377	2.06721	0	0	0	1	1	1	20.7643	0.102546	9.88101	2.47915	0	0	0	1	1	1	1	0		CCDC74A-DHT-F&R
22RV1 SCRAMBLE-1	CCDC74A-BICUL-F&R	25.6266	0.442264	5.65326	-2.70996	0	0	0	1			24.2653	0.0315312	5.98318	-1.61338	0	0	0	1			25.0518	0.468708	5.59346	-1.8084	0	0	0	1						CCDC74A-BICUL-F&R
22RV1 SCRAMBLE-1	ARID1A-BICUL-F&R	35.1139	0.622255	-3.83399	-12.1972	0	0	0	1	1	1	33.6866	0.0282552	-3.43815	-11.0347	0	0	0	1	1	1	33.7084	0.350004	-3.06313	-10.465	0	0	0	1	1	1	1	0		ARID1A-BICUL-F&R
22RV1 SCRAMBLE-1	ARID1A-CF&R	19.2142	0.0266867	12.0657	3.70243	0	0	0	1			18.7142	0.138818	11.5343	3.93771	0	0	0	1			20.2652	0.122331	10.3801	2.97822	0	0	0	1						ARID1A-CF&R
22RV1 SCRAMBLE-1	GAPDH-F&R	31.2799	4.09488	0	-8.36322	0	0	0	1			30.2485	0.597537	0	-7.59656	0	0	0	1			30.6453	1.64613	0	-7.40186	0	0	0	1						GAPDH-F&R
22RV1 SCRAMBLE-1	HPRT-F&R	22.9167	0.224274	8.36322	0	0	0	0	1			22.6519	0.0719706	7.59656	0	0	0	0	1			23.2434	0.0997188	7.40186	0	0	0	0	1						HPRT-F&R			YES	NO	Total	% Validated	%Not validated
22RV1 SCRAMBLE-1	AR	19.397	0.1278	11.8829	3.51965	0	0	0	1			18.7833	0.0244681	11.4652	3.86864	0	0	0	1			20.0087	0.0892852	10.6366	3.23471	0	0	0	1									7	8	15	46.6667	53.3333
22RV1-SIAR-1	SELENBP1-F&R	24.1409	0.327161	7.09795	-0.965193	-0.453485	-0.753563	-0.603524	0.658144	0.797222	-1.25436	23.9119	0.154346	5.91011	-0.883585	0.689987	-0.112881	0.288553	1.22141	1.1189	1.1189	24.9616	0.0129124	6.64399	-1.93334	-0.834694	0.340776	-0.246959	0.842671	1.45147	1.45147	0.43867	0.851939	#NAME?	SELENBP1-F&R	Included in DHT	NO
22RV1-SIAR-1	SELENBP1-CF&R	22.1493	0.397305	9.08957	1.02642	-0.126539	-0.426617	-0.276578	0.825547			22.1104	0.542908	7.71152	0.91783	0.527908	-0.27496	0.126474	1.09162			22.0023	0.0371202	9.60332	1.02599	-1.37221	-0.196735	-0.784471	0.580565						SELENBP1-CF&R
22RV1-SIAR-1	SLC7A8-F&R	24.1163	0.232044	7.12257	-0.94058	0.274376	-0.0257015	0.124337	1.09001	0.989721	-1.01039	24.2632	0.0357567	5.55881	-1.23488	1.10855	0.305687	0.707121	1.63254	0.925343	-1.08068	24.7663	0.050854	6.83931	-1.73802	-0.932844	0.242626	-0.345109	0.787249	0.944201	-1.0591	-1.05005	0.02079	-26.13	SLC7A8-F&R	Included in Bicultamide	YES
22RV1-SIAR-1	SLC7A8-CF&R	23.7258	0.132274	7.51303	-0.550119	0.289282	-0.0107956	0.139243	1.10133			23.9641	0.0159956	5.85784	-0.935854	1.2205	0.417627	0.819061	1.76426			24.1223	0.0613456	7.48333	-1.094	-0.85001	0.32546	-0.262275	0.833772						SLC7A8-CF&R
22RV1-SIAR-1	IL32-F&R	31.4274	0.2735	-0.188557	-8.2517	-0.266838	-0.566916	-0.416877	0.749044	0.273556	-3.65556	32.5577	0.160145	-2.73574	-9.52944	1.3785	0.575632	0.977066	1.96846	1.27729	1.27729	31.7601	0.296089	-0.15443	-8.73176	-1.0873	0.0881729	-0.499562	0.707321	0.716691	-1.3953	-1.25786	1.42565	-7.27	IL32-F&R	Included in Biculatamide	NO
22RV1-SIAR-1	IL32-CF&R	31.7888	0.179555	-0.549929	-8.61308	1.60325	1.30318	1.45322	2.73818			31.7099	0.340931	-1.88796	-8.68165	1.02541	0.222544	0.623978	1.54112			31.9338	0.301979	-0.328197	-8.90553	-0.60672	0.56875	-0.0189848	0.986927						IL32-CF&R
22RV1-SIAR-1	ATP1B1-F&R	28.0983	0.537729	3.14058	-4.92256	0.184204	-0.115873	0.0341654	1.02396	#VALUE!		26.4183	2.46448	3.40371	-3.38998	-1.30184	-2.10471	-1.70327	0.307089			27.6523	0.509192	3.95332	-4.62401	-0.749445	0.426025	-0.16171	0.893965	#VALUE!	#VALUE!	#VALUE!	#VALUE!	-4.28	ATP1B1-F&R	Included in Biculatamide	NO ( Opposite Direction)
22RV1-SIAR-1	ATP1B1-CF&R			#VALUE!	#VALUE!	#VALUE!	#VALUE!	#VALUE!	#VALUE!					#VALUE!	#VALUE!	#VALUE!	#VALUE!	#VALUE!	#VALUE!	#VALUE!	#VALUE!			#VALUE!	#VALUE!	#VALUE!	#VALUE!	#VALUE!	#VALUE!						ATP1B1-CF&R
22RV1-SIAR-1	RANBP3L-F&R	31.3439	0.370014	-0.105072	-8.16822	1.60474	1.30466	1.4547	2.741	1.68019	1.68019	31.3684	0.674216	-1.54647	-8.34016	1.32655	0.523678	0.925112	1.89883	1.06312	1.06312	31.9694	0.388277	-0.363764	-8.94109	-0.674566	0.500904	-0.0868311	0.941589	1.17809	1.17809	1.30713	0.189456	22.61	RANBP3L-F&R	Included in Bicultamide	YES
22RV1-SIAR-1	RANBP3L-CF&R	29.0858	0.168995	2.15301	-5.91014	0.856121	0.556044	0.706082	1.63137			29.1997	0.473979	0.622282	-6.17141	1.23824	0.435369	0.836803	1.78609			29.0849	0.181289	2.52069	-6.05664	-0.911013	0.264458	-0.323277	0.799252						RANBP3L-CF&R
22RV1-SIAR-1	AAK1-F&R	29.1136	0.00829585	2.1253	-5.93785	1.76572	1.46564	1.61568	3.06456	2.78501	2.78501	29.3266	0.027732	0.495367	-6.29833	2.8067	2.00383	2.40526	5.29732	2.27145	2.27145	29.6911	0.141015	1.91453	-6.6628	0.700556	1.87603	1.28829	2.44239	2.51381	2.51381	2.52342	0.148327	7.74	AAK1-F&R	Included in DHT	YES
22RV1-SIAR-1	AAK1-CF&R	26.2084	0.0920851	5.03048	-3.03267	0.28804	-0.0120373	0.138001	1.10038			26.2736	0.094645	3.54839	-3.24531	1.62308	0.820211	1.22165	2.33213			26.0805	0.231682	5.52512	-3.05221	-0.629322	0.546148	-0.0415869	0.971586						AAK1-CF&R
22RV1-SIAR-1	TTBK2-F&R	27.8988	0.21054	3.34009	-4.72306	0.278826	-0.0212517	0.128787	1.09337	1.28548	1.28548	27.6315		2.19048	-4.60322	0.420723	-0.382145	0.019289	1.01346	0.791158	-1.26397	28.1347	0.0909805	3.47098	-5.10635	-1.34512	-0.169647	-0.757382	0.591569	0.938675	-1.06533	-0.347942	0.81872	4.62	TTBK2-F&R	Included in DHT	YES
22RV1-SIAR-1	TTBK2-CF&R	22.5128	0.290428	8.72604	0.662897	-0.083477	-0.383554	-0.233516	0.85056			22.3138	0.0725735	7.5082	0.714504	0.758686	-0.0441818	0.357252	1.28098			22.2267	0.0194981	9.37898	0.801649	-1.25381	-0.0783443	-0.66608	0.630217						TTBK2-CF&R
22RV1-SIAR-1	SYNE4-F&R	26.5701	0.42868	4.6688	-3.39434	-0.0914307	-0.391508	-0.241469	0.845883	1.15327	1.15327	26.0937	0.0728945	3.72827	-3.06542	1.12184	0.318974	0.720407	1.64765	1.10756	1.10756	26.717	0.0325859	4.88864	-3.68869	-0.139233	1.03624	0.448503	1.36462	1.81908	1.81908	1.35997	0.229936	-5.97	SYNE4-F&R	Included in DHT	NO
22RV1-SIAR-1	SYNE4-CF&R	25.444	0.0750821	5.79484	-2.26831	-0.297157	-0.597235	-0.447196	0.733467			25.5386	0.123682	4.28339	-2.5103	0.974457	0.171589	0.573023	1.48764			25.4906	0.0370043	6.11502	-2.46231	-1.00245	0.173025	-0.41471	0.75017						SYNE4-CF&R
22RV1-SIAR-1	DOCK7-F&R	24.7962	0.0335395	6.44266	-1.62049	0.131502	-0.168575	-0.0185366	0.987234	1.05957	1.05957	24.8459	0.0719329	4.97603	-1.81766	1.13896	0.336096	0.73753	1.66732	1.08098	1.08098	25.1402	0.0509067	6.46548	-2.11185	-0.940561	0.234909	-0.352826	0.783049	0.867846	-1.15228	0.329423	0.740876	-6.06	DOCK7-F&R	Included in Biculatamide	NO
22RV1-SIAR-1	DOCK7-CF&R	22.6273	0.0404138	8.61157	0.548422	0.0480289	-0.252048	-0.10201	0.931734			22.6958	0.221606	7.1262	0.332506	1.02662	0.223753	0.625187	1.54241			22.9647		8.6409	0.0635738	-0.736073	0.439398	-0.148337	0.90229						DOCK7-CF&R
22RV1-SIAR-1	IDH1-F&R	28.1616	0.0327693	3.07729	-4.98586	0.18256	-0.117517	0.0325212	1.0228	1.44475	1.44475	28.2277	0.0162694	1.59429	-5.1994	0.951418	0.14855	0.549984	1.46407	1.35398	1.35398	28.3174	0.137546	3.28824	-5.28909	-0.681782	0.493689	-0.0940466	0.936891	1.76998	1.76998	1.5229	0.126285	501.99	IDH1-F&R	Included in Biculatamide	YES
22RV1-SIAR-1	IDH1-CF&R	20.0103	0.00391258	11.2285	3.16538	-0.348263	-0.64834	-0.498302	0.70794			20.1486	0.0632796	9.67334	2.87965	0.51421	-0.288658	0.112776	1.08131			19.6662	0.0820899	11.9394	3.36207	-1.50551	-0.330042	-0.917777	0.529324						IDH1-CF&R
22RV1-SIAR-1	PARP2-F&R	26.2914	0.108473	4.94742	-3.11572	-0.0828228	-0.3829	-0.232862	0.850945	0.874951	-1.14292	26.3266	0.0818903	3.49541	-3.29829	0.681404	-0.121464	0.27997	1.21417	1.06017	1.06017	26.5883	0.0112104	5.01731	-3.56002	-1.017	0.158472	-0.429263	0.742641	0.990081	-1.01002	-0.364256	0.713247	392.15	PARP2-F&R	Included in DHT	NO
22RV1-SIAR-1	PARP2-CF&R	22.1225	0.0597946	9.11634	1.0532	0.109903	-0.190174	-0.0401354	0.972564			22.2148	0.0814291	7.60719	0.813498	0.597105	-0.205763	0.195671	1.14526			22.2637	0.123115	9.34194	0.764608	-1.00262	0.172853	-0.414882	0.750081						PARP2-CF&R
22RV1-SIAR-1	S100A7-CF&R	34.2687	0.55988	-3.02985	-11.093	4.554	4.25392	4.40396	21.1702	0.321388	-3.1115	34.4756	0.654521	-4.65366	-11.4474	0.680243	-0.122625	0.278809	1.21319	0.181614	-5.50619	30.2289	0.594107	-2.10593	-10.6833	-3.64434	-2.46887	-3.05661	0.12019	0.204074	-4.90019			10.24	S100A7-CF&R	Included in DHT
22RV1-SIAR-1	S100A7-F&R1	35.9063	1.58098	-4.66746	-12.7306	6.19161	5.89153	6.04157	65.871			37.413		-7.59103	-14.3847	3.1413	2.33843	2.73986	6.68007			33.7116	0.672844	-2.10593	-10.6833	-1.3515	-0.176031	-0.763766	0.588957	#VALUE!	#VALUE!				S100A7-F&R1
22RV1-SIAR-1	ABCA1-DHT-F&R	32.9421	0.0538994	-1.70325	-9.7664	2.63585	2.33577	2.48581	5.60147	0.0722599		33.0708	1.5464	-3.24879	-10.0425	-0.0122814	-0.815149	-0.413715	0.750688	0.884116	-1.13107	33.3216		-1.71597	-10.2933	#VALUE!	#VALUE!	#VALUE!	#VALUE!			-1.13107	#DIV/0!	153.1	ABCA1-DHT-F&R	Included in DHT	YES
22RV1-SIAR-1	ABCA1-BICUL-F&R	29.6855	0.356413	1.55336	-6.50978	-1.15482	-1.45489	-1.30485	0.404762			29.5038	0.329472	0.318144	-6.47555	-0.189974	-0.992842	-0.591408	0.663695			30.7383	0.0123258	0.867336	-7.70999	-1.53856	-0.363092	-0.950828	0.517336						ABCA1-BICUL-F&R
22RV1-SIAR-1	MAN1A1-DHT-F&R	29.5241	1.01212	1.71473	-6.34842	-1.98971	-2.28979	-2.13975	0.226919	3.99205	3.99205	29.7536	0.188023	0.0684071	-6.72529	-0.740515	-1.54338	-1.14195	0.453147	2.45304	2.45304	34.2066	0.258845	-2.60101	-11.1783	2.16782	3.34329	2.75556	6.75313	0.0894493		3.22255	0.628296	29.79	MAN1A1-DHT-F&R	Included in DHT	YES
22RV1-SIAR-1	MAN1A1-BICUL-F&R	23.0938	0.156769	8.14511	0.0819607	0.00741959	-0.292658	-0.142619	0.905873			23.0297	0.0289134	6.79226	-0.0014286	0.554058	-0.24881	0.152624	1.11159			22.6527	0.0326682	8.95291	0.375582	-1.31496	-0.139494	-0.727229	0.604063						MAN1A1-BICUL-F&R
22RV1-SIAR-1	CCDC74A-DHT-F&R	20.8961	0.258052	10.3427	2.27957	0.085577	-0.2145	-0.0644617	0.956302	0.68343	-1.46321	21.1589	0.442627	8.66305	1.86936	1.00072	0.197851	0.599285	1.51497	1.05535	1.05535	21.5291	0.433802	10.0766	1.49925	-0.195568	0.979902	0.392167	1.31236	0.687745	-1.45403	-0.62063	0.837992	-3.17	CCDC74A-DHT-F&R	Included in Biculatamide	NO ( Opposite direction)
22RV1-SIAR-1	CCDC74A-BICUL-F&R	25.122	0.0336055	6.11682	-1.94633	-0.463558	-0.763636	-0.613597	0.653565			24.9172	0.0346373	4.90475	-1.88895	1.07844	0.275568	0.677002	1.59881			25.2766	0.109127	6.32908	-2.24825	-0.735622	0.439848	-0.147887	0.902571						CCDC74A-BICUL-F&R
22RV1-SIAR-1	ARID1A-BICUL-F&R	34.7741	0.269446	-3.5352	-11.5983	-0.298786	-0.598864	-0.448825	0.732639	0.63499	-1.57483	34.839	0.18546	-5.01703	-11.8107	1.57888	0.776011	1.17744	2.26176	2.45532	2.45532	34.7569	0.707201	-3.15123	-11.7286	0.0881004	1.26357	0.675836	1.59752	2.08102	2.08102	0.987173	1.28555		ARID1A-BICUL-F&R	Included in Biculatamide	NO
22RV1-SIAR-1	ARID1A-CF&R	19.5296	0.0314598	11.7092	3.6461	0.356409	0.0563316	0.20637	1.15378			21.1625	2.29672	8.65948	1.86579	2.87479	2.07192	2.47336	5.55335			20.2564	0.0217532	11.3493	2.77194	-0.969193	0.206278	-0.381457	0.767662						ARID1A-CF&R
22RV1-SIAR-1	GAPDH-F&R	31.2389	0.94164	0	-8.06315	0	-0.300077	-0.150039	0.901226			29.822	2.56658	0	-6.79369	0	-0.802868	-0.401434	0.757105			31.6056	0.277297	0	-8.57733	0	1.17547	0.587735	1.50289						GAPDH-F&R
22RV1-SIAR-1	HPRT-F&R	23.1757	0.206774	8.06315	0	0.300077	0	0.150039	1.1096			23.0283	0.0125969	6.79369	0	0.802868	0	0.401434	1.32082			23.0283	0.054509	8.57733	0	-1.17547	0	-0.587735	0.665387						HPRT-F&R
22RV1-SIAR-1	AR	21.8111	0.0522837	9.42779	1.36464	2.45509	2.15501	2.30505	4.94184			21.7488	0.0993937	8.07316	1.27947	3.39204	2.58917	2.9906	7.94806			22.1645	0.0690763	9.44114	0.86381	1.19543	2.3709	1.78316	3.4418			5.4439	1.32485

## Sheet: Sheet1
Gene	22RV1 SiAR vs Scramble	Std.error
AAK1	-2.52342	0.148327
SYNE4	-1.35997	0.229936
MAN1A1	-3.22255	0.628296
AR	-5.4439	1.32485
	22RV1 Scramble	22RV1 siAR		Std.error
AR	1	-5.4439	0
			1.32485

## Sheet: Sheet2
		Exon Level	Exon Level	Exon Level	Average	Std Error	Ttest
22RV1-SIAR-1	AAK1-F&R	2.78501	2.27145	2.51381	2.52342	0.148327	7.74	AAK1-F&R	Included in DHT	YES
22RV1-SIAR-1	SYNE4-F&R	1.15327	1.10756	1.81908	1.35997	0.229936	-5.97	SYNE4-F&R
22RV1-SIAR-1	MAN1A1-DHT-F&R	3.99205	2.45304		3.22255	0.628296	29.79	MAN1A1-DHT-F&R
