# Supplementary material for: Androgen receptor signaling regulates the transcriptome of prostate cancer cells by modulating global alternative splicing
Source: Oncogene. 2020 Aug 20;39(39):6172–89. doi: 10.1038/s41388-020-01429-2 (PMC7515832; doi:10.1038/s41388-020-01429-2)
Supplement: Supplementary file 6 — Data Set 5 [file 41388_2020_1429_MOESM6_ESM.xlsx]

## Sheet: supplementary_table5
	Genes
1	AKT1
2	AKT2
3	AKT3
4	AR
5	ARAF
6	ATF4
7	BAD
8	BCL2
9	BRAF
10	CASP9
11	CCND1
12	CCNE1
13	CCNE2
14	CDK2
15	CDKN1A
16	CDKN1B
17	CHUK
18	CREB1
19	CREB3
20	CREB3L1
21	CREB3L2
22	CREB3L3
23	CREB3L4
24	CREB5
25	CREBBP
26	CTNNB1
27	E2F1
28	E2F2
29	E2F3
30	EGF
31	EGFR
32	EP300
33	ERBB2
34	FGFR1
35	FGFR2
36	FOXO1
37	GRB2
38	GSK3B
39	GSTP1
40	HRAS
41	HSP90AA1
42	HSP90AB1
43	HSP90B1
44	IGF1
45	IGF1R
46	IKBKB
47	IKBKG
48	INS
49	INSRR
50	KLK3
51	KRAS
52	LEF1
53	MAP2K1
54	MAP2K2
55	MAPK1
56	MAPK3
57	MDM2
58	MTOR
59	NFKB1
60	NFKBIA
61	NKX3-1
62	NRAS
63	PDGFA
64	PDGFB
65	PDGFC
66	PDGFD
67	PDGFRA
68	PDGFRB
69	PDPK1
70	PIK3CA
71	PIK3CB
72	PIK3CD
73	PIK3CG
74	PIK3R1
75	PIK3R2
76	PIK3R3
77	PIK3R5
78	PTEN
79	RAF1
80	RB1
81	RELA
82	SOS1
83	SOS2
84	SRD5A2
85	TCF7
86	TCF7L1
87	TCF7L2
88	TGFA
89	TP53
90	VDR
91	KLK3
92	DBI
93	NDRG1
94	TMPRSS2
95	FASN
96	ACSL3
97	IGF1R
98	EAF2
99	MAF
100	PCAT1
